# Supplementary material for: Dynamic Analysis of microRNAs from Different Life Stages of Rhipicephalus microplus (Acari: Ixodidae) by High-Throughput Sequencing
Source: Pathogens. 2022 Oct 4;11(10):1148. doi: 10.3390/pathogens11101148 (PMC9611014; doi:10.3390/pathogens11101148)
Supplement: Supplementary file 1 [file pathogens-11-01148-s001.zip]

Archive with 3 entries (3 files):
- Supplementary File S1.xls
- Supplementary File S2.xls
- Supplementary File S3.xls
