# Supplementary material for: Dynamic Analysis of microRNAs from Different Life Stages of Rhipicephalus microplus (Acari: Ixodidae) by High-Throughput Sequencing
Source: Pathogens. 2022 Oct 4;11(10):1148. doi: 10.3390/pathogens11101148 (PMC9611014; doi:10.3390/pathogens11101148)
Supplement: Supplementary file 1 [file pathogens-11-01148-s001.zip › Supplementary File S1.xls]

## Sheet: Adult-Larvae
pairwise	miR-name	Adult-total-reads	Larvae-total-reads	Adult-expressed	Larvae-expressed	Adult-std	Larvae-std	fold-change(log2 Larvae/Adult)	p-value	sig-lable
Aault-Larvae	bantam	8090736	11807326	13214	626	1633.23	53.0179	-4.9451	0	**
Aault-Larvae	bantam*	8090736	11807326	104	7	12.8542	0.5929	-4.43831	1.80732e-32	**
Aault-Larvae	bantam-b	8090736	11807326	7	188	0.8652	15.9223	4.20187	1.11374e-33	**
Aault-Larvae	let-7	8090736	11807326	1890	189	233.601	16.007	-3.86727	0	**
Aault-Larvae	let-7-3p	8090736	11807326	2	47	0.2472	3.9806	4.00924	5.67176e-09	**
Aault-Larvae	let-7-5p	8090736	11807326	1926	261647	238.05	22159.7	6.54053	0	**
Aault-Larvae	let-7a	8090736	11807326	1933	6	238.915	0.5082	-8.87689	0	**
Aault-Larvae	let-7a*	8090736	11807326	0	40	0.01	3.3877	8.40416	1.0186e-09	**
Aault-Larvae	let-7b	8090736	11807326	46	10362	5.6855	877.591	7.27012	0	**
Aault-Larvae	let-7b-5p	8090736	11807326	0	8400	0.01	711.423	16.1184	0	**
Aault-Larvae	let-7c	8090736	11807326	3	940	0.3708	79.6116	7.74619	9.76414e-207	**
Aault-Larvae	let-7d	8090736	11807326	2	1250	0.2472	105.867	8.74235	7.31529e-279	**
Aault-Larvae	let-7d-3p	8090736	11807326	0	25	0.01	2.1173	7.72608	2.55794e-06	**
Aault-Larvae	let-7d-5p	8090736	11807326	0	1314	0.01	111.287	13.442	1.75448e-298	**
Aault-Larvae	let-7e	8090736	11807326	4	46	0.4944	3.8959	2.97821	3.44193e-07	**
Aault-Larvae	let-7e-5p	8090736	11807326	0	518	0.01	43.8711	12.0991	4.62266e-118	**
Aault-Larvae	let-7f	8090736	11807326	36	0	4.4495	0.01	-8.7975	6.92769e-15	**
Aault-Larvae	let-7f-5p	8090736	11807326	0	28782	0.01	2437.64	17.8951	0	**
Aault-Larvae	let-7g	8090736	11807326	7	5235	0.8652	443.369	9.00126	0	**
Aault-Larvae	let-7g*	8090736	11807326	154	0	19.0341	0.01	-10.8944	5.29059e-61	**
Aault-Larvae	let-7g-5p	8090736	11807326	0	5382	0.01	455.819	15.4762	0	**
Aault-Larvae	let-7h	8090736	11807326	0	77	0.01	6.5214	9.34904	4.18418e-18	**
Aault-Larvae	let-7i	8090736	11807326	4	3198	0.4944	270.849	9.09759	0	**
Aault-Larvae	let-7i-5p	8090736	11807326	0	3103	0.01	262.803	14.6817	0	**
Aault-Larvae	let-7j	8090736	11807326	0	62	0.01	5.251	9.03645	1.05075e-14	**
Aault-Larvae	let-7k	8090736	11807326	0	20	0.01	1.6939	7.4042	3.47685e-05	**
Aault-Larvae	lsy-6	8090736	11807326	0	277	0.01	23.46	11.196	1.94879e-63	**
Aault-Larvae	miR-1	8090736	11807326	579308	457228	71601.4	38724.1	-0.886756	0
Aault-Larvae	miR-10	8090736	11807326	11385	7294	1407.16	617.752	-1.18769	0	**
Aault-Larvae	miR-10*	8090736	11807326	115	2130	14.2138	180.397	3.66581	0	**
Aault-Larvae	miR-100	8090736	11807326	257	7803	31.7647	660.861	4.37885	0	**
Aault-Larvae	miR-100*	8090736	11807326	0	26	0.01	2.202	7.78267	1.51786e-06	**
Aault-Larvae	miR-1000	8090736	11807326	7	12	0.8652	1.0163	0.232221	0.784694
Aault-Larvae	miR-1003*	8090736	11807326	0	24	0.01	2.0326	7.66718	4.31072e-06	**
Aault-Larvae	miR-100-5p	8090736	11807326	0	8265	0.01	699.989	16.095	0	**
Aault-Larvae	miR-100a	8090736	11807326	231	7552	28.5512	639.603	4.48555	0	**
Aault-Larvae	miR-101	8090736	11807326	3	2858	0.3708	242.053	9.35047	0	**
Aault-Larvae	miR-1010-5p	8090736	11807326	0	30	0.01	2.5408	7.98914	1.88189e-07	**
Aault-Larvae	miR-101-3p	8090736	11807326	0	2764	0.01	234.092	14.5148	0	**
Aault-Larvae	miR-1018	8090736	11807326	0	88	0.01	7.453	9.54168	1.34388e-20	**
Aault-Larvae	miR-101a	8090736	11807326	0	2003	0.01	169.64	14.0502	0	**
Aault-Larvae	miR-101a-3p	8090736	11807326	0	2868	0.01	242.9	14.5681	0	**
Aault-Larvae	miR-101b-3p	8090736	11807326	0	37	0.01	3.1336	8.29168	4.87505e-09	**
Aault-Larvae	miR-101c	8090736	11807326	23	1809	2.8428	153.21	5.75205	0	**
Aault-Larvae	miR-103	8090736	11807326	12	7253	1.4832	614.28	8.69404	0	**
Aault-Larvae	miR-103*	8090736	11807326	9081	0	1122.39	0.01	-16.7762	0	**
Aault-Larvae	miR-103a-3p	8090736	11807326	0	6920	0.01	586.077	15.8388	0	**
Aault-Larvae	miR-10-3p	8090736	11807326	0	2079	0.01	176.077	14.1039	0	**
Aault-Larvae	miR-10-5p	8090736	11807326	0	7249	0.01	613.941	15.9058	0	**
Aault-Larvae	miR-106	8090736	11807326	0	31	0.01	2.6255	8.03645	1.1167e-07	**
Aault-Larvae	miR-106b-3p	8090736	11807326	0	173	0.01	14.6519	10.5169	7.28324e-40	**
Aault-Larvae	miR-106b-5p	8090736	11807326	0	128	0.01	10.8407	10.0822	1.15343e-29	**
Aault-Larvae	miR-107	8090736	11807326	0	8554	0.01	724.466	16.1446	0	**
Aault-Larvae	miR-107*	8090736	11807326	0	45	0.01	3.8112	8.5741	7.49386e-11	**
Aault-Larvae	miR-107-5p	8090736	11807326	0	35	0.01	2.9643	8.21155	1.38452e-08	**
Aault-Larvae	miR-107b	8090736	11807326	0	283	0.01	23.9682	11.2269	8.50766e-65	**
Aault-Larvae	miR-10a	8090736	11807326	10455	7476	1292.22	633.166	-1.02919	0	**
Aault-Larvae	miR-10a-5p	8090736	11807326	0	7259	0.01	614.788	15.9078	0	**
Aault-Larvae	miR-10b	8090736	11807326	6	13	0.7416	1.101	0.570101	0.462502
Aault-Larvae	miR-10d	8090736	11807326	10282	0	1270.84	0.01	-16.9554	0	**
Aault-Larvae	miR-11*	8090736	11807326	0	63	0.01	5.3357	9.05953	6.23504e-15	**
Aault-Larvae	miR-1175	8090736	11807326	73	170	9.0227	14.3978	0.674217	0.000656166
Aault-Larvae	miR-1175*	8090736	11807326	1	218	0.1236	18.4631	7.22282	4.14124e-48	**
Aault-Larvae	miR-1175-3p	8090736	11807326	72	178	8.8991	15.0754	0.760465	0.000107302
Aault-Larvae	miR-1183	8090736	11807326	42730	0	5281.35	0.01	-19.0105	0	**
Aault-Larvae	miR-1187	8090736	11807326	304	1	37.5738	0.0847	-8.79315	2.29153e-117	**
Aault-Larvae	miR-1193-5p	8090736	11807326	0	309	0.01	26.1702	11.3537	1.0881e-70	**
Aault-Larvae	miR-1196-3p	8090736	11807326	98	0	12.1126	0.01	-10.2423	4.06984e-39	**
Aault-Larvae	miR-12	8090736	11807326	242	364	29.9108	30.8283	0.0435888	0.723339
Aault-Larvae	miR-1205	8090736	11807326	114	0	14.0902	0.01	-10.4605	2.27203e-45	**
Aault-Larvae	miR-122	8090736	11807326	15	212	1.854	17.955	3.27567	1.79839e-31	**
Aault-Larvae	miR-122*	8090736	11807326	56	0	6.9215	0.01	-9.43494	1.05714e-22	**
Aault-Larvae	miR-1224	8090736	11807326	25	0	3.09	0.01	-8.27146	1.37924e-10	**
Aault-Larvae	miR-1224*	8090736	11807326	10	0	1.236	0.01	-6.94953	0.000100457	**
Aault-Larvae	miR-1224-3p	8090736	11807326	10	0	1.236	0.01	-6.94953	0.000100457	**
Aault-Larvae	miR-122-5p	8090736	11807326	0	225	0.01	19.056	10.896	1.19137e-51	**
Aault-Larvae	miR-1231-5p	8090736	11807326	10	388	1.236	32.861	4.73263	4.35965e-73	**
Aault-Larvae	miR-1236	8090736	11807326	27	0	3.3372	0.01	-8.38249	2.28031e-11	**
Aault-Larvae	miR-1238	8090736	11807326	594	5	73.4173	0.4235	-7.43761	2.72281e-222	**
Aault-Larvae	miR-124	8090736	11807326	62	36	7.6631	3.049	-1.32959	6.70702e-06	**
Aault-Larvae	miR-124-3p	8090736	11807326	1	44	0.1236	3.7265	4.91407	2.43705e-09	**
Aault-Larvae	miR-1246	8090736	11807326	8	2061	0.9888	174.553	7.46377	0	**
Aault-Larvae	miR-124a	8090736	11807326	12	0	1.4832	0.01	-7.21257	1.66086e-05	**
Aault-Larvae	miR-124b	8090736	11807326	6	53	0.7416	4.4887	2.59758	3.08124e-07	**
Aault-Larvae	miR-124d	8090736	11807326	0	30	0.01	2.5408	7.98914	1.88189e-07	**
Aault-Larvae	miR-125*	8090736	11807326	9	0	1.1124	0.01	-6.79753	0.00024706	**
Aault-Larvae	miR-1254	8090736	11807326	0	15	0.01	1.2704	6.98914	0.000472588	**
Aault-Larvae	miR-125a	8090736	11807326	0	5471	0.01	463.356	15.4998	0	**
Aault-Larvae	miR-125b-5p	8090736	11807326	0	5636	0.01	477.331	15.5427	0	**
Aault-Larvae	miR-125c	8090736	11807326	6	5403	0.7416	457.597	9.26922	0	**
Aault-Larvae	miR-12-5p	8090736	11807326	238	1041	29.4164	88.1656	1.5836	5.2972e-64	**
Aault-Larvae	miR-126	8090736	11807326	69	0	8.5283	0.01	-9.73611	8.77885e-28	**
Aault-Larvae	miR-126*	8090736	11807326	1539	0	190.218	0.01	-14.2154	0	**
Aault-Larvae	miR-1260a	8090736	11807326	0	54	0.01	4.5734	8.83712	6.83554e-13	**
Aault-Larvae	miR-1260b	8090736	11807326	36	11	4.4495	0.9316	-2.25586	6.23104e-07	**
Aault-Larvae	miR-1261	8090736	11807326	64	3	7.9103	0.2541	-4.96026	8.53378e-22	**
Aault-Larvae	miR-1270	8090736	11807326	2	19	0.2472	1.6092	2.70259	0.0025694	**
Aault-Larvae	miR-127-3p	8090736	11807326	0	15	0.01	1.2704	6.98914	0.000472588	**
Aault-Larvae	miR-128	8090736	11807326	1	93	0.1236	7.8765	5.9938	3.87779e-20	**
Aault-Larvae	miR-1281	8090736	11807326	650	0	80.3388	0.01	-12.9719	7.5062e-255	**
Aault-Larvae	miR-1282	8090736	11807326	9	0	1.1124	0.01	-6.79753	0.00024706	**
Aault-Larvae	miR-128-3p	8090736	11807326	0	113	0.01	9.5703	9.90242	2.89653e-26	**
Aault-Larvae	miR-1285	8090736	11807326	0	48	0.01	4.0653	8.66722	1.56577e-11	**
Aault-Larvae	miR-1286	8090736	11807326	0	51	0.01	4.3194	8.75469	3.27153e-12	**
Aault-Larvae	miR-129*	8090736	11807326	27	0	3.3372	0.01	-8.38249	2.28031e-11	**
Aault-Larvae	miR-1290	8090736	11807326	11	1018	1.3596	86.2177	5.98673	3.62988e-210	**
Aault-Larvae	miR-129b	8090736	11807326	1	77	0.1236	6.5214	5.72143	1.36888e-16	**
Aault-Larvae	miR-1306	8090736	11807326	3522	12	435.313	1.0163	-8.74258	0	**
Aault-Larvae	miR-1306-3p	8090736	11807326	0	26	0.01	2.202	7.78267	1.51786e-06	**
Aault-Larvae	miR-1306-5p	8090736	11807326	0	14	0.01	1.1857	6.8896	0.000796419	**
Aault-Larvae	miR-1307-3p	8090736	11807326	0	58	0.01	4.9122	8.94023	8.47492e-14	**
Aault-Larvae	miR-1307-5p	8090736	11807326	0	44	0.01	3.7265	8.54168	1.26289e-10	**
Aault-Larvae	miR-130b-3p	8090736	11807326	0	34	0.01	2.8796	8.16972	2.33323e-08	**
Aault-Larvae	miR-132	8090736	11807326	0	58	0.01	4.9122	8.94023	8.47492e-14	**
Aault-Larvae	miR-1321	8090736	11807326	0	27	0.01	2.2867	7.83712	9.00682e-07	**
Aault-Larvae	miR-1323	8090736	11807326	0	18	0.01	1.5245	7.25219	9.87426e-05	**
Aault-Larvae	miR-133	8090736	11807326	106	189	13.1014	16.007	0.288982	0.0996025
Aault-Larvae	miR-1331	8090736	11807326	15	0	1.854	0.01	-7.5345	1.11652e-06	**
Aault-Larvae	miR-133-3p	8090736	11807326	0	192	0.01	16.2611	10.6672	3.59583e-44	**
Aault-Larvae	miR-133a	8090736	11807326	98	0	12.1126	0.01	-10.2423	4.06984e-39	**
Aault-Larvae	miR-133a-3p	8090736	11807326	0	57	0.01	4.8275	8.91513	1.42822e-13	**
Aault-Larvae	miR-133b	8090736	11807326	0	189	0.01	16.007	10.6445	1.72099e-43	**
Aault-Larvae	miR-133b*	8090736	11807326	1121	0	138.554	0.01	-13.7582	0	**
Aault-Larvae	miR-133b-5p	8090736	11807326	2	773	0.2472	65.4678	8.04896	3.67209e-171	**
Aault-Larvae	miR-133c	8090736	11807326	100	0	12.3598	0.01	-10.2714	6.72872e-40	**
Aault-Larvae	miR-1346	8090736	11807326	0	101	0.01	8.554	9.74046	1.51981e-23	**
Aault-Larvae	miR-1348	8090736	11807326	0	20	0.01	1.6939	7.4042	3.47685e-05	**
Aault-Larvae	miR-1357	8090736	11807326	22	86	2.7192	7.2836	1.42147	9.08665e-06	**
Aault-Larvae	miR-1369	8090736	11807326	199	8	24.596	0.6775	-5.18206	1.64051e-66	**
Aault-Larvae	miR-137	8090736	11807326	62	3295	7.6631	279.064	5.18652	0	**
Aault-Larvae	miR-1375*	8090736	11807326	24	0	2.9664	0.01	-8.21257	3.39204e-10	**
Aault-Larvae	miR-1376	8090736	11807326	58	2	7.1687	0.1694	-5.40321	1.15223e-20	**
Aault-Larvae	miR-1386	8090736	11807326	0	53	0.01	4.4887	8.81015	1.15195e-12	**
Aault-Larvae	miR-1387	8090736	11807326	272	0	33.6187	0.01	-11.715	4.04035e-107	**
Aault-Larvae	miR-139-3p	8090736	11807326	0	13	0.01	1.101	6.78267	0.00134215	**
Aault-Larvae	miR-1396	8090736	11807326	0	44339	0.01	3755.21	18.5185	0	**
Aault-Larvae	miR-1399	8090736	11807326	3	14	0.3708	1.1857	1.67703	0.0578614
Aault-Larvae	miR-1-3p	8090736	11807326	25049	466287	3096.01	39491.3	3.67305	0	**
Aault-Larvae	miR-14	8090736	11807326	1548	0	191.33	0.01	-14.2238	0	**
Aault-Larvae	miR-140	8090736	11807326	2	9826	0.2472	832.195	11.717	0	**
Aault-Larvae	miR-140*	8090736	11807326	0	6563	0.01	555.841	15.7624	0	**
Aault-Larvae	miR-1400	8090736	11807326	1405	0	173.655	0.01	-14.0839	0	**
Aault-Larvae	miR-140-3p	8090736	11807326	0	9823	0.01	831.941	16.3442	0	**
Aault-Larvae	miR-1407	8090736	11807326	10	10	1.236	0.8469	-0.545415	0.382163
Aault-Larvae	miR-1412	8090736	11807326	2	38	0.2472	3.2183	3.70255	4.21818e-07	**
Aault-Larvae	miR-1418*	8090736	11807326	60	0	7.4159	0.01	-9.53448	2.88963e-24	**
Aault-Larvae	miR-1419b-1*	8090736	11807326	223	0	27.5624	0.01	-11.4285	5.71129e-88	**
Aault-Larvae	miR-1419e*	8090736	11807326	0	4312	0.01	365.197	15.1564	0	**
Aault-Larvae	miR-142	8090736	11807326	2	1216	0.2472	102.987	8.70257	3.52183e-271	**
Aault-Larvae	miR-1420c	8090736	11807326	0	150	0.01	12.704	10.3111	1.18984e-34	**
Aault-Larvae	miR-1421ah	8090736	11807326	100	0	12.3598	0.01	-10.2714	6.72872e-40	**
Aault-Larvae	miR-1421am	8090736	11807326	28	277	3.4607	23.46	2.76107	9.50069e-35	**
Aault-Larvae	miR-1421d	8090736	11807326	0	15	0.01	1.2704	6.98914	0.000472588	**
Aault-Larvae	miR-1421f	8090736	11807326	0	199	0.01	16.8539	10.7189	9.31504e-46	**
Aault-Larvae	miR-1422a	8090736	11807326	0	713	0.01	60.3862	12.56	2.92646e-162	**
Aault-Larvae	miR-1422f*	8090736	11807326	0	38	0.01	3.2183	8.33016	2.89281e-09	**
Aault-Larvae	miR-142-3p	8090736	11807326	0	31	0.01	2.6255	8.03645	1.1167e-07	**
Aault-Larvae	miR-142-5p	8090736	11807326	0	1054	0.01	89.2666	13.1239	1.49812e-239	**
Aault-Larvae	miR-142b	8090736	11807326	0	149	0.01	12.6193	10.3014	2.00515e-34	**
Aault-Larvae	miR-143	8090736	11807326	139	96	17.1801	8.1305	-1.07932	1.16956e-08	**
Aault-Larvae	miR-143*	8090736	11807326	14	0	1.7304	0.01	-7.43496	2.74593e-06	**
Aault-Larvae	miR-143-3p	8090736	11807326	0	95	0.01	8.0459	9.65211	3.48132e-22	**
Aault-Larvae	miR-144	8090736	11807326	0	46	0.01	3.8959	8.60581	4.44679e-11	**
Aault-Larvae	miR-144*	8090736	11807326	0	143	0.01	12.1111	10.2421	4.59305e-33	**
Aault-Larvae	miR-144-3p	8090736	11807326	0	60	0.01	5.0816	8.98914	2.98413e-14	**
Aault-Larvae	miR-144-5p	8090736	11807326	0	47	0.01	3.9806	8.63684	2.63868e-11	**
Aault-Larvae	miR-1465	8090736	11807326	0	152	0.01	12.8734	10.3302	4.18956e-35	**
Aault-Larvae	miR-1468	8090736	11807326	23	3	2.8428	0.2541	-3.48384	5.54027e-07	**
Aault-Larvae	miR-146a-5p	8090736	11807326	0	584	0.01	49.4608	12.2721	5.07438e-133	**
Aault-Larvae	miR-146b	8090736	11807326	4	296	0.4944	25.0692	5.66409	8.99211e-61	**
Aault-Larvae	miR-146b-5p	8090736	11807326	0	299	0.01	25.3233	11.3062	2.01031e-68	**
Aault-Larvae	miR-1478	8090736	11807326	0	89	0.01	7.5377	9.55798	7.97443e-21	**
Aault-Larvae	miR-1482	8090736	11807326	0	47	0.01	3.9806	8.63684	2.63868e-11	**
Aault-Larvae	miR-148a-3p	8090736	11807326	0	153	0.01	12.9581	10.3396	2.48605e-35	**
Aault-Larvae	miR-148b*	8090736	11807326	0	25	0.01	2.1173	7.72608	2.55794e-06	**
Aault-Larvae	miR-148b-3p	8090736	11807326	0	128	0.01	10.8407	10.0822	1.15343e-29	**
Aault-Larvae	miR-1491	8090736	11807326	1842	343	227.668	29.0498	-2.97033	0	**
Aault-Larvae	miR-1493	8090736	11807326	0	23	0.01	1.9479	7.60578	7.26455e-06	**
Aault-Larvae	miR-149-3p	8090736	11807326	25293	335	3126.17	28.3722	-6.78377	0	**
Aault-Larvae	miR-1494	8090736	11807326	0	23	0.01	1.9479	7.60578	7.26455e-06	**
Aault-Larvae	miR-1497*	8090736	11807326	12	0	1.4832	0.01	-7.21257	1.66086e-05	**
Aault-Larvae	miR-150	8090736	11807326	1	12	0.1236	1.0163	3.03958	0.0142177	*
Aault-Larvae	miR-150*	8090736	11807326	4	287	0.4944	24.3069	5.61954	8.73089e-59	**
Aault-Larvae	miR-150-5p	8090736	11807326	0	16	0.01	1.3551	7.08226	0.000280429	**
Aault-Larvae	miR-151	8090736	11807326	8	140	0.9888	11.857	3.58392	8.89744e-23	**
Aault-Larvae	miR-151-3p	8090736	11807326	3	36	0.3708	3.049	3.03962	6.13411e-06	**
Aault-Larvae	miR-151-5p	8090736	11807326	0	25	0.01	2.1173	7.72608	2.55794e-06	**
Aault-Larvae	miR-151a-3p	8090736	11807326	0	49	0.01	4.15	8.69697	9.29113e-12	**
Aault-Larvae	miR-151b	8090736	11807326	0	70	0.01	5.9285	9.21152	1.6152e-16	**
Aault-Larvae	miR-152	8090736	11807326	3	18	0.3708	1.5245	2.03962	0.0127919	*
Aault-Larvae	miR-152-3p	8090736	11807326	0	18	0.01	1.5245	7.25219	9.87426e-05	**
Aault-Larvae	miR-153	8090736	11807326	17	0	2.1012	0.01	-7.71507	1.84595e-07	**
Aault-Larvae	miR-153-5p	8090736	11807326	0	62	0.01	5.251	9.03645	1.05075e-14	**
Aault-Larvae	miR-153b	8090736	11807326	0	634	0.01	53.6955	12.3906	2.35734e-144	**
Aault-Larvae	miR-15-3p	8090736	11807326	28	4	3.4607	0.3388	-3.35256	5.16354e-08	**
Aault-Larvae	miR-1572	8090736	11807326	0	644	0.01	54.5424	12.4132	1.27594e-146	**
Aault-Larvae	miR-1591	8090736	11807326	67540	0	8347.82	0.01	-19.6711	0	**
Aault-Larvae	miR-1594	8090736	11807326	0	18	0.01	1.5245	7.25219	9.87426e-05	**
Aault-Larvae	miR-1599	8090736	11807326	2	27	0.2472	2.2867	3.20952	7.16128e-05	**
Aault-Larvae	miR-15a	8090736	11807326	0	490	0.01	41.4997	12.0189	1.02648e-111	**
Aault-Larvae	miR-15a-5p	8090736	11807326	0	465	0.01	39.3823	11.9433	4.76246e-106	**
Aault-Larvae	miR-15b	8090736	11807326	5	698	0.618	59.1158	6.57979	1.17262e-148	**
Aault-Larvae	miR-15b-5p	8090736	11807326	0	657	0.01	55.6434	12.442	1.44298e-149	**
Aault-Larvae	miR-15c	8090736	11807326	21	438	2.5956	37.0956	3.83711	4.26461e-72	**
Aault-Larvae	miR-16	8090736	11807326	2	726	0.2472	61.4872	7.95846	1.4578e-160	**
Aault-Larvae	miR-1609	8090736	11807326	0	989	0.01	83.7616	13.0321	8.09835e-225	**
Aault-Larvae	miR-1611	8090736	11807326	982	1550	121.373	131.274	0.113133	0.054531
Aault-Larvae	miR-1613	8090736	11807326	0	101	0.01	8.554	9.74046	1.51981e-23	**
Aault-Larvae	miR-16-2-3p	8090736	11807326	0	12	0.01	1.0163	6.66718	0.00226183	**
Aault-Larvae	miR-1626*	8090736	11807326	0	145	0.01	12.2805	10.2622	1.61727e-33	**
Aault-Larvae	miR-1627*	8090736	11807326	1	1341	0.1236	113.574	9.84373	7.27904e-302	**
Aault-Larvae	miR-1638	8090736	11807326	35	2	4.3259	0.1694	-4.67449	4.37646e-12	**
Aault-Larvae	miR-1644	8090736	11807326	0	14	0.01	1.1857	6.8896	0.000796419	**
Aault-Larvae	miR-1645	8090736	11807326	0	80	0.01	6.7755	9.40418	8.74244e-19	**
Aault-Larvae	miR-1648*	8090736	11807326	0	63	0.01	5.3357	9.05953	6.23504e-15	**
Aault-Larvae	miR-1649*	8090736	11807326	21	0	2.5956	0.01	-8.01992	5.04579e-09	**
Aault-Larvae	miR-1655	8090736	11807326	0	956	0.01	80.9667	12.9831	2.44428e-217	**
Aault-Larvae	miR-1657	8090736	11807326	0	81	0.01	6.8601	9.42209	5.18768e-19	**
Aault-Larvae	miR-16-5p	8090736	11807326	0	951	0.01	80.5432	12.9755	3.32236e-216	**
Aault-Larvae	miR-1660	8090736	11807326	33	0	4.0787	0.01	-8.67197	1.03052e-13	**
Aault-Larvae	miR-1664	8090736	11807326	162	0	20.0229	0.01	-10.9674	3.95295e-64	**
Aault-Larvae	miR-1687	8090736	11807326	0	28	0.01	2.3714	7.8896	5.34457e-07	**
Aault-Larvae	miR-1692	8090736	11807326	544	4748	67.2374	402.123	2.5803	0	**
Aault-Larvae	miR-1693	8090736	11807326	0	20	0.01	1.6939	7.4042	3.47685e-05	**
Aault-Larvae	miR-1696	8090736	11807326	17	3	2.1012	0.2541	-3.04775	5.72401e-05	**
Aault-Larvae	miR-16b	8090736	11807326	0	928	0.01	78.5953	12.9402	5.42762e-211	**
Aault-Larvae	miR-17	8090736	11807326	2	213	0.2472	18.0396	6.18934	2.43258e-45	**
Aault-Larvae	miR-1701	8090736	11807326	29	0	3.5843	0.01	-8.48555	3.77005e-12	**
Aault-Larvae	miR-1711	8090736	11807326	7	14	0.8652	1.1857	0.454633	0.537081
Aault-Larvae	miR-1718	8090736	11807326	17	99	2.1012	8.3846	1.99653	1.5428e-09	**
Aault-Larvae	miR-1721	8090736	11807326	3	22	0.3708	1.8632	2.32907	0.00257827	**
Aault-Larvae	miR-1730*	8090736	11807326	0	2370	0.01	200.723	14.2929	0	**
Aault-Larvae	miR-1731	8090736	11807326	2	12	0.2472	1.0163	2.03958	0.0482472	*
Aault-Larvae	miR-1733	8090736	11807326	31	0	3.8315	0.01	-8.58177	6.23307e-13	**
Aault-Larvae	miR-1737	8090736	11807326	71	0	8.7755	0.01	-9.77734	1.45142e-28	**
Aault-Larvae	miR-1738	8090736	11807326	0	165	0.01	13.9744	10.4486	4.73804e-38	**
Aault-Larvae	miR-17-3p	8090736	11807326	0	14	0.01	1.1857	6.8896	0.000796419	**
Aault-Larvae	miR-1750	8090736	11807326	0	526	0.01	44.5486	12.1212	7.10588e-120	**
Aault-Larvae	miR-1753	8090736	11807326	0	100	0.01	8.4693	9.7261	2.56123e-23	**
Aault-Larvae	miR-1754	8090736	11807326	12	4	1.4832	0.3388	-2.13021	0.00600359	**
Aault-Larvae	miR-1759	8090736	11807326	62	317	7.6631	26.8477	1.8088	1.97891e-24	**
Aault-Larvae	miR-17-5p	8090736	11807326	0	152	0.01	12.8734	10.3302	4.18956e-35	**
Aault-Larvae	miR-1761	8090736	11807326	18	0	2.2248	0.01	-7.79753	7.50581e-08	**
Aault-Larvae	miR-1763	8090736	11807326	0	46	0.01	3.8959	8.60581	4.44679e-11	**
Aault-Larvae	miR-1767	8090736	11807326	0	120	0.01	10.1632	9.98914	7.5035e-28	**
Aault-Larvae	miR-1770	8090736	11807326	14842	3	1834.44	0.2541	-12.8177	0	**
Aault-Larvae	miR-1772	8090736	11807326	2460	4	304.051	0.3388	-9.80967	0	**
Aault-Larvae	miR-1777	8090736	11807326	11	63	1.3596	5.3357	1.9725	2.01635e-06	**
Aault-Larvae	miR-1777b	8090736	11807326	0	21	0.01	1.7786	7.4746	2.06313e-05	**
Aault-Larvae	miR-1782	8090736	11807326	0	176	0.01	14.906	10.5417	1.52176e-40	**
Aault-Larvae	miR-1783	8090736	11807326	0	504	0.01	42.6854	12.0595	6.88844e-115	**
Aault-Larvae	miR-1788-3p	8090736	11807326	1	28	0.1236	2.3714	4.26199	6.83659e-06	**
Aault-Larvae	miR-1796	8090736	11807326	30	0	3.7079	0.01	-8.53446	1.53294e-12	**
Aault-Larvae	miR-17a	8090736	11807326	0	212	0.01	17.955	10.8102	1.05345e-48	**
Aault-Larvae	miR-1800	8090736	11807326	1442	0	178.228	0.01	-14.1214	0	**
Aault-Larvae	miR-1813	8090736	11807326	0	361	0.01	30.5742	11.5781	1.77988e-82	**
Aault-Larvae	miR-181a	8090736	11807326	1	150	0.1236	12.704	6.68346	7.42434e-33	**
Aault-Larvae	miR-181a-2*	8090736	11807326	35	0	4.3259	0.01	-8.75686	1.70377e-14	**
Aault-Larvae	miR-181a-5p	8090736	11807326	0	140	0.01	11.857	10.2115	2.19826e-32	**
Aault-Larvae	miR-181b	8090736	11807326	3	36	0.3708	3.049	3.03962	6.13411e-06	**
Aault-Larvae	miR-181b-1-3p	8090736	11807326	0	31	0.01	2.6255	8.03645	1.1167e-07	**
Aault-Larvae	miR-181b-5p	8090736	11807326	0	31	0.01	2.6255	8.03645	1.1167e-07	**
Aault-Larvae	miR-182	8090736	11807326	13	4	1.6068	0.3388	-2.24568	0.00309545	**
Aault-Larvae	miR-182-3p	8090736	11807326	68	0	8.4047	0.01	-9.71505	2.15904e-27	**
Aault-Larvae	miR-183	8090736	11807326	679	4	83.9231	0.3388	-7.95249	3.91625e-257	**
Aault-Larvae	miR-1834-3p	8090736	11807326	0	1449	0.01	122.72	13.5831	0	**
Aault-Larvae	miR-1839	8090736	11807326	3	1503	0.3708	127.294	8.42331	0	**
Aault-Larvae	miR-184	8090736	11807326	881653	15189	108971	1286.4	-6.40445	0	**
Aault-Larvae	miR-184*	8090736	11807326	71	0	8.7755	0.01	-9.77734	1.45142e-28	**
Aault-Larvae	miR-1841	8090736	11807326	0	85	0.01	7.1989	9.49163	6.43186e-20	**
Aault-Larvae	miR-1842	8090736	11807326	1073	20	132.621	1.6939	-6.29081	0	**
Aault-Larvae	miR-184-3p	8090736	11807326	0	14932	0.01	1264.64	16.9484	0	**
Aault-Larvae	miR-1845	8090736	11807326	0	260	0.01	22.0202	11.1046	1.38986e-59	**
Aault-Larvae	miR-184b	8090736	11807326	286453	509	35405.1	43.1088	-9.68176	0	**
Aault-Larvae	miR-185*	8090736	11807326	23	0	2.8428	0.01	-8.15117	8.34227e-10	**
Aault-Larvae	miR-185-5p	8090736	11807326	0	2565	0.01	217.238	14.407	0	**
Aault-Larvae	miR-186	8090736	11807326	0	44	0.01	3.7265	8.54168	1.26289e-10	**
Aault-Larvae	miR-186-5p	8090736	11807326	0	56	0.01	4.7428	8.8896	2.40688e-13	**
Aault-Larvae	miR-188	8090736	11807326	0	54	0.01	4.5734	8.83712	6.83554e-13	**
Aault-Larvae	miR-190	8090736	11807326	17	116	2.1012	9.8244	2.22516	2.44404e-12	**
Aault-Larvae	miR-190-3p	8090736	11807326	0	31	0.01	2.6255	8.03645	1.1167e-07	**
Aault-Larvae	miR-190-5p	8090736	11807326	0	123	0.01	10.4173	10.0248	1.56778e-28	**
Aault-Larvae	miR-190b	8090736	11807326	10	15	1.236	1.2704	0.0396041	0.987279
Aault-Larvae	miR-190b-5p	8090736	11807326	0	164	0.01	13.8897	10.4398	7.98469e-38	**
Aault-Larvae	miR-191	8090736	11807326	1	2156	0.1236	182.599	10.5288	0	**
Aault-Larvae	miR-191*	8090736	11807326	416	361	51.4168	30.5742	-0.749925	4.69158e-13
Aault-Larvae	miR-1915	8090736	11807326	291	0	35.9671	0.01	-11.8125	1.51631e-114	**
Aault-Larvae	miR-1915-3p	8090736	11807326	0	147	0.01	12.4499	10.2819	5.69462e-34	**
Aault-Larvae	miR-191-5p	8090736	11807326	0	1923	0.01	162.865	13.9914	0	**
Aault-Larvae	miR-192	8090736	11807326	9	808	1.1124	68.4321	5.94293	1.14613e-166	**
Aault-Larvae	miR-192-5p	8090736	11807326	11	903	1.3596	76.4779	5.81379	1.14306e-184	**
Aault-Larvae	miR-1935	8090736	11807326	0	62	0.01	5.251	9.03645	1.05075e-14	**
Aault-Larvae	miR-194-3p	8090736	11807326	12	0	1.4832	0.01	-7.21257	1.66086e-05	**
Aault-Larvae	miR-1957	8090736	11807326	279	195	34.4839	16.5152	-1.06213	1.54274e-15	**
Aault-Larvae	miR-1958	8090736	11807326	165	19	20.3937	1.6092	-3.66371	5.35361e-44	**
Aault-Larvae	miR-1960	8090736	11807326	20	1580	2.472	133.815	5.75842	6.22522713759971e-321	**
Aault-Larvae	miR-1962	8090736	11807326	22	0	2.7192	0.01	-8.08704	2.05167e-09	**
Aault-Larvae	miR-1963	8090736	11807326	0	25	0.01	2.1173	7.72608	2.55794e-06	**
Aault-Larvae	miR-1968-3p	8090736	11807326	22	0	2.7192	0.01	-8.08704	2.05167e-09	**
Aault-Larvae	miR-197-5p	8090736	11807326	36	0	4.4495	0.01	-8.7975	6.92769e-15	**
Aault-Larvae	miR-198	8090736	11807326	0	72	0.01	6.0979	9.25217	5.68731e-17	**
Aault-Larvae	miR-1985	8090736	11807326	19	0	2.3484	0.01	-7.87553	3.05193e-08	**
Aault-Larvae	miR-199	8090736	11807326	3	1079	0.3708	91.3839	7.94515	4.60138e-238	**
Aault-Larvae	miR-199*	8090736	11807326	2	1061	0.2472	89.8595	8.50585	3.63852e-236	**
Aault-Larvae	miR-199a*	8090736	11807326	0	561	0.01	47.5129	12.2141	8.28982e-128	**
Aault-Larvae	miR-199a-3p	8090736	11807326	0	934	0.01	79.1034	12.9495	2.36949e-212	**
Aault-Larvae	miR-199b	8090736	11807326	1	35	0.1236	2.9643	4.58394	2.1651e-07	**
Aault-Larvae	miR-199b-3p	8090736	11807326	0	51	0.01	4.3194	8.75469	3.27153e-12	**
Aault-Larvae	miR-199b-5p	8090736	11807326	0	25	0.01	2.1173	7.72608	2.55794e-06	**
Aault-Larvae	miR-19a*	8090736	11807326	0	15	0.01	1.2704	6.98914	0.000472588	**
Aault-Larvae	miR-19b	8090736	11807326	0	531	0.01	44.9721	12.1348	5.22784e-121	**
Aault-Larvae	miR-19b-3p	8090736	11807326	0	494	0.01	41.8384	12.0306	1.27266e-112	**
Aault-Larvae	miR-1a	8090736	11807326	195	44	24.1016	3.7265	-2.69324	1.89415e-38	**
Aault-Larvae	miR-1a-3p	8090736	11807326	0	6158	0.01	521.541	15.6705	0	**
Aault-Larvae	miR-1b	8090736	11807326	109	288	13.4722	24.3916	0.856399	4.57668e-08
Aault-Larvae	miR-1c	8090736	11807326	89	1182	11.0002	100.107	3.18595	1.38939e-164	**
Aault-Larvae	miR-20	8090736	11807326	0	53	0.01	4.4887	8.81015	1.15195e-12	**
Aault-Larvae	miR-2001	8090736	11807326	389	721	48.0797	61.0638	0.344889	0.000127221
Aault-Larvae	miR-200a*	8090736	11807326	13	86	1.6068	7.2836	2.18046	2.85533e-09	**
Aault-Larvae	miR-200c	8090736	11807326	9	1	1.1124	0.0847	-3.71517	0.00171309	**
Aault-Larvae	miR-2024a*	8090736	11807326	0	16	0.01	1.3551	7.08226	0.000280429	**
Aault-Larvae	miR-2024g*	8090736	11807326	0	33	0.01	2.7949	8.12665	3.93203e-08	**
Aault-Larvae	miR-202-5p	8090736	11807326	272	0	33.6187	0.01	-11.715	4.04035e-107	**
Aault-Larvae	miR-2030*	8090736	11807326	11	0	1.3596	0.01	-7.08704	4.08467e-05	**
Aault-Larvae	miR-203-3p	8090736	11807326	0	18	0.01	1.5245	7.25219	9.87426e-05	**
Aault-Larvae	miR-2035	8090736	11807326	0	14	0.01	1.1857	6.8896	0.000796419	**
Aault-Larvae	miR-2035*	8090736	11807326	1	79	0.1236	6.6908	5.75843	4.9398e-17	**
Aault-Larvae	miR-2037*	8090736	11807326	11	0	1.3596	0.01	-7.08704	4.08467e-05	**
Aault-Larvae	miR-2039*	8090736	11807326	52	0	6.4271	0.01	-9.32802	3.86745e-21	**
Aault-Larvae	miR-204*	8090736	11807326	1	17	0.1236	1.4398	3.54212	0.00138431	**
Aault-Larvae	miR-2040b*	8090736	11807326	0	408	0.01	34.5548	11.7547	3.95737e-93	**
Aault-Larvae	miR-2042*	8090736	11807326	20	0	2.472	0.01	-7.94953	1.24094e-08	**
Aault-Larvae	miR-2049*	8090736	11807326	0	430	0.01	36.4181	11.8304	4.08229e-98	**
Aault-Larvae	miR-2050	8090736	11807326	0	21	0.01	1.7786	7.4746	2.06313e-05	**
Aault-Larvae	miR-206	8090736	11807326	15471	4744	1912.19	401.784	-2.25073	0	**
Aault-Larvae	miR-206-3p	8090736	11807326	0	186	0.01	15.7529	10.6214	8.23673e-43	**
Aault-Larvae	miR-2064	8090736	11807326	39	2	4.8203	0.1694	-4.83062	1.45987e-13	**
Aault-Larvae	miR-2068*	8090736	11807326	3	3512	0.3708	297.442	9.64775	0	**
Aault-Larvae	miR-2075	8090736	11807326	0	16	0.01	1.3551	7.08226	0.000280429	**
Aault-Larvae	miR-208	8090736	11807326	128	0	15.8206	0.01	-10.6276	7.67177e-51	**
Aault-Larvae	miR-20a	8090736	11807326	2	53	0.2472	4.4887	4.18255	3.09267e-10	**
Aault-Larvae	miR-20a-5p	8090736	11807326	0	33	0.01	2.7949	8.12665	3.93203e-08	**
Aault-Larvae	miR-20b	8090736	11807326	0	18	0.01	1.5245	7.25219	9.87426e-05	**
Aault-Larvae	miR-21	8090736	11807326	154	3321	19.0341	281.266	3.88528	0	**
Aault-Larvae	miR-21*	8090736	11807326	0	17	0.01	1.4398	7.16972	0.000166404	**
Aault-Larvae	miR-210	8090736	11807326	4	43	0.4944	3.6418	2.8809	1.29367e-06	**
Aault-Larvae	miR-210-3p	8090736	11807326	0	40	0.01	3.3877	8.40416	1.0186e-09	**
Aault-Larvae	miR-210-5p	8090736	11807326	0	241	0.01	20.4111	10.9951	2.81512e-55	**
Aault-Larvae	miR-211	8090736	11807326	12	0	1.4832	0.01	-7.21257	1.66086e-05	**
Aault-Larvae	miR-212	8090736	11807326	0	24	0.01	2.0326	7.66718	4.31072e-06	**
Aault-Larvae	miR-2137	8090736	11807326	187	2704	23.1129	229.01	3.30864	0	**
Aault-Larvae	miR-214	8090736	11807326	595	1	73.5409	0.0847	-9.76197	8.32693e-231	**
Aault-Larvae	miR-2147a	8090736	11807326	17	36278	2.1012	3072.5	10.514	0	**
Aault-Larvae	miR-2148	8090736	11807326	0	37	0.01	3.1336	8.29168	4.87505e-09	**
Aault-Larvae	miR-21-5p	8090736	11807326	0	3492	0.01	295.749	14.8521	0	**
Aault-Larvae	miR-216b-3p	8090736	11807326	121	0	14.9554	0.01	-10.5465	4.17498e-48	**
Aault-Larvae	miR-217	8090736	11807326	148	0	18.2925	0.01	-10.837	1.17069e-58	**
Aault-Larvae	miR-217-5p	8090736	11807326	14	0	1.7304	0.01	-7.43496	2.74593e-06	**
Aault-Larvae	miR-219-1*	8090736	11807326	399	6	49.3157	0.5082	-6.60051	2.47827e-145	**
Aault-Larvae	miR-219-3p	8090736	11807326	393	6	48.5741	0.5082	-6.57865	5.01318e-143	**
Aault-Larvae	miR-22	8090736	11807326	0	569	0.01	48.1904	12.2345	1.2743e-129	**
Aault-Larvae	miR-22*	8090736	11807326	0	15	0.01	1.2704	6.98914	0.000472588	**
Aault-Larvae	miR-2205*	8090736	11807326	10	0	1.236	0.01	-6.94953	0.000100457	**
Aault-Larvae	miR-2209b-5p	8090736	11807326	0	12	0.01	1.0163	6.66718	0.00226183	**
Aault-Larvae	miR-221	8090736	11807326	1	668	0.1236	56.575	8.83834	1.26533e-149	**
Aault-Larvae	miR-221*	8090736	11807326	0	75	0.01	6.352	9.31107	1.18831e-17	**
Aault-Larvae	miR-221-3p	8090736	11807326	0	528	0.01	44.718	12.1266	2.50207e-120	**
Aault-Larvae	miR-221-5p	8090736	11807326	2	80	0.2472	6.7755	4.77658	5.09684e-16	**
Aault-Larvae	miR-2219-3p	8090736	11807326	21	1	2.5956	0.0847	-4.93756	7.09166e-08	**
Aault-Larvae	miR-222	8090736	11807326	1	550	0.1236	46.5812	8.55793	5.80844e-123	**
Aault-Larvae	miR-222*	8090736	11807326	0	1641	0.01	138.982	13.7626	0	**
Aault-Larvae	miR-222-3p	8090736	11807326	0	559	0.01	47.3435	12.209	2.35431e-127	**
Aault-Larvae	miR-2227	8090736	11807326	27	0	3.3372	0.01	-8.38249	2.28031e-11	**
Aault-Larvae	miR-222a*	8090736	11807326	0	24	0.01	2.0326	7.66718	4.31072e-06	**
Aault-Larvae	miR-223	8090736	11807326	3	994	0.3708	84.185	7.82678	6.64472e-219	**
Aault-Larvae	miR-223-3p	8090736	11807326	0	659	0.01	55.8128	12.4464	5.08091e-150	**
Aault-Larvae	miR-2234b	8090736	11807326	0	13	0.01	1.101	6.78267	0.00134215	**
Aault-Larvae	miR-223-5p	8090736	11807326	0	74	0.01	6.2673	9.2917	2.00257e-17	**
Aault-Larvae	miR-2237a	8090736	11807326	700	0	86.5187	0.01	-13.0788	2.15915e-274	**
Aault-Larvae	miR-2237b	8090736	11807326	49	0	6.0563	0.01	-9.24229	5.75298e-20	**
Aault-Larvae	miR-2238a	8090736	11807326	0	452	0.01	38.2813	11.9024	4.21115e-103	**
Aault-Larvae	miR-22-3p	8090736	11807326	0	78	0.01	6.6061	9.36765	2.48285e-18	**
Aault-Larvae	miR-224	8090736	11807326	0	37	0.01	3.1336	8.29168	4.87505e-09	**
Aault-Larvae	miR-224-5p	8090736	11807326	0	37	0.01	3.1336	8.29168	4.87505e-09	**
Aault-Larvae	miR-2253a	8090736	11807326	27	0	3.3372	0.01	-8.38249	2.28031e-11	**
Aault-Larvae	miR-2256	8090736	11807326	15	0	1.854	0.01	-7.5345	1.11652e-06	**
Aault-Larvae	miR-22-5p	8090736	11807326	0	15	0.01	1.2704	6.98914	0.000472588	**
Aault-Larvae	miR-2265	8090736	11807326	9	0	1.1124	0.01	-6.79753	0.00024706	**
Aault-Larvae	miR-2273	8090736	11807326	0	241	0.01	20.4111	10.9951	2.81512e-55	**
Aault-Larvae	miR-228	8090736	11807326	28	1	3.4607	0.0847	-5.35256	1.68826e-10	**
Aault-Larvae	miR-2284a	8090736	11807326	0	54	0.01	4.5734	8.83712	6.83554e-13	**
Aault-Larvae	miR-2284b	8090736	11807326	0	54	0.01	4.5734	8.83712	6.83554e-13	**
Aault-Larvae	miR-2284c	8090736	11807326	0	176	0.01	14.906	10.5417	1.52176e-40	**
Aault-Larvae	miR-2284d	8090736	11807326	0	2046	0.01	173.282	14.0808	0	**
Aault-Larvae	miR-2284g	8090736	11807326	10	14	1.236	1.1857	-0.0599397	0.881962
Aault-Larvae	miR-2284h	8090736	11807326	0	1046	0.01	88.5891	13.1129	9.74588e-238	**
Aault-Larvae	miR-2284j	8090736	11807326	0	70	0.01	5.9285	9.21152	1.6152e-16	**
Aault-Larvae	miR-2284k	8090736	11807326	0	2328	0.01	197.166	14.2671	0	**
Aault-Larvae	miR-2284l	8090736	11807326	0	942	0.01	79.781	12.9618	3.64234e-214	**
Aault-Larvae	miR-2284n	8090736	11807326	0	140	0.01	11.857	10.2115	2.19826e-32	**
Aault-Larvae	miR-2284p	8090736	11807326	0	67	0.01	5.6744	9.14832	7.73041e-16	**
Aault-Larvae	miR-2284t	8090736	11807326	2	33	0.2472	2.7949	3.49905	4.45092e-06	**
Aault-Larvae	miR-2284u	8090736	11807326	0	157	0.01	13.2968	10.3769	3.08228e-36	**
Aault-Larvae	miR-2284v	8090736	11807326	0	132	0.01	11.1795	10.1266	1.43006e-30	**
Aault-Larvae	miR-2284w	8090736	11807326	0	37	0.01	3.1336	8.29168	4.87505e-09	**
Aault-Larvae	miR-2284x	8090736	11807326	0	2239	0.01	189.628	14.2109	0	**
Aault-Larvae	miR-2285c	8090736	11807326	0	24	0.01	2.0326	7.66718	4.31072e-06	**
Aault-Larvae	miR-2285d	8090736	11807326	0	24	0.01	2.0326	7.66718	4.31072e-06	**
Aault-Larvae	miR-228-5p	8090736	11807326	0	36	0.01	3.049	8.25219	8.21559e-09	**
Aault-Larvae	miR-2290	8090736	11807326	2	84	0.2472	7.1142	4.84695	6.93541e-17	**
Aault-Larvae	miR-2296	8090736	11807326	0	16	0.01	1.3551	7.08226	0.000280429	**
Aault-Larvae	miR-2297	8090736	11807326	9	0	1.1124	0.01	-6.79753	0.00024706	**
Aault-Larvae	miR-2298	8090736	11807326	23	0	2.8428	0.01	-8.15117	8.34227e-10	**
Aault-Larvae	miR-2299-3p	8090736	11807326	0	12	0.01	1.0163	6.66718	0.00226183	**
Aault-Larvae	miR-22b	8090736	11807326	0	24	0.01	2.0326	7.66718	4.31072e-06	**
Aault-Larvae	miR-2304	8090736	11807326	34	3	4.2023	0.2541	-4.04771	7.82336e-11	**
Aault-Larvae	miR-2312	8090736	11807326	15	2	1.854	0.1694	-3.45214	6.51841e-05	**
Aault-Larvae	miR-2313*	8090736	11807326	140	1	17.3037	0.0847	-7.6745	1.32661e-53	**
Aault-Larvae	miR-2319b	8090736	11807326	0	32	0.01	2.7102	8.08226	6.62637e-08	**
Aault-Larvae	miR-2325c	8090736	11807326	678	0	83.7995	0.01	-13.0327	8.55822e-266	**
Aault-Larvae	miR-233-3p	8090736	11807326	0	205	0.01	17.3621	10.7617	4.06658e-47	**
Aault-Larvae	miR-2339	8090736	11807326	0	172	0.01	14.5672	10.5085	1.22739e-39	**
Aault-Larvae	miR-2348	8090736	11807326	13	0	1.6068	0.01	-7.32805	6.75323e-06	**
Aault-Larvae	miR-2354	8090736	11807326	22	0	2.7192	0.01	-8.08704	2.05167e-09	**
Aault-Larvae	miR-2359	8090736	11807326	46	29	5.6855	2.4561	-1.21092	0.000314326	**
Aault-Larvae	miR-236	8090736	11807326	1575	16	194.667	1.3551	-7.16647	0	**
Aault-Larvae	miR-2361	8090736	11807326	143	262	17.6745	22.1896	0.328214	0.0281977
Aault-Larvae	miR-2362	8090736	11807326	0	135	0.01	11.4336	10.1591	2.98796e-31	**
Aault-Larvae	miR-2367*	8090736	11807326	142	7	17.5509	0.5929	-4.88761	2.04131e-46	**
Aault-Larvae	miR-2368	8090736	11807326	10	0	1.236	0.01	-6.94953	0.000100457	**
Aault-Larvae	miR-2371	8090736	11807326	0	915	0.01	77.4943	12.9199	4.79932e-208	**
Aault-Larvae	miR-2372	8090736	11807326	532	1176	65.7542	99.5992	0.599051	4.51489e-16
Aault-Larvae	miR-2374	8090736	11807326	11	0	1.3596	0.01	-7.08704	4.08467e-05	**
Aault-Larvae	miR-2384	8090736	11807326	1209	17	149.43	1.4398	-6.69746	0	**
Aault-Larvae	miR-2388	8090736	11807326	0	23	0.01	1.9479	7.60578	7.26455e-06	**
Aault-Larvae	miR-2393	8090736	11807326	30	0	3.7079	0.01	-8.53446	1.53294e-12	**
Aault-Larvae	miR-2399	8090736	11807326	335	0	41.4054	0.01	-12.0156	9.65131e-132	**
Aault-Larvae	miR-23a	8090736	11807326	3	4411	0.3708	373.582	9.97657	0	**
Aault-Larvae	miR-23a-3p	8090736	11807326	0	4245	0.01	359.523	15.1338	0	**
Aault-Larvae	miR-23b	8090736	11807326	0	217	0.01	18.3784	10.8438	7.75031e-50	**
Aault-Larvae	miR-23b-3p	8090736	11807326	0	212	0.01	17.955	10.8102	1.05345e-48	**
Aault-Larvae	miR-24	8090736	11807326	16	975	1.9776	82.5759	5.3839	2.56866e-193	**
Aault-Larvae	miR-240	8090736	11807326	10	2	1.236	0.1694	-2.86717	0.00309073	**
Aault-Larvae	miR-2406	8090736	11807326	0	110	0.01	9.3162	9.8636	1.3863e-25	**
Aault-Larvae	miR-2410	8090736	11807326	24	0	2.9664	0.01	-8.21257	3.39204e-10	**
Aault-Larvae	miR-2411	8090736	11807326	0	59	0.01	4.9969	8.96489	5.02894e-14	**
Aault-Larvae	miR-2418	8090736	11807326	0	171	0.01	14.4825	10.5001	2.06844e-39	**
Aault-Larvae	miR-242	8090736	11807326	12	0	1.4832	0.01	-7.21257	1.66086e-05	**
Aault-Larvae	miR-2421	8090736	11807326	18	37	2.2248	3.1336	0.494145	0.243846
Aault-Larvae	miR-2435	8090736	11807326	0	18	0.01	1.5245	7.25219	9.87426e-05	**
Aault-Larvae	miR-2439	8090736	11807326	0	182	0.01	15.4142	10.59	6.64342e-42	**
Aault-Larvae	miR-24-3p	8090736	11807326	0	980	0.01	82.9993	13.0189	8.8783e-223	**
Aault-Larvae	miR-2440	8090736	11807326	91	0	11.2474	0.01	-10.1354	2.21481e-36	**
Aault-Larvae	miR-2442	8090736	11807326	1	23	0.1236	1.9479	3.97817	7.81565e-05	**
Aault-Larvae	miR-2444	8090736	11807326	10	0	1.236	0.01	-6.94953	0.000100457	**
Aault-Larvae	miR-2445	8090736	11807326	25	0	3.09	0.01	-8.27146	1.37924e-10	**
Aault-Larvae	miR-2449	8090736	11807326	30	0	3.7079	0.01	-8.53446	1.53294e-12	**
Aault-Larvae	miR-2451	8090736	11807326	13	0	1.6068	0.01	-7.32805	6.75323e-06	**
Aault-Larvae	miR-2452	8090736	11807326	15	4	1.854	0.3388	-2.45214	0.000792099	**
Aault-Larvae	miR-246	8090736	11807326	29876	0	3692.62	0.01	-18.4943	0	**
Aault-Larvae	miR-2461-3p	8090736	11807326	0	18	0.01	1.5245	7.25219	9.87426e-05	**
Aault-Larvae	miR-2476	8090736	11807326	2836	9693	350.524	820.931	1.22775	0	**
Aault-Larvae	miR-2478	8090736	11807326	10	68	1.236	5.7591	2.22016	1.02396e-07	**
Aault-Larvae	miR-2479	8090736	11807326	44	0	5.4383	0.01	-9.08701	5.17614e-18	**
Aault-Larvae	miR-2481	8090736	11807326	12	0	1.4832	0.01	-7.21257	1.66086e-05	**
Aault-Larvae	miR-2487	8090736	11807326	3955	5299	488.831	448.789	-0.123297	4.89764e-05
Aault-Larvae	miR-2491-3p	8090736	11807326	22	74	2.7192	6.2673	1.20466	0.000293823	**
Aault-Larvae	miR-2493-3p	8090736	11807326	288	0	35.5963	0.01	-11.7975	2.25557e-113	**
Aault-Larvae	miR-2493-5p	8090736	11807326	3297	0	407.503	0.01	-15.3145	0	**
Aault-Larvae	miR-24b	8090736	11807326	0	24	0.01	2.0326	7.66718	4.31072e-06	**
Aault-Larvae	miR-24b-3p	8090736	11807326	0	1137	0.01	96.2961	13.2333	2.30585e-258	**
Aault-Larvae	miR-24c	8090736	11807326	0	18	0.01	1.5245	7.25219	9.87426e-05	**
Aault-Larvae	miR-25	8090736	11807326	1	2834	0.1236	240.02	10.9233	0	**
Aault-Larvae	miR-250*	8090736	11807326	5	44	0.618	3.7265	2.59214	3.50995e-06	**
Aault-Larvae	miR-252	8090736	11807326	123	23	15.2026	1.9479	-2.96433	2.14248e-27	**
Aault-Larvae	miR-252-3p	8090736	11807326	25	0	3.09	0.01	-8.27146	1.37924e-10	**
Aault-Larvae	miR-252-5p	8090736	11807326	0	787	0.01	66.6535	12.7025	4.93811e-179	**
Aault-Larvae	miR-252a	8090736	11807326	139	24	17.1801	2.0326	-3.07934	6.23068e-32	**
Aault-Larvae	miR-252a-5p	8090736	11807326	62	25	7.6631	2.1173	-1.8557	8.42262e-09	**
Aault-Larvae	miR-252b	8090736	11807326	130	835	16.0678	70.7188	2.13792	2.53585e-76	**
Aault-Larvae	miR-2535	8090736	11807326	0	206	0.01	17.4468	10.7687	2.41307e-47	**
Aault-Larvae	miR-25-3p	8090736	11807326	0	2811	0.01	238.072	14.5391	0	**
Aault-Larvae	miR-2545a	8090736	11807326	0	16	0.01	1.3551	7.08226	0.000280429	**
Aault-Larvae	miR-25-5p	8090736	11807326	0	15	0.01	1.2704	6.98914	0.000472588	**
Aault-Larvae	miR-2561*	8090736	11807326	59	1	7.2923	0.0847	-6.42787	2.60128e-22	**
Aault-Larvae	miR-2566a-2*	8090736	11807326	0	1706	0.01	144.487	13.8186	0	**
Aault-Larvae	miR-2570*	8090736	11807326	0	19	0.01	1.6092	7.3302	5.8593e-05	**
Aault-Larvae	miR-2575*	8090736	11807326	0	31	0.01	2.6255	8.03645	1.1167e-07	**
Aault-Larvae	miR-2576	8090736	11807326	0	484	0.01	40.9915	12.0011	2.35129e-110	**
Aault-Larvae	miR-2-5p	8090736	11807326	0	86	0.01	7.2836	9.50851	3.81661e-20	**
Aault-Larvae	miR-26	8090736	11807326	0	3904	0.01	330.642	15.013	0	**
Aault-Larvae	miR-263	8090736	11807326	681	11	84.1703	0.9316	-6.49746	7.65147e-246	**
Aault-Larvae	miR-263a	8090736	11807326	91925	2739	11361.8	231.975	-5.61408	0	**
Aault-Larvae	miR-263a-5p	8090736	11807326	84503	2511	10444.4	212.665	-5.61801	0	**
Aault-Larvae	miR-263b	8090736	11807326	3	157	0.3708	13.2968	5.16429	1.45414e-31	**
Aault-Larvae	miR-265	8090736	11807326	8	624	0.9888	52.8485	5.74004	2.02773e-127	**
Aault-Larvae	miR-266	8090736	11807326	19	0	2.3484	0.01	-7.87553	3.05193e-08	**
Aault-Larvae	miR-2682-5p	8090736	11807326	1	12	0.1236	1.0163	3.03958	0.0142177	*
Aault-Larvae	miR-269	8090736	11807326	20	17	2.472	1.4398	-0.77981	0.0977297
Aault-Larvae	miR-26a	8090736	11807326	3	3892	0.3708	329.626	9.79597	0	**
Aault-Larvae	miR-26a*	8090736	11807326	20	0	2.472	0.01	-7.94953	1.24094e-08	**
Aault-Larvae	miR-26a-1*	8090736	11807326	0	24	0.01	2.0326	7.66718	4.31072e-06	**
Aault-Larvae	miR-26a-2-3p	8090736	11807326	275	0	33.9895	0.01	-11.7309	2.71613e-108	**
Aault-Larvae	miR-26a-5p	8090736	11807326	0	3876	0.01	328.271	15.0026	0	**
Aault-Larvae	miR-26b	8090736	11807326	0	10430	0.01	883.35	16.4307	0	**
Aault-Larvae	miR-26b-5p	8090736	11807326	0	10186	0.01	862.685	16.3965	0	**
Aault-Larvae	miR-2723	8090736	11807326	0	37	0.01	3.1336	8.29168	4.87505e-09	**
Aault-Larvae	miR-273	8090736	11807326	22	0	2.7192	0.01	-8.08704	2.05167e-09	**
Aault-Larvae	miR-2733g	8090736	11807326	0	21	0.01	1.7786	7.4746	2.06313e-05	**
Aault-Larvae	miR-275	8090736	11807326	10565	14446	1305.81	1223.48	-0.0939622	3.77066e-07
Aault-Larvae	miR-275-3p	8090736	11807326	0	14292	0.01	1210.43	16.8852	0	**
Aault-Larvae	miR-276	8090736	11807326	18361	2643	2269.39	223.844	-3.34174	0	**
Aault-Larvae	miR-276*	8090736	11807326	124	1819	15.3262	154.057	3.32939	1.75454e-262	**
Aault-Larvae	miR-2761*	8090736	11807326	0	622	0.01	52.6792	12.363	1.23689e-141	**
Aault-Larvae	miR-2763*	8090736	11807326	0	31	0.01	2.6255	8.03645	1.1167e-07	**
Aault-Larvae	miR-276-3p	8090736	11807326	17074	0	2110.31	0.01	-17.6871	0	**
Aault-Larvae	miR-276-5p	8090736	11807326	128	1877	15.8206	158.969	3.32887	9.31354e-271	**
Aault-Larvae	miR-276a-3p	8090736	11807326	0	2381	0.01	201.655	14.2996	0	**
Aault-Larvae	miR-2779	8090736	11807326	0	118	0.01	9.9938	9.96489	2.13099e-27	**
Aault-Larvae	miR-277a	8090736	11807326	435	947	53.7652	80.2044	0.577009	1.81195e-12
Aault-Larvae	miR-277c	8090736	11807326	413	972	51.046	82.3218	0.689477	6.29784e-17
Aault-Larvae	miR-278	8090736	11807326	7	211	0.8652	17.8703	4.36839	1.49045e-38	**
Aault-Larvae	miR-278-3p	8090736	11807326	0	677	0.01	57.3373	12.4853	4.22742e-154	**
Aault-Larvae	miR-2788-3p	8090736	11807326	0	364	0.01	30.8283	11.59	3.71888e-83	**
Aault-Larvae	miR-279	8090736	11807326	1725	4115	213.207	348.512	0.708957	1.20386e-69
Aault-Larvae	miR-279-3p	8090736	11807326	0	132	0.01	11.1795	10.1266	1.43006e-30	**
Aault-Larvae	miR-2797b	8090736	11807326	0	257	0.01	21.7661	11.0879	6.65196e-59	**
Aault-Larvae	miR-279a	8090736	11807326	1839	4043	227.297	342.414	0.591165	3.38603e-50
Aault-Larvae	miR-279b	8090736	11807326	39	2	4.8203	0.1694	-4.83062	1.45987e-13	**
Aault-Larvae	miR-279e-3p	8090736	11807326	112	151	13.843	12.7887	-0.114287	0.516931
Aault-Larvae	miR-27a	8090736	11807326	3	140	0.3708	11.857	4.99895	7.42852e-28	**
Aault-Larvae	miR-27a-3p	8090736	11807326	0	161	0.01	13.6356	10.4132	3.82151e-37	**
Aault-Larvae	miR-27b	8090736	11807326	6	32	0.7416	2.7102	1.86969	0.00129069	**
Aault-Larvae	miR-27b-3p	8090736	11807326	0	33	0.01	2.7949	8.12665	3.93203e-08	**
Aault-Larvae	miR-27b-5p	8090736	11807326	87	0	10.753	0.01	-10.0705	8.10267e-35	**
Aault-Larvae	miR-27c	8090736	11807326	0	29	0.01	2.4561	7.94023	3.17142e-07	**
Aault-Larvae	miR-27d-3p	8090736	11807326	0	181	0.01	15.3295	10.5821	1.11957e-41	**
Aault-Larvae	miR-281	8090736	11807326	12	0	1.4832	0.01	-7.21257	1.66086e-05	**
Aault-Larvae	miR-281*	8090736	11807326	155	0	19.1577	0.01	-10.9037	2.1512e-61	**
Aault-Larvae	miR-2812	8090736	11807326	30	32	3.7079	2.7102	-0.452203	0.211609
Aault-Larvae	miR-281-2-5p	8090736	11807326	0	138	0.01	11.6877	10.1908	6.24306e-32	**
Aault-Larvae	miR-2818	8090736	11807326	8	13	0.9888	1.101	0.155064	0.857749
Aault-Larvae	miR-2828	8090736	11807326	0	60	0.01	5.0816	8.98914	2.98413e-14	**
Aault-Larvae	miR-2837	8090736	11807326	0	122	0.01	10.3326	10.013	2.64208e-28	**
Aault-Larvae	miR-2840	8090736	11807326	594	0	73.4173	0.01	-12.8419	5.77423e-233	**
Aault-Larvae	miR-2845	8090736	11807326	28	0	3.4607	0.01	-8.43492	9.27193e-12	**
Aault-Larvae	miR-285	8090736	11807326	294	10	36.3379	0.8469	-5.42314	9.34022e-100	**
Aault-Larvae	miR-2851	8090736	11807326	27	0	3.3372	0.01	-8.38249	2.28031e-11	**
Aault-Larvae	miR-288	8090736	11807326	1275	0	157.588	0.01	-13.9439	0	**
Aault-Larvae	miR-2885	8090736	11807326	0	23	0.01	1.9479	7.60578	7.26455e-06	**
Aault-Larvae	miR-2890	8090736	11807326	13	0	1.6068	0.01	-7.32805	6.75323e-06	**
Aault-Larvae	miR-29	8090736	11807326	2	40	0.2472	3.3877	3.77656	1.62997e-07	**
Aault-Larvae	miR-2941-1*	8090736	11807326	92	1	11.371	0.0847	-7.06878	5.05985e-35	**
Aault-Larvae	miR-296	8090736	11807326	0	36	0.01	3.049	8.25219	8.21559e-09	**
Aault-Larvae	miR-2962*	8090736	11807326	10	15	1.236	1.2704	0.0396041	0.987279
Aault-Larvae	miR-2963	8090736	11807326	4	141	0.4944	11.9417	4.59419	6.74903e-27	**
Aault-Larvae	miR-2966	8090736	11807326	22	5	2.7192	0.4235	-2.68275	1.72038e-05	**
Aault-Larvae	miR-297	8090736	11807326	5	28	0.618	2.3714	1.94006	0.00214193	**
Aault-Larvae	miR-2981	8090736	11807326	210	76	25.9556	6.4367	-2.01165	3.20927e-29	**
Aault-Larvae	miR-2982	8090736	11807326	344	0	42.5178	0.01	-12.0539	2.93212e-135	**
Aault-Larvae	miR-2992	8090736	11807326	42	0	5.1911	0.01	-9.0199	3.13077e-17	**
Aault-Larvae	miR-2993	8090736	11807326	34	0	4.2023	0.01	-8.71504	4.19019e-14	**
Aault-Larvae	miR-2997	8090736	11807326	0	118	0.01	9.9938	9.96489	2.13099e-27	**
Aault-Larvae	miR-2999	8090736	11807326	18	0	2.2248	0.01	-7.79753	7.50581e-08	**
Aault-Larvae	miR-29a	8090736	11807326	2	165	0.2472	13.9744	5.82096	1.11825e-34	**
Aault-Larvae	miR-29a-3p	8090736	11807326	0	269	0.01	22.7825	11.1537	1.26777e-61	**
Aault-Larvae	miR-29b	8090736	11807326	0	23	0.01	1.9479	7.60578	7.26455e-06	**
Aault-Larvae	miR-29b-3p	8090736	11807326	0	20	0.01	1.6939	7.4042	3.47685e-05	**
Aault-Larvae	miR-29c	8090736	11807326	0	165	0.01	13.9744	10.4486	4.73804e-38	**
Aault-Larvae	miR-29c-3p	8090736	11807326	0	160	0.01	13.5509	10.4042	6.44013e-37	**
Aault-Larvae	miR-2a	8090736	11807326	484	464	59.8215	39.2976	-0.606223	1.06409e-10
Aault-Larvae	miR-2a-3p	8090736	11807326	0	333	0.01	28.2028	11.4616	3.95229e-76	**
Aault-Larvae	miR-2b	8090736	11807326	507	335	62.6643	28.3722	-1.14317	3.49407e-30	**
Aault-Larvae	miR-2b-2-5p	8090736	11807326	0	25	0.01	2.1173	7.72608	2.55794e-06	**
Aault-Larvae	miR-2b-5p	8090736	11807326	107	24	13.225	2.0326	-2.70187	7.18523e-22	**
Aault-Larvae	miR-2c	8090736	11807326	211	1	26.0792	0.0847	-8.26632	3.54587e-81	**
Aault-Larvae	miR-2f	8090736	11807326	0	12	0.01	1.0163	6.66718	0.00226183	**
Aault-Larvae	miR-301*	8090736	11807326	105	0	12.9778	0.01	-10.3418	7.47857e-42	**
Aault-Larvae	miR-3014	8090736	11807326	129	0	15.9442	0.01	-10.6388	3.11941e-51	**
Aault-Larvae	miR-301b-3p	8090736	11807326	60	0	7.4159	0.01	-9.53448	2.88963e-24	**
Aault-Larvae	miR-301b-5p	8090736	11807326	19	0	2.3484	0.01	-7.87553	3.05193e-08	**
Aault-Larvae	miR-302f	8090736	11807326	0	427	0.01	36.164	11.8203	1.95381e-97	**
Aault-Larvae	miR-3031	8090736	11807326	23	0	2.8428	0.01	-8.15117	8.34227e-10	**
Aault-Larvae	miR-305	8090736	11807326	390	1159	48.2033	98.1594	1.02599	2.20093e-37	**
Aault-Larvae	miR-305*	8090736	11807326	0	15	0.01	1.2704	6.98914	0.000472588	**
Aault-Larvae	miR-305-5p	8090736	11807326	394	1220	48.6977	103.326	1.08527	7.90792e-43	**
Aault-Larvae	miR-306	8090736	11807326	0	45	0.01	3.8112	8.5741	7.49386e-11	**
Aault-Larvae	miR-3063-5p	8090736	11807326	0	13	0.01	1.101	6.78267	0.00134215	**
Aault-Larvae	miR-3064-5p	8090736	11807326	0	1420	0.01	120.264	13.5539	1.67982319586024e-322	**
Aault-Larvae	miR-3066-3p	8090736	11807326	39	0	4.8203	0.01	-8.91298	4.65715e-16	**
Aault-Larvae	miR-3073b-3p	8090736	11807326	38	0	4.6967	0.01	-8.8755	1.14536e-15	**
Aault-Larvae	miR-3075-5p	8090736	11807326	26	0	3.2136	0.01	-8.32805	5.6081e-11	**
Aault-Larvae	miR-3086-5p	8090736	11807326	0	12	0.01	1.0163	6.66718	0.00226183	**
Aault-Larvae	miR-3091-5p	8090736	11807326	13	0	1.6068	0.01	-7.32805	6.75323e-06	**
Aault-Larvae	miR-3096-5p	8090736	11807326	133	2147	16.4386	181.836	3.46748	1.78752950665363e-320	**
Aault-Larvae	miR-309a-5p	8090736	11807326	18	87	2.2248	7.3683	1.72766	2.83227e-07	**
Aault-Larvae	miR-309b	8090736	11807326	0	16	0.01	1.3551	7.08226	0.000280429	**
Aault-Larvae	miR-30a	8090736	11807326	17	6	2.1012	0.5082	-2.04775	0.00136536	**
Aault-Larvae	miR-30a-5p	8090736	11807326	16	8	1.9776	0.6775	-1.54546	0.0105683	*
Aault-Larvae	miR-30c	8090736	11807326	0	12	0.01	1.0163	6.66718	0.00226183	**
Aault-Larvae	miR-30c*	8090736	11807326	0	55	0.01	4.6581	8.8636	4.05614e-13	**
Aault-Larvae	miR-30c-5p	8090736	11807326	0	1538	0.01	130.258	13.6691	0	**
Aault-Larvae	miR-30d	8090736	11807326	4	478	0.4944	40.4833	6.3555	3.33762e-101	**
Aault-Larvae	miR-30d-5p	8090736	11807326	0	483	0.01	40.9068	11.9981	3.96246e-110	**
Aault-Larvae	miR-30e	8090736	11807326	3	172	0.3708	14.5672	5.29594	7.55851e-35	**
Aault-Larvae	miR-30e-3p	8090736	11807326	0	13	0.01	1.101	6.78267	0.00134215	**
Aault-Larvae	miR-30e-5p	8090736	11807326	0	157	0.01	13.2968	10.3769	3.08228e-36	**
Aault-Larvae	miR-31	8090736	11807326	22	31	2.7192	2.6255	-0.0505901	0.873889
Aault-Larvae	miR-310	8090736	11807326	0	667	0.01	56.4904	12.4638	7.81029e-152	**
Aault-Larvae	miR-3102-3p.2-3p	8090736	11807326	0	17	0.01	1.4398	7.16972	0.000166404	**
Aault-Larvae	miR-3120-3p	8090736	11807326	0	181	0.01	15.3295	10.5821	1.11957e-41	**
Aault-Larvae	miR-3120-5p	8090736	11807326	70	0	8.6519	0.01	-9.75687	3.56956e-28	**
Aault-Larvae	miR-3125	8090736	11807326	4	27	0.4944	2.2867	2.20952	0.00109209	**
Aault-Larvae	miR-3130-3p	8090736	11807326	1909	11935	235.949	1010.81	2.09897	0	**
Aault-Larvae	miR-3135b	8090736	11807326	0	131	0.01	11.0948	10.1157	2.40997e-30	**
Aault-Larvae	miR-3138	8090736	11807326	1	75	0.1236	6.352	5.68346	3.79097e-16	**
Aault-Larvae	miR-3141	8090736	11807326	25	3	3.09	0.2541	-3.60414	1.13719e-07	**
Aault-Larvae	miR-3144-3p	8090736	11807326	11	0	1.3596	0.01	-7.08704	4.08467e-05	**
Aault-Larvae	miR-315	8090736	11807326	25811	34493	3190.19	2921.32	-0.127022	1.33834e-26
Aault-Larvae	miR-3150b-3p	8090736	11807326	38	84	4.6967	7.1142	0.599054	0.0324063
Aault-Larvae	miR-315-5p	8090736	11807326	0	177	0.01	14.9907	10.5499	9.03e-41	**
Aault-Larvae	miR-3156-3p	8090736	11807326	17	0	2.1012	0.01	-7.71507	1.84595e-07	**
Aault-Larvae	miR-3158-5p	8090736	11807326	128	0	15.8206	0.01	-10.6276	7.67177e-51	**
Aault-Larvae	miR-3167	8090736	11807326	0	13	0.01	1.101	6.78267	0.00134215	**
Aault-Larvae	miR-317	8090736	11807326	1041	2103	128.666	178.11	0.469139	2.86365e-18
Aault-Larvae	miR-317-3p	8090736	11807326	0	2054	0.01	173.96	14.0865	0	**
Aault-Larvae	miR-3174	8090736	11807326	0	13	0.01	1.101	6.78267	0.00134215	**
Aault-Larvae	miR-3190-3p	8090736	11807326	0	22	0.01	1.8632	7.54164	1.22424e-05	**
Aault-Larvae	miR-3196	8090736	11807326	0	110	0.01	9.3162	9.8636	1.3863e-25	**
Aault-Larvae	miR-320	8090736	11807326	6	632	0.7416	53.5261	6.17346	2.8332e-132	**
Aault-Larvae	miR-3201	8090736	11807326	0	1397	0.01	118.316	13.5304	2.70042942244388e-317	**
Aault-Larvae	miR-320a	8090736	11807326	0	787	0.01	66.6535	12.7025	4.93811e-179	**
Aault-Larvae	miR-320b	8090736	11807326	0	21	0.01	1.7786	7.4746	2.06313e-05	**
Aault-Larvae	miR-320c	8090736	11807326	0	875	0.01	74.1065	12.8554	5.59176e-199	**
Aault-Larvae	miR-320d	8090736	11807326	6	882	0.7416	74.6994	6.65431	4.45706e-188	**
Aault-Larvae	miR-322-3p	8090736	11807326	0	24	0.01	2.0326	7.66718	4.31072e-06	**
Aault-Larvae	miR-323*	8090736	11807326	0	13	0.01	1.101	6.78267	0.00134215	**
Aault-Larvae	miR-3243	8090736	11807326	17	251	2.1012	21.258	3.33872	1.3e-37	**
Aault-Larvae	miR-3250	8090736	11807326	0	17	0.01	1.4398	7.16972	0.000166404	**
Aault-Larvae	miR-3253	8090736	11807326	0	14	0.01	1.1857	6.8896	0.000796419	**
Aault-Larvae	miR-3267c	8090736	11807326	0	13	0.01	1.101	6.78267	0.00134215	**
Aault-Larvae	miR-327	8090736	11807326	0	302	0.01	25.5773	11.3206	4.20034e-69	**
Aault-Larvae	miR-328	8090736	11807326	51	0	6.3035	0.01	-9.30001	9.51146e-21	**
Aault-Larvae	miR-3282	8090736	11807326	0	5897	0.01	499.436	15.608	0	**
Aault-Larvae	miR-3292	8090736	11807326	0	19	0.01	1.6092	7.3302	5.8593e-05	**
Aault-Larvae	miR-33	8090736	11807326	5	213	0.618	18.0396	4.86742	2.88271e-41	**
Aault-Larvae	miR-330	8090736	11807326	14	0	1.7304	0.01	-7.43496	2.74593e-06	**
Aault-Larvae	miR-330-3p	8090736	11807326	0	39	0.01	3.303	8.36763	1.71657e-09	**
Aault-Larvae	miR-3306	8090736	11807326	0	62	0.01	5.251	9.03645	1.05075e-14	**
Aault-Larvae	miR-331	8090736	11807326	0	15	0.01	1.2704	6.98914	0.000472588	**
Aault-Larvae	miR-3334	8090736	11807326	27	15	3.3372	1.2704	-1.39336	0.00207921	**
Aault-Larvae	miR-3338	8090736	11807326	80	0	9.8879	0.01	-9.94952	4.40948e-32	**
Aault-Larvae	miR-3344	8090736	11807326	0	28	0.01	2.3714	7.8896	5.34457e-07	**
Aault-Larvae	miR-3348	8090736	11807326	0	13	0.01	1.101	6.78267	0.00134215	**
Aault-Larvae	miR-3382	8090736	11807326	9	0	1.1124	0.01	-6.79753	0.00024706	**
Aault-Larvae	miR-3383	8090736	11807326	12	1	1.4832	0.0847	-4.13021	0.000144729	**
Aault-Larvae	miR-339	8090736	11807326	0	13	0.01	1.101	6.78267	0.00134215	**
Aault-Larvae	miR-339-5p	8090736	11807326	0	12	0.01	1.0163	6.66718	0.00226183	**
Aault-Larvae	miR-339b	8090736	11807326	9	45	1.1124	3.8112	1.77657	0.000197521	**
Aault-Larvae	miR-33a	8090736	11807326	0	236	0.01	19.9876	10.9649	3.82643e-54	**
Aault-Larvae	miR-33a-5p	8090736	11807326	0	215	0.01	18.209	10.8304	2.20109e-49	**
Aault-Larvae	miR-33b	8090736	11807326	5	2805	0.618	237.564	8.5865	0	**
Aault-Larvae	miR-34	8090736	11807326	165	1773	20.3937	150.161	2.88031	2.40503e-223	**
Aault-Larvae	miR-3401	8090736	11807326	0	26	0.01	2.202	7.78267	1.51786e-06	**
Aault-Larvae	miR-340-5p	8090736	11807326	0	83	0.01	7.0295	9.45728	1.82665e-19	**
Aault-Larvae	miR-3407	8090736	11807326	0	23	0.01	1.9479	7.60578	7.26455e-06	**
Aault-Larvae	miR-341-3p	8090736	11807326	10	0	1.236	0.01	-6.94953	0.000100457	**
Aault-Larvae	miR-342	8090736	11807326	0	642	0.01	54.373	12.4087	3.62366e-146	**
Aault-Larvae	miR-3422	8090736	11807326	0	24	0.01	2.0326	7.66718	4.31072e-06	**
Aault-Larvae	miR-342-3p	8090736	11807326	0	611	0.01	51.7475	12.3373	3.85109e-139	**
Aault-Larvae	miR-344a	8090736	11807326	0	14	0.01	1.1857	6.8896	0.000796419	**
Aault-Larvae	miR-345	8090736	11807326	0	107	0.01	9.0622	9.82372	6.63489e-25	**
Aault-Larvae	miR-345-3p	8090736	11807326	0	116	0.01	9.8244	9.94023	6.05202e-27	**
Aault-Larvae	miR-34-5p	8090736	11807326	124	1679	15.3262	142.2	3.21385	6.56318e-235	**
Aault-Larvae	miR-346	8090736	11807326	1113	9	137.565	0.7622	-7.49572	0	**
Aault-Larvae	miR-346-3p	8090736	11807326	0	26	0.01	2.202	7.78267	1.51786e-06	**
Aault-Larvae	miR-3473	8090736	11807326	19	71	2.3484	6.0132	1.35645	0.000103034	**
Aault-Larvae	miR-3479-5p	8090736	11807326	0	124	0.01	10.502	10.0364	9.30308e-29	**
Aault-Larvae	miR-3481-3p	8090736	11807326	136	0	16.8093	0.01	-10.715	5.73209e-54	**
Aault-Larvae	miR-3483-5p	8090736	11807326	0	30	0.01	2.5408	7.98914	1.88189e-07	**
Aault-Larvae	miR-3495	8090736	11807326	0	15	0.01	1.2704	6.98914	0.000472588	**
Aault-Larvae	miR-34c	8090736	11807326	3	21	0.3708	1.7786	2.26203	0.00387534	**
Aault-Larvae	miR-34c-5p	8090736	11807326	0	22	0.01	1.8632	7.54164	1.22424e-05	**
Aault-Larvae	miR-350	8090736	11807326	0	13	0.01	1.101	6.78267	0.00134215	**
Aault-Larvae	miR-3500	8090736	11807326	0	109	0.01	9.2316	9.85044	2.33623e-25	**
Aault-Larvae	miR-350-3p	8090736	11807326	0	21	0.01	1.7786	7.4746	2.06313e-05	**
Aault-Larvae	miR-351*	8090736	11807326	0	172	0.01	14.5672	10.5085	1.22739e-39	**
Aault-Larvae	miR-352	8090736	11807326	0	173	0.01	14.6519	10.5169	7.28324e-40	**
Aault-Larvae	miR-3526	8090736	11807326	4	48	0.4944	4.0653	3.03961	1.41287e-07	**
Aault-Larvae	miR-3527	8090736	11807326	198	0	24.4724	0.01	-11.2569	3.36746e-78	**
Aault-Larvae	miR-3529	8090736	11807326	0	15	0.01	1.2704	6.98914	0.000472588	**
Aault-Larvae	miR-3534	8090736	11807326	0	549	0.01	46.4966	12.1829	4.34967e-125	**
Aault-Larvae	miR-3535	8090736	11807326	0	57	0.01	4.8275	8.91513	1.42822e-13	**
Aault-Larvae	miR-354	8090736	11807326	15	0	1.854	0.01	-7.5345	1.11652e-06	**
Aault-Larvae	miR-3554	8090736	11807326	11	0	1.3596	0.01	-7.08704	4.08467e-05	**
Aault-Larvae	miR-356	8090736	11807326	0	12	0.01	1.0163	6.66718	0.00226183	**
Aault-Larvae	miR-357	8090736	11807326	0	14	0.01	1.1857	6.8896	0.000796419	**
Aault-Larvae	miR-3585-3p	8090736	11807326	0	19	0.01	1.6092	7.3302	5.8593e-05	**
Aault-Larvae	miR-3597-5p	8090736	11807326	2	38	0.2472	3.2183	3.70255	4.21818e-07	**
Aault-Larvae	miR-35c	8090736	11807326	40	0	4.9439	0.01	-8.94951	1.89364e-16	**
Aault-Larvae	miR-36	8090736	11807326	34	0	4.2023	0.01	-8.71504	4.19019e-14	**
Aault-Larvae	miR-3613-3p	8090736	11807326	2461	1	304.175	0.0847	-11.8103	0	**
Aault-Larvae	miR-3613-5p	8090736	11807326	9	0	1.1124	0.01	-6.79753	0.00024706	**
Aault-Larvae	miR-361-5p	8090736	11807326	0	16	0.01	1.3551	7.08226	0.000280429	**
Aault-Larvae	miR-3622b-5p	8090736	11807326	0	171	0.01	14.4825	10.5001	2.06844e-39	**
Aault-Larvae	miR-363	8090736	11807326	0	39	0.01	3.303	8.36763	1.71657e-09	**
Aault-Larvae	miR-3644-5p	8090736	11807326	21	0	2.5956	0.01	-8.01992	5.04579e-09	**
Aault-Larvae	miR-3650	8090736	11807326	113	0	13.9666	0.01	-10.4478	5.58774e-45	**
Aault-Larvae	miR-3652	8090736	11807326	0	21	0.01	1.7786	7.4746	2.06313e-05	**
Aault-Larvae	miR-3653	8090736	11807326	639	919	78.9792	77.833	-0.0210908	0.771816
Aault-Larvae	miR-3660	8090736	11807326	131	1	16.1914	0.0847	-7.57865	4.09121e-50	**
Aault-Larvae	miR-3666	8090736	11807326	18	0	2.2248	0.01	-7.79753	7.50581e-08	**
Aault-Larvae	miR-3673	8090736	11807326	0	24	0.01	2.0326	7.66718	4.31072e-06	**
Aault-Larvae	miR-3679-3p	8090736	11807326	77	0	9.5171	0.01	-9.89438	6.55927e-31	**
Aault-Larvae	miR-369-5p	8090736	11807326	200	0	24.7196	0.01	-11.2714	5.56746e-79	**
Aault-Larvae	miR-36a	8090736	11807326	11	0	1.3596	0.01	-7.08704	4.08467e-05	**
Aault-Larvae	miR-36b*	8090736	11807326	20086	63093	2482.59	5343.55	1.10595	0	**
Aault-Larvae	miR-36e*	8090736	11807326	115	0	14.2138	0.01	-10.4731	9.23828e-46	**
Aault-Larvae	miR-370-5p	8090736	11807326	43	0	5.3147	0.01	-9.05384	1.273e-17	**
Aault-Larvae	miR-3721	8090736	11807326	0	15	0.01	1.2704	6.98914	0.000472588	**
Aault-Larvae	miR-3734	8090736	11807326	0	12	0.01	1.0163	6.66718	0.00226183	**
Aault-Larvae	miR-374	8090736	11807326	0	18	0.01	1.5245	7.25219	9.87426e-05	**
Aault-Larvae	miR-3741	8090736	11807326	0	33	0.01	2.7949	8.12665	3.93203e-08	**
Aault-Larvae	miR-375	8090736	11807326	9190	3356	1135.87	284.23	-1.99866	0	**
Aault-Larvae	miR-375-3p	8090736	11807326	1179	24	145.722	2.0326	-6.16375	0	**
Aault-Larvae	miR-3770	8090736	11807326	97	0	11.989	0.01	-10.2275	1.00092e-38	**
Aault-Larvae	miR-378	8090736	11807326	164	133	20.2701	11.2642	-0.847608	4.30324e-07
Aault-Larvae	miR-3783	8090736	11807326	16	0	1.9776	0.01	-7.62761	4.53987e-07	**
Aault-Larvae	miR-3787	8090736	11807326	21	0	2.5956	0.01	-8.01992	5.04579e-09	**
Aault-Larvae	miR-378a-3p	8090736	11807326	0	143	0.01	12.1111	10.2421	4.59305e-33	**
Aault-Larvae	miR-378b	8090736	11807326	0	14	0.01	1.1857	6.8896	0.000796419	**
Aault-Larvae	miR-378c	8090736	11807326	18	1	2.2248	0.0847	-4.71517	9.21295e-07	**
Aault-Larvae	miR-378h	8090736	11807326	4	42	0.4944	3.5571	2.84695	2.00469e-06	**
Aault-Larvae	miR-3802-3p	8090736	11807326	197	0	24.3488	0.01	-11.2496	8.28182e-78	**
Aault-Larvae	miR-3807-5p	8090736	11807326	15	3	1.854	0.2541	-2.86717	0.000255545	**
Aault-Larvae	miR-3817-5p	8090736	11807326	0	23	0.01	1.9479	7.60578	7.26455e-06	**
Aault-Larvae	miR-3825-3p	8090736	11807326	15	0	1.854	0.01	-7.5345	1.11652e-06	**
Aault-Larvae	miR-3828-5p	8090736	11807326	57	0	7.0451	0.01	-9.46048	4.29844e-23	**
Aault-Larvae	miR-383*	8090736	11807326	22	0	2.7192	0.01	-8.08704	2.05167e-09	**
Aault-Larvae	miR-3830-3p	8090736	11807326	35	0	4.3259	0.01	-8.75686	1.70377e-14	**
Aault-Larvae	miR-3833-5p	8090736	11807326	27	37	3.3372	3.1336	-0.0908171	0.781557
Aault-Larvae	miR-3835-3p	8090736	11807326	0	38	0.01	3.2183	8.33016	2.89281e-09	**
Aault-Larvae	miR-3847-5p	8090736	11807326	19	0	2.3484	0.01	-7.87553	3.05193e-08	**
Aault-Larvae	miR-3852-5p	8090736	11807326	2	35	0.2472	2.9643	3.58394	1.74101e-06	**
Aault-Larvae	miR-3855-5p	8090736	11807326	0	83	0.01	7.0295	9.45728	1.82665e-19	**
Aault-Larvae	miR-3856-3p	8090736	11807326	12	0	1.4832	0.01	-7.21257	1.66086e-05	**
Aault-Larvae	miR-3856-5p	8090736	11807326	0	247	0.01	20.9192	11.0306	1.22897e-56	**
Aault-Larvae	miR-3865-5p	8090736	11807326	0	209	0.01	17.7009	10.7896	5.04188e-48	**
Aault-Larvae	miR-3872-5p	8090736	11807326	0	16	0.01	1.3551	7.08226	0.000280429	**
Aault-Larvae	miR-3878-5p	8090736	11807326	104	0	12.8542	0.01	-10.328	1.83925e-41	**
Aault-Larvae	miR-3888-5p	8090736	11807326	0	152	0.01	12.8734	10.3302	4.18956e-35	**
Aault-Larvae	miR-3898-5p	8090736	11807326	997	0	123.227	0.01	-13.589	0	**
Aault-Larvae	miR-3900-3p	8090736	11807326	0	14	0.01	1.1857	6.8896	0.000796419	**
Aault-Larvae	miR-3900-5p	8090736	11807326	0	63	0.01	5.3357	9.05953	6.23504e-15	**
Aault-Larvae	miR-3901-3p	8090736	11807326	12	0	1.4832	0.01	-7.21257	1.66086e-05	**
Aault-Larvae	miR-3917	8090736	11807326	6	14	0.7416	1.1857	0.677026	0.366909
Aault-Larvae	miR-3931	8090736	11807326	2743	372	339.03	31.5059	-3.42772	0	**
Aault-Larvae	miR-3934	8090736	11807326	1892	14	233.848	1.1857	-7.62369	0	**
Aault-Larvae	miR-3935	8090736	11807326	0	2012	0.01	170.403	14.0567	0	**
Aault-Larvae	miR-3941	8090736	11807326	0	99	0.01	8.3846	9.7116	4.31626e-23	**
Aault-Larvae	miR-3958-3p	8090736	11807326	0	37	0.01	3.1336	8.29168	4.87505e-09	**
Aault-Larvae	miR-3960	8090736	11807326	13	74	1.6068	6.2673	1.96365	2.6369e-07	**
Aault-Larvae	miR-3963	8090736	11807326	29	62	3.5843	5.251	0.550901	0.0902754
Aault-Larvae	miR-3964	8090736	11807326	0	206	0.01	17.4468	10.7687	2.41307e-47	**
Aault-Larvae	miR-3968	8090736	11807326	2	31	0.2472	2.6255	3.40884	1.13128e-05	**
Aault-Larvae	miR-4000d-5p	8090736	11807326	0	83	0.01	7.0295	9.45728	1.82665e-19	**
Aault-Larvae	miR-4001b-5p	8090736	11807326	1	919	0.1236	77.833	9.29856	2.23186e-206	**
Aault-Larvae	miR-4001f-5p	8090736	11807326	9	0	1.1124	0.01	-6.79753	0.00024706	**
Aault-Larvae	miR-4001g-3p	8090736	11807326	7	213	0.8652	18.0396	4.38199	5.59524e-39	**
Aault-Larvae	miR-4006a-5p	8090736	11807326	242	0	29.9108	0.01	-11.5465	2.14339e-95	**
Aault-Larvae	miR-4006b-5p	8090736	11807326	0	4366	0.01	369.77	15.1743	0	**
Aault-Larvae	miR-4006c-5p	8090736	11807326	31648	1	3911.63	0.0847	-15.495	0	**
Aault-Larvae	miR-4006f-5p	8090736	11807326	22483	0	2778.86	0.01	-18.0841	0	**
Aault-Larvae	miR-4010-3p	8090736	11807326	10	11	1.236	0.9316	-0.407896	0.495966
Aault-Larvae	miR-4010-5p	8090736	11807326	0	15	0.01	1.2704	6.98914	0.000472588	**
Aault-Larvae	miR-4013a-5p	8090736	11807326	41	0	5.0675	0.01	-8.98513	7.69971e-17	**
Aault-Larvae	miR-4014-2-5p	8090736	11807326	0	219	0.01	18.5478	10.857	2.72898e-50	**
Aault-Larvae	miR-4014-3p	8090736	11807326	12	0	1.4832	0.01	-7.21257	1.66086e-05	**
Aault-Larvae	miR-4018a-5p	8090736	11807326	75	271	9.2699	22.9519	1.30799	8.61231e-14	**
Aault-Larvae	miR-4018b-5p	8090736	11807326	4	154	0.4944	13.0427	4.72142	1.07356e-29	**
Aault-Larvae	miR-4020b-5p	8090736	11807326	0	22	0.01	1.8632	7.54164	1.22424e-05	**
Aault-Larvae	miR-4021-5p	8090736	11807326	0	43	0.01	3.6418	8.50851	2.12826e-10	**
Aault-Larvae	miR-4022-3p	8090736	11807326	0	16	0.01	1.3551	7.08226	0.000280429	**
Aault-Larvae	miR-4027-5p	8090736	11807326	9	0	1.1124	0.01	-6.79753	0.00024706	**
Aault-Larvae	miR-4034-5p	8090736	11807326	0	653	0.01	55.3046	12.4332	1.16385e-148	**
Aault-Larvae	miR-4035-3p	8090736	11807326	0	17	0.01	1.4398	7.16972	0.000166404	**
Aault-Larvae	miR-4037-3p	8090736	11807326	8	64	0.9888	5.4204	2.45465	4.48785e-08	**
Aault-Larvae	miR-4040-3p	8090736	11807326	69	0	8.5283	0.01	-9.73611	8.77885e-28	**
Aault-Larvae	miR-4042-3p	8090736	11807326	0	43	0.01	3.6418	8.50851	2.12826e-10	**
Aault-Larvae	miR-4043-5p	8090736	11807326	17	0	2.1012	0.01	-7.71507	1.84595e-07	**
Aault-Larvae	miR-4047-3p	8090736	11807326	0	22	0.01	1.8632	7.54164	1.22424e-05	**
Aault-Larvae	miR-4047-5p	8090736	11807326	127	0	15.697	0.01	-10.6163	1.88677e-50	**
Aault-Larvae	miR-4056-3p	8090736	11807326	13	0	1.6068	0.01	-7.32805	6.75323e-06	**
Aault-Larvae	miR-4057-5p	8090736	11807326	10	0	1.236	0.01	-6.94953	0.000100457	**
Aault-Larvae	miR-4062-5p	8090736	11807326	16	0	1.9776	0.01	-7.62761	4.53987e-07	**
Aault-Larvae	miR-4067-5p	8090736	11807326	0	90	0.01	7.6224	9.5741	4.73195e-21	**
Aault-Larvae	miR-4070-3p	8090736	11807326	18	0	2.2248	0.01	-7.79753	7.50581e-08	**
Aault-Larvae	miR-4071-5p	8090736	11807326	0	51	0.01	4.3194	8.75469	3.27153e-12	**
Aault-Larvae	miR-4077c-5p	8090736	11807326	0	53	0.01	4.4887	8.81015	1.15195e-12	**
Aault-Larvae	miR-4081-3p	8090736	11807326	50	0	6.1799	0.01	-9.27144	2.33921e-20	**
Aault-Larvae	miR-4085-3p	8090736	11807326	0	17	0.01	1.4398	7.16972	0.000166404	**
Aault-Larvae	miR-4087-3p	8090736	11807326	823	27	101.721	2.2867	-5.47521	1.10465e-277	**
Aault-Larvae	miR-4088-5p	8090736	11807326	190	863	23.4836	73.0902	1.63802	7.01154e-56	**
Aault-Larvae	miR-4092-5p	8090736	11807326	0	804	0.01	68.0933	12.7333	6.92394e-183	**
Aault-Larvae	miR-4093-5p	8090736	11807326	153	0	18.9105	0.01	-10.885	1.30115e-60	**
Aault-Larvae	miR-4094-3p	8090736	11807326	0	35	0.01	2.9643	8.21155	1.38452e-08	**
Aault-Larvae	miR-4096-3p	8090736	11807326	17	0	2.1012	0.01	-7.71507	1.84595e-07	**
Aault-Larvae	miR-4097-5p	8090736	11807326	0	32	0.01	2.7102	8.08226	6.62637e-08	**
Aault-Larvae	miR-410	8090736	11807326	79	0	9.7643	0.01	-9.93137	1.08445e-31	**
Aault-Larvae	miR-410-3p	8090736	11807326	0	26	0.01	2.202	7.78267	1.51786e-06	**
Aault-Larvae	miR-4104-5p	8090736	11807326	46	0	5.6855	0.01	-9.15114	8.55777e-19	**
Aault-Larvae	miR-4105-5p	8090736	11807326	0	1027	0.01	86.9799	13.0865	1.974e-233	**
Aault-Larvae	miR-4108-5p	8090736	11807326	642	602	79.35	50.9853	-0.638149	6.86833e-15
Aault-Larvae	miR-4112-3p	8090736	11807326	9	13	1.1124	1.101	-0.0148612	0.939427
Aault-Larvae	miR-4117-5p	8090736	11807326	0	1763	0.01	149.314	13.8661	0	**
Aault-Larvae	miR-4121-3p	8090736	11807326	13	4	1.6068	0.3388	-2.24568	0.00309545	**
Aault-Larvae	miR-4127-3p	8090736	11807326	777	2	96.0358	0.1694	-9.14699	1.86629e-299	**
Aault-Larvae	miR-4139-5p	8090736	11807326	229	0	28.304	0.01	-11.4668	2.58106e-90	**
Aault-Larvae	miR-4140-3p	8090736	11807326	1206	420	149.059	35.5711	-2.06711	2.48512e-165	**
Aault-Larvae	miR-4143-5p	8090736	11807326	44	0	5.4383	0.01	-9.08701	5.17614e-18	**
Aault-Larvae	miR-4147-3p	8090736	11807326	25	1	3.09	0.0847	-5.1891	2.26583e-09	**
Aault-Larvae	miR-4148-5p	8090736	11807326	14	0	1.7304	0.01	-7.43496	2.74593e-06	**
Aault-Larvae	miR-4154-3p	8090736	11807326	23	132	2.8428	11.1795	1.97547	3.78281e-12	**
Aault-Larvae	miR-4157-5p	8090736	11807326	0	15	0.01	1.2704	6.98914	0.000472588	**
Aault-Larvae	miR-4160-3p	8090736	11807326	0	51	0.01	4.3194	8.75469	3.27153e-12	**
Aault-Larvae	miR-4162-3p	8090736	11807326	11	4	1.3596	0.3388	-2.00468	0.0114729	*
Aault-Larvae	miR-4165-3p	8090736	11807326	50	5	6.1799	0.4235	-3.86715	7.0302e-15	**
Aault-Larvae	miR-4170-5p	8090736	11807326	9	0	1.1124	0.01	-6.79753	0.00024706	**
Aault-Larvae	miR-4175-3p	8090736	11807326	19152	53320	2367.15	4515.84	0.931842	0
Aault-Larvae	miR-4177-5p	8090736	11807326	0	31	0.01	2.6255	8.03645	1.1167e-07	**
Aault-Larvae	miR-4180-3p	8090736	11807326	3	225	0.3708	19.056	5.68346	1.61296e-46	**
Aault-Larvae	miR-4185-5p	8090736	11807326	228	0	28.1804	0.01	-11.4605	6.34776e-90	**
Aault-Larvae	miR-4194-3p	8090736	11807326	8	22	0.9888	1.8632	0.914032	0.128059
Aault-Larvae	miR-4194-5p	8090736	11807326	0	17	0.01	1.4398	7.16972	0.000166404	**
Aault-Larvae	miR-4195-3p	8090736	11807326	10	0	1.236	0.01	-6.94953	0.000100457	**
Aault-Larvae	miR-41b	8090736	11807326	44	0	5.4383	0.01	-9.08701	5.17614e-18	**
Aault-Larvae	miR-4206-3p	8090736	11807326	230	0	28.4276	0.01	-11.4731	1.04948e-90	**
Aault-Larvae	miR-4207-3p	8090736	11807326	0	89	0.01	7.5377	9.55798	7.97443e-21	**
Aault-Larvae	miR-4214-5p	8090736	11807326	12	0	1.4832	0.01	-7.21257	1.66086e-05	**
Aault-Larvae	miR-4215-3p	8090736	11807326	9	0	1.1124	0.01	-6.79753	0.00024706	**
Aault-Larvae	miR-4219-5p	8090736	11807326	17	152	2.1012	12.8734	2.61511	1.1502e-18	**
Aault-Larvae	miR-4220-5p	8090736	11807326	9	0	1.1124	0.01	-6.79753	0.00024706	**
Aault-Larvae	miR-423*	8090736	11807326	2	4513	0.2472	382.22	10.5945	0	**
Aault-Larvae	miR-423-3p	8090736	11807326	0	63	0.01	5.3357	9.05953	6.23504e-15	**
Aault-Larvae	miR-423-5p	8090736	11807326	0	4945	0.01	418.808	15.354	0	**
Aault-Larvae	miR-425	8090736	11807326	0	41	0.01	3.4724	8.43979	6.04425e-10	**
Aault-Larvae	miR-425-5p	8090736	11807326	0	40	0.01	3.3877	8.40416	1.0186e-09	**
Aault-Larvae	miR-4260	8090736	11807326	0	13	0.01	1.101	6.78267	0.00134215	**
Aault-Larvae	miR-4267	8090736	11807326	26	0	3.2136	0.01	-8.32805	5.6081e-11	**
Aault-Larvae	miR-4280	8090736	11807326	10	0	1.236	0.01	-6.94953	0.000100457	**
Aault-Larvae	miR-4290	8090736	11807326	40	0	4.9439	0.01	-8.94951	1.89364e-16	**
Aault-Larvae	miR-4291	8090736	11807326	11	0	1.3596	0.01	-7.08704	4.08467e-05	**
Aault-Larvae	miR-4298	8090736	11807326	5	84	0.618	7.1142	3.52502	5.77553e-14	**
Aault-Larvae	miR-4301	8090736	11807326	13	0	1.6068	0.01	-7.32805	6.75323e-06	**
Aault-Larvae	miR-4315	8090736	11807326	19	57	2.3484	4.8275	1.0396	0.00491708	**
Aault-Larvae	miR-4318	8090736	11807326	613	0	75.7657	0.01	-12.8873	2.16701e-240	**
Aault-Larvae	miR-432	8090736	11807326	19	14	2.3484	1.1857	-0.985939	0.0494928
Aault-Larvae	miR-432-5p	8090736	11807326	0	21	0.01	1.7786	7.4746	2.06313e-05	**
Aault-Larvae	miR-4326	8090736	11807326	1746	0	215.802	0.01	-14.3974	0	**
Aault-Larvae	miR-4327	8090736	11807326	0	126	0.01	10.6713	10.0595	3.27573e-29	**
Aault-Larvae	miR-4332	8090736	11807326	0	14	0.01	1.1857	6.8896	0.000796419	**
Aault-Larvae	miR-4419a	8090736	11807326	14	0	1.7304	0.01	-7.43496	2.74593e-06	**
Aault-Larvae	miR-4419b	8090736	11807326	273	43	33.7423	3.6418	-3.21183	9.68862e-64	**
Aault-Larvae	miR-4426	8090736	11807326	64	95	7.9103	8.0459	0.0245214	0.932507
Aault-Larvae	miR-4428	8090736	11807326	0	50	0.01	4.2347	8.72612	5.51327e-12	**
Aault-Larvae	miR-4429	8090736	11807326	0	189	0.01	16.007	10.6445	1.72099e-43	**
Aault-Larvae	miR-4434	8090736	11807326	3	597	0.3708	50.5618	7.09126	1.39902e-129	**
Aault-Larvae	miR-4442	8090736	11807326	48	0	5.9327	0.01	-9.21255	1.41487e-19	**
Aault-Larvae	miR-4443	8090736	11807326	131	23	16.1914	1.9479	-3.05524	5.92757e-30	**
Aault-Larvae	miR-4444	8090736	11807326	52	6	6.4271	0.5082	-3.6607	8.2245e-15	**
Aault-Larvae	miR-4448	8090736	11807326	309	5769	38.1918	488.595	3.6773	0	**
Aault-Larvae	miR-4449	8090736	11807326	0	885	0.01	74.9535	12.8718	3.02661e-201	**
Aault-Larvae	miR-4450	8090736	11807326	0	87	0.01	7.3683	9.52519	2.26474e-20	**
Aault-Larvae	miR-4451	8090736	11807326	1421	144	175.633	12.1958	-3.84811	0	**
Aault-Larvae	miR-4454	8090736	11807326	0	27	0.01	2.2867	7.83712	9.00682e-07	**
Aault-Larvae	miR-4455	8090736	11807326	3	435	0.3708	36.8415	6.63455	2.85605e-93	**
Aault-Larvae	miR-4458	8090736	11807326	16	0	1.9776	0.01	-7.62761	4.53987e-07	**
Aault-Larvae	miR-4459	8090736	11807326	50	0	6.1799	0.01	-9.27144	2.33921e-20	**
Aault-Larvae	miR-4466	8090736	11807326	0	20	0.01	1.6939	7.4042	3.47685e-05	**
Aault-Larvae	miR-4468	8090736	11807326	0	578	0.01	48.9527	12.2572	1.16235e-131	**
Aault-Larvae	miR-4472	8090736	11807326	0	15	0.01	1.2704	6.98914	0.000472588	**
Aault-Larvae	miR-4476	8090736	11807326	0	49	0.01	4.15	8.69697	9.29113e-12	**
Aault-Larvae	miR-4478	8090736	11807326	0	106	0.01	8.9775	9.81017	1.11813e-24	**
Aault-Larvae	miR-4483	8090736	11807326	90	2	11.1238	0.1694	-6.03707	8.32819e-33	**
Aault-Larvae	miR-4486	8090736	11807326	0	140575	0.01	11905.7	20.1832	0	**
Aault-Larvae	miR-4491	8090736	11807326	0	2210	0.01	187.172	14.1921	0	**
Aault-Larvae	miR-4492	8090736	11807326	5	43	0.618	3.6418	2.55897	5.34401e-06	**
Aault-Larvae	miR-4496	8090736	11807326	24106	25905	2979.46	2193.98	-0.441501	2.15618e-254
Aault-Larvae	miR-4497	8090736	11807326	1	16	0.1236	1.3551	3.45465	0.00221886	**
Aault-Larvae	miR-4499	8090736	11807326	4	154	0.4944	13.0427	4.72142	1.07356e-29	**
Aault-Larvae	miR-449a	8090736	11807326	106	3	13.1014	0.2541	-5.68818	1.39766e-37	**
Aault-Larvae	miR-449b	8090736	11807326	7	12	0.8652	1.0163	0.232221	0.784694
Aault-Larvae	miR-449d	8090736	11807326	96	9	11.8654	0.7622	-3.96045	7.86452e-28	**
Aault-Larvae	miR-44a*	8090736	11807326	0	35	0.01	2.9643	8.21155	1.38452e-08	**
Aault-Larvae	miR-4501	8090736	11807326	11	0	1.3596	0.01	-7.08704	4.08467e-05	**
Aault-Larvae	miR-4502	8090736	11807326	4	28	0.4944	2.3714	2.26199	0.000732116	**
Aault-Larvae	miR-4503	8090736	11807326	0	13	0.01	1.101	6.78267	0.00134215	**
Aault-Larvae	miR-4505	8090736	11807326	11	0	1.3596	0.01	-7.08704	4.08467e-05	**
Aault-Larvae	miR-4507	8090736	11807326	0	4883	0.01	413.557	15.3358	0	**
Aault-Larvae	miR-4508	8090736	11807326	0	263	0.01	22.2743	11.1212	2.90399e-60	**
Aault-Larvae	miR-451	8090736	11807326	0	51678	0.01	4376.77	18.7395	0	**
Aault-Larvae	miR-4510	8090736	11807326	13	30	1.6068	2.5408	0.661092	0.174446
Aault-Larvae	miR-451a	8090736	11807326	0	50056	0.01	4239.4	18.6935	0	**
Aault-Larvae	miR-4520a-3p	8090736	11807326	1	173	0.1236	14.6519	6.88927	5.22573e-38	**
Aault-Larvae	miR-4524a-5p	8090736	11807326	4	14	0.4944	1.1857	1.26199	0.124476
Aault-Larvae	miR-4532	8090736	11807326	2	66	0.2472	5.5897	4.49902	5.27441e-13	**
Aault-Larvae	miR-454*	8090736	11807326	14889	4556	1840.25	385.862	-2.25375	0	**
Aault-Larvae	miR-4546	8090736	11807326	265	3533	32.7535	299.221	3.19149	0	**
Aault-Larvae	miR-455	8090736	11807326	0	489	0.01	41.415	12.0159	1.72985e-111	**
Aault-Larvae	miR-4555	8090736	11807326	0	216	0.01	18.2937	10.8371	1.3061e-49	**
Aault-Larvae	miR-4558	8090736	11807326	67	0	8.2811	0.01	-9.69368	5.30986e-27	**
Aault-Larvae	miR-45-5p	8090736	11807326	388	0	47.9561	0.01	-12.2275	1.8663e-152	**
Aault-Larvae	miR-4562	8090736	11807326	346	1	42.765	0.0847	-8.97985	1.00302e-133	**
Aault-Larvae	miR-4567	8090736	11807326	0	19	0.01	1.6092	7.3302	5.8593e-05	**
Aault-Larvae	miR-46	8090736	11807326	11	0	1.3596	0.01	-7.08704	4.08467e-05	**
Aault-Larvae	miR-460-5p	8090736	11807326	9	0	1.1124	0.01	-6.79753	0.00024706	**
Aault-Larvae	miR-460a-5p	8090736	11807326	17	0	2.1012	0.01	-7.71507	1.84595e-07	**
Aault-Larvae	miR-4618	8090736	11807326	16	4	1.9776	0.3388	-2.54524	0.000394116	**
Aault-Larvae	miR-463	8090736	11807326	34	5	4.2023	0.4235	-3.31075	2.23662e-09	**
Aault-Larvae	miR-463*	8090736	11807326	12	0	1.4832	0.01	-7.21257	1.66086e-05	**
Aault-Larvae	miR-4634	8090736	11807326	1	36	0.1236	3.049	4.62459	1.31815e-07	**
Aault-Larvae	miR-4638-5p	8090736	11807326	0	52	0.01	4.404	8.78267	1.94129e-12	**
Aault-Larvae	miR-4639-3p	8090736	11807326	43	0	5.3147	0.01	-9.05384	1.273e-17	**
Aault-Larvae	miR-4644	8090736	11807326	95	14425	11.7418	1221.7	6.70109	0	**
Aault-Larvae	miR-4646-5p	8090736	11807326	0	100	0.01	8.4693	9.7261	2.56123e-23	**
Aault-Larvae	miR-4654	8090736	11807326	0	20	0.01	1.6939	7.4042	3.47685e-05	**
Aault-Larvae	miR-4657	8090736	11807326	0	38	0.01	3.2183	8.33016	2.89281e-09	**
Aault-Larvae	miR-4668-5p	8090736	11807326	0	24	0.01	2.0326	7.66718	4.31072e-06	**
Aault-Larvae	miR-4669	8090736	11807326	1476	0	182.431	0.01	-14.1551	0	**
Aault-Larvae	miR-466b	8090736	11807326	78	263	9.6407	22.2743	1.20817	4.77994e-12	**
Aault-Larvae	miR-466b-1*	8090736	11807326	587	1	72.5521	0.0847	-9.74244	1.09955e-227	**
Aault-Larvae	miR-466c*	8090736	11807326	21	0	2.5956	0.01	-8.01992	5.04579e-09	**
Aault-Larvae	miR-466f-3p	8090736	11807326	3241	9	400.582	0.7622	-9.03771	0	**
Aault-Larvae	miR-466h-3p	8090736	11807326	20	0	2.472	0.01	-7.94953	1.24094e-08	**
Aault-Larvae	miR-466h-5p	8090736	11807326	61	0	7.5395	0.01	-9.55833	1.17495e-24	**
Aault-Larvae	miR-466i-3p	8090736	11807326	2562	0	316.659	0.01	-14.9506	0	**
Aault-Larvae	miR-466i-5p	8090736	11807326	20	143	2.472	12.1111	2.29258	2.12886e-15	**
Aault-Larvae	miR-466q	8090736	11807326	0	21	0.01	1.7786	7.4746	2.06313e-05	**
Aault-Larvae	miR-4674	8090736	11807326	10	0	1.236	0.01	-6.94953	0.000100457	**
Aault-Larvae	miR-4679	8090736	11807326	7492	2576	925.997	218.17	-2.08556	0	**
Aault-Larvae	miR-467h	8090736	11807326	0	13	0.01	1.101	6.78267	0.00134215	**
Aault-Larvae	miR-4689	8090736	11807326	35	0	4.3259	0.01	-8.75686	1.70377e-14	**
Aault-Larvae	miR-4690-3p	8090736	11807326	14	0	1.7304	0.01	-7.43496	2.74593e-06	**
Aault-Larvae	miR-470-3p	8090736	11807326	0	22	0.01	1.8632	7.54164	1.22424e-05	**
Aault-Larvae	miR-4707-5p	8090736	11807326	0	63	0.01	5.3357	9.05953	6.23504e-15	**
Aault-Larvae	miR-4712-5p	8090736	11807326	0	79	0.01	6.6908	9.38603	1.4733e-18	**
Aault-Larvae	miR-4719	8090736	11807326	0	116	0.01	9.8244	9.94023	6.05202e-27	**
Aault-Larvae	miR-4726-5p	8090736	11807326	0	164	0.01	13.8897	10.4398	7.98469e-38	**
Aault-Larvae	miR-4727-3p	8090736	11807326	0	434	0.01	36.7568	11.8438	5.06136e-99	**
Aault-Larvae	miR-4732-5p	8090736	11807326	0	59	0.01	4.9969	8.96489	5.02894e-14	**
Aault-Larvae	miR-4738-3p	8090736	11807326	0	72	0.01	6.0979	9.25217	5.68731e-17	**
Aault-Larvae	miR-4757-3p	8090736	11807326	11	0	1.3596	0.01	-7.08704	4.08467e-05	**
Aault-Larvae	miR-4764-5p	8090736	11807326	0	19	0.01	1.6092	7.3302	5.8593e-05	**
Aault-Larvae	miR-4766-3p	8090736	11807326	0	337	0.01	28.5416	11.4789	4.90018e-77	**
Aault-Larvae	miR-4766-5p	8090736	11807326	0	247	0.01	20.9192	11.0306	1.22897e-56	**
Aault-Larvae	miR-4767	8090736	11807326	13	0	1.6068	0.01	-7.32805	6.75323e-06	**
Aault-Larvae	miR-4770	8090736	11807326	67	21	8.2811	1.7786	-2.21908	1.51337e-11	**
Aault-Larvae	miR-4777-5p	8090736	11807326	0	21	0.01	1.7786	7.4746	2.06313e-05	**
Aault-Larvae	miR-4782-5p	8090736	11807326	0	831	0.01	70.38	12.7809	5.25478e-189	**
Aault-Larvae	miR-4791	8090736	11807326	4	61	0.4944	5.1663	3.38538	3.83482e-10	**
Aault-Larvae	miR-4794	8090736	11807326	0	76	0.01	6.4367	9.33018	7.05131e-18	**
Aault-Larvae	miR-4800-3p	8090736	11807326	2918	0	360.659	0.01	-15.1383	0	**
Aault-Larvae	miR-4800-5p	8090736	11807326	53	6	6.5507	0.5082	-3.68818	3.71035e-15	**
Aault-Larvae	miR-4823*	8090736	11807326	0	377	0.01	31.9293	11.6407	4.20574e-86	**
Aault-Larvae	miR-4829a	8090736	11807326	0	37	0.01	3.1336	8.29168	4.87505e-09	**
Aault-Larvae	miR-483	8090736	11807326	19	0	2.3484	0.01	-7.87553	3.05193e-08	**
Aault-Larvae	miR-483-5p	8090736	11807326	0	13	0.01	1.101	6.78267	0.00134215	**
Aault-Larvae	miR-4849	8090736	11807326	35	6	4.3259	0.5082	-3.08953	4.37736e-09	**
Aault-Larvae	miR-4856a	8090736	11807326	0	77	0.01	6.5214	9.34904	4.18418e-18	**
Aault-Larvae	miR-4865	8090736	11807326	0	1171	0.01	99.1757	13.2758	4.53333e-266	**
Aault-Larvae	miR-486-5p	8090736	11807326	0	4919	0.01	416.606	15.3464	0	**
Aault-Larvae	miR-4870	8090736	11807326	22705	12	2806.3	1.0163	-11.4311	0	**
Aault-Larvae	miR-4874*	8090736	11807326	9	0	1.1124	0.01	-6.79753	0.00024706	**
Aault-Larvae	miR-4900a	8090736	11807326	0	40	0.01	3.3877	8.40416	1.0186e-09	**
Aault-Larvae	miR-4901	8090736	11807326	0	161	0.01	13.6356	10.4132	3.82151e-37	**
Aault-Larvae	miR-4931	8090736	11807326	12	0	1.4832	0.01	-7.21257	1.66086e-05	**
Aault-Larvae	miR-4932	8090736	11807326	0	24	0.01	2.0326	7.66718	4.31072e-06	**
Aault-Larvae	miR-4936	8090736	11807326	0	1004	0.01	85.032	13.0538	3.22484e-228	**
Aault-Larvae	miR-4938	8090736	11807326	1996	3	246.702	0.2541	-9.92316	0	**
Aault-Larvae	miR-4943-3p	8090736	11807326	18	0	2.2248	0.01	-7.79753	7.50581e-08	**
Aault-Larvae	miR-4943-5p	8090736	11807326	1416	0	175.015	0.01	-14.0952	0	**
Aault-Larvae	miR-4945-5p	8090736	11807326	11	91	1.3596	7.7071	2.50301	3.3858e-11	**
Aault-Larvae	miR-4961-5p	8090736	11807326	54	1	6.6743	0.0847	-6.30011	2.15075e-20	**
Aault-Larvae	miR-4965-3p	8090736	11807326	34	0	4.2023	0.01	-8.71504	4.19019e-14	**
Aault-Larvae	miR-4969-5p	8090736	11807326	16	0	1.9776	0.01	-7.62761	4.53987e-07	**
Aault-Larvae	miR-497*	8090736	11807326	0	78	0.01	6.6061	9.36765	2.48285e-18	**
Aault-Larvae	miR-4971-5p	8090736	11807326	0	19	0.01	1.6092	7.3302	5.8593e-05	**
Aault-Larvae	miR-4973-5p	8090736	11807326	181	0	22.3713	0.01	-11.1274	1.48351e-71	**
Aault-Larvae	miR-4974-3p	8090736	11807326	16	0	1.9776	0.01	-7.62761	4.53987e-07	**
Aault-Larvae	miR-4981-3p	8090736	11807326	5267	1018	650.991	86.2177	-2.91658	0	**
Aault-Larvae	miR-4987-3p	8090736	11807326	0	224	0.01	18.9713	10.8896	2.00773e-51	**
Aault-Larvae	miR-499	8090736	11807326	10	0	1.236	0.01	-6.94953	0.000100457	**
Aault-Larvae	miR-4999-5p	8090736	11807326	0	32	0.01	2.7102	8.08226	6.62637e-08	**
Aault-Larvae	miR-508	8090736	11807326	0	17	0.01	1.4398	7.16972	0.000166404	**
Aault-Larvae	miR-5089	8090736	11807326	1	14	0.1236	1.1857	3.26199	0.00565389	**
Aault-Larvae	miR-5093	8090736	11807326	243	0	30.0344	0.01	-11.5524	8.71524e-96	**
Aault-Larvae	miR-5096	8090736	11807326	0	103	0.01	8.7234	9.76875	5.35144e-24	**
Aault-Larvae	miR-5097	8090736	11807326	14	19	1.7304	1.6092	-0.104762	0.806001
Aault-Larvae	miR-5100	8090736	11807326	3	59	0.3708	4.9969	3.75232	1.44351e-10	**
Aault-Larvae	miR-5105	8090736	11807326	0	13	0.01	1.101	6.78267	0.00134215	**
Aault-Larvae	miR-5106	8090736	11807326	490	192	60.5631	16.2611	-1.89701	5.60304e-61	**
Aault-Larvae	miR-5108	8090736	11807326	72	0	8.8991	0.01	-9.79752	5.90159e-29	**
Aault-Larvae	miR-5109	8090736	11807326	0	22	0.01	1.8632	7.54164	1.22424e-05	**
Aault-Larvae	miR-5112	8090736	11807326	0	200	0.01	16.9386	10.7261	5.52746e-46	**
Aault-Larvae	miR-5115	8090736	11807326	4	127	0.4944	10.756	4.44332	6.72037e-24	**
Aault-Larvae	miR-5121	8090736	11807326	20	0	2.472	0.01	-7.94953	1.24094e-08	**
Aault-Larvae	miR-5126	8090736	11807326	46083	10	5695.77	0.8469	-12.7154	0	**
Aault-Larvae	miR-5133	8090736	11807326	378	0	46.7201	0.01	-12.1898	1.5108e-148	**
Aault-Larvae	miR-5134	8090736	11807326	440	0	54.3832	0.01	-12.4089	8.8756e-173	**
Aault-Larvae	miR-5136	8090736	11807326	248	0	30.6523	0.01	-11.5818	9.68647e-98	**
Aault-Larvae	miR-516a-3p	8090736	11807326	9	0	1.1124	0.01	-6.79753	0.00024706	**
Aault-Larvae	miR-516b-3p	8090736	11807326	0	11256	0.01	953.306	16.5407	0	**
Aault-Larvae	miR-5186	8090736	11807326	52	0	6.4271	0.01	-9.32802	3.86745e-21	**
Aault-Larvae	miR-5187-5p	8090736	11807326	12738	0	1574.39	0.01	-17.2644	0	**
Aault-Larvae	miR-518d	8090736	11807326	286	0	35.3491	0.01	-11.7875	1.36427e-112	**
Aault-Larvae	miR-5190	8090736	11807326	0	50	0.01	4.2347	8.72612	5.51327e-12	**
Aault-Larvae	miR-5197-3p	8090736	11807326	0	59	0.01	4.9969	8.96489	5.02894e-14	**
Aault-Larvae	miR-519e-5p	8090736	11807326	10	0	1.236	0.01	-6.94953	0.000100457	**
Aault-Larvae	miR-5305	8090736	11807326	279	79	34.4839	6.6908	-2.36567	8.41042e-47	**
Aault-Larvae	miR-5306	8090736	11807326	0	16	0.01	1.3551	7.08226	0.000280429	**
Aault-Larvae	miR-5307	8090736	11807326	606	417	74.9005	35.3171	-1.08461	6.14102e-33	**
Aault-Larvae	miR-5308	8090736	11807326	826	185	102.092	15.6682	-2.70396	6.03316e-158	**
Aault-Larvae	miR-5309	8090736	11807326	136	362	16.8093	30.6589	0.867046	5.70004e-10
Aault-Larvae	miR-5310	8090736	11807326	8060	62	996.201	5.251	-7.5677	0	**
Aault-Larvae	miR-5311	8090736	11807326	0	52	0.01	4.404	8.78267	1.94129e-12	**
Aault-Larvae	miR-5312	8090736	11807326	83	7	10.2586	0.5929	-4.1129	6.58356e-25	**
Aault-Larvae	miR-5313	8090736	11807326	0	50	0.01	4.2347	8.72612	5.51327e-12	**
Aault-Larvae	miR-5314	8090736	11807326	196	0	24.2252	0.01	-11.2423	2.0368e-77	**
Aault-Larvae	miR-5315	8090736	11807326	793	53	98.0133	4.4887	-4.44861	6.61274e-238	**
Aault-Larvae	miR-5316b	8090736	11807326	11	4	1.3596	0.3388	-2.00468	0.0114729	*
Aault-Larvae	miR-5317a	8090736	11807326	61	75	7.5395	6.352	-0.247258	0.313537
Aault-Larvae	miR-5317b	8090736	11807326	39	11	4.8203	0.9316	-2.37134	8.68206e-08	**
Aault-Larvae	miR-5318	8090736	11807326	1	116	0.1236	9.8244	6.31262	2.93967e-25	**
Aault-Larvae	miR-5324	8090736	11807326	1	306	0.1236	25.9161	7.71203	6.55283e-68	**
Aault-Larvae	miR-5325	8090736	11807326	4	45	0.4944	3.8112	2.94649	5.3601e-07	**
Aault-Larvae	miR-532-5p	8090736	11807326	0	30	0.01	2.5408	7.98914	1.88189e-07	**
Aault-Larvae	miR-5326	8090736	11807326	1	42	0.1236	3.5571	4.84695	6.62955e-09	**
Aault-Larvae	miR-5328	8090736	11807326	0	95	0.01	8.0459	9.65211	3.48132e-22	**
Aault-Larvae	miR-5330	8090736	11807326	0	93	0.01	7.8765	9.62141	9.88696e-22	**
Aault-Larvae	miR-5331	8090736	11807326	0	62	0.01	5.251	9.03645	1.05075e-14	**
Aault-Larvae	miR-5334	8090736	11807326	10	142	1.236	12.0264	3.28245	1.52426e-21	**
Aault-Larvae	miR-5336	8090736	11807326	0	18	0.01	1.5245	7.25219	9.87426e-05	**
Aault-Larvae	miR-5347	8090736	11807326	10	0	1.236	0.01	-6.94953	0.000100457	**
Aault-Larvae	miR-5352*	8090736	11807326	9	0	1.1124	0.01	-6.79753	0.00024706	**
Aault-Larvae	miR-5390	8090736	11807326	0	15	0.01	1.2704	6.98914	0.000472588	**
Aault-Larvae	miR-5393	8090736	11807326	0	34	0.01	2.8796	8.16972	2.33323e-08	**
Aault-Larvae	miR-5395	8090736	11807326	0	56	0.01	4.7428	8.8896	2.40688e-13	**
Aault-Larvae	miR-5396	8090736	11807326	107	0	13.225	0.01	-10.3691	1.23644e-42	**
Aault-Larvae	miR-5404	8090736	11807326	30	0	3.7079	0.01	-8.53446	1.53294e-12	**
Aault-Larvae	miR-5408c-3p	8090736	11807326	0	183	0.01	15.4989	10.598	3.94214e-42	**
Aault-Larvae	miR-541*	8090736	11807326	0	187	0.01	15.8376	10.6291	4.8876e-43	**
Aault-Larvae	miR-5423	8090736	11807326	35	750	4.3259	63.5199	3.87614	2.65163e-123	**
Aault-Larvae	miR-5425	8090736	11807326	387	132	47.8325	11.1795	-2.09714	2.51478e-55	**
Aault-Larvae	miR-5431	8090736	11807326	0	14	0.01	1.1857	6.8896	0.000796419	**
Aault-Larvae	miR-5433	8090736	11807326	0	26	0.01	2.202	7.78267	1.51786e-06	**
Aault-Larvae	miR-5435a	8090736	11807326	0	187	0.01	15.8376	10.6291	4.8876e-43	**
Aault-Larvae	miR-5438	8090736	11807326	659	2	81.4512	0.1694	-8.90936	1.76046e-253	**
Aault-Larvae	miR-5442	8090736	11807326	24	36	2.9664	3.049	0.039623	0.943571
Aault-Larvae	miR-5443	8090736	11807326	0	5195	0.01	439.981	15.4252	0	**
Aault-Larvae	miR-5456	8090736	11807326	0	37	0.01	3.1336	8.29168	4.87505e-09	**
Aault-Larvae	miR-5462	8090736	11807326	21	0	2.5956	0.01	-8.01992	5.04579e-09	**
Aault-Larvae	miR-548ab	8090736	11807326	0	101	0.01	8.554	9.74046	1.51981e-23	**
Aault-Larvae	miR-549	8090736	11807326	0	110	0.01	9.3162	9.8636	1.3863e-25	**
Aault-Larvae	miR-552	8090736	11807326	0	12	0.01	1.0163	6.66718	0.00226183	**
Aault-Larvae	miR-55-3p	8090736	11807326	0	808	0.01	68.4321	12.7405	8.58453e-184	**
Aault-Larvae	miR-5553-3p	8090736	11807326	33	1	4.0787	0.0847	-5.5896	2.18216e-12	**
Aault-Larvae	miR-5606	8090736	11807326	0	28	0.01	2.3714	7.8896	5.34457e-07	**
Aault-Larvae	miR-5624-5p	8090736	11807326	9	0	1.1124	0.01	-6.79753	0.00024706	**
Aault-Larvae	miR-5683	8090736	11807326	0	61	0.01	5.1663	9.01299	1.77075e-14	**
Aault-Larvae	miR-5688	8090736	11807326	0	39	0.01	3.303	8.36763	1.71657e-09	**
Aault-Larvae	miR-5698	8090736	11807326	33	160	4.0787	13.5509	1.73221	2.32752e-12	**
Aault-Larvae	miR-5703	8090736	11807326	2645	0	326.917	0.01	-14.9966	0	**
Aault-Larvae	miR-5708	8090736	11807326	20	0	2.472	0.01	-7.94953	1.24094e-08	**
Aault-Larvae	miR-573	8090736	11807326	0	91	0.01	7.7071	9.59004	2.8079e-21	**
Aault-Larvae	miR-574	8090736	11807326	18	0	2.2248	0.01	-7.79753	7.50581e-08	**
Aault-Larvae	miR-574-3p	8090736	11807326	0	23	0.01	1.9479	7.60578	7.26455e-06	**
Aault-Larvae	miR-574-5p	8090736	11807326	803	22	99.2493	1.8632	-5.7352	1.26331e-276	**
Aault-Larvae	miR-581	8090736	11807326	15	0	1.854	0.01	-7.5345	1.11652e-06	**
Aault-Larvae	miR-584	8090736	11807326	0	44	0.01	3.7265	8.54168	1.26289e-10	**
Aault-Larvae	miR-598	8090736	11807326	33	23	4.0787	1.9479	-1.06619	0.00586572	**
Aault-Larvae	miR-601	8090736	11807326	0	93	0.01	7.8765	9.62141	9.88696e-22	**
Aault-Larvae	miR-620	8090736	11807326	0	124	0.01	10.502	10.0364	9.30308e-29	**
Aault-Larvae	miR-624	8090736	11807326	3339	0	412.694	0.01	-15.3328	0	**
Aault-Larvae	miR-626	8090736	11807326	11	4	1.3596	0.3388	-2.00468	0.0114729	*
Aault-Larvae	miR-63-3p	8090736	11807326	21	0	2.5956	0.01	-8.01992	5.04579e-09	**
Aault-Larvae	miR-63e	8090736	11807326	0	36	0.01	3.049	8.25219	8.21559e-09	**
Aault-Larvae	miR-644	8090736	11807326	0	37	0.01	3.1336	8.29168	4.87505e-09	**
Aault-Larvae	miR-644b-5p	8090736	11807326	0	20	0.01	1.6939	7.4042	3.47685e-05	**
Aault-Larvae	miR-648	8090736	11807326	4	39	0.4944	3.303	2.74003	7.37766e-06	**
Aault-Larvae	miR-64c	8090736	11807326	0	65	0.01	5.5051	9.10462	2.19544e-15	**
Aault-Larvae	miR-650d	8090736	11807326	0	80	0.01	6.7755	9.40418	8.74244e-19	**
Aault-Larvae	miR-652	8090736	11807326	0	164	0.01	13.8897	10.4398	7.98469e-38	**
Aault-Larvae	miR-652-3p	8090736	11807326	0	238	0.01	20.157	10.9771	1.34733e-54	**
Aault-Larvae	miR-653	8090736	11807326	136	0	16.8093	0.01	-10.715	5.73209e-54	**
Aault-Larvae	miR-65-3p	8090736	11807326	31	0	3.8315	0.01	-8.58177	6.23307e-13	**
Aault-Larvae	miR-660	8090736	11807326	0	104	0.01	8.8081	9.78269	3.17549e-24	**
Aault-Larvae	miR-660-5p	8090736	11807326	0	105	0.01	8.8928	9.79649	1.88431e-24	**
Aault-Larvae	miR-664-5p	8090736	11807326	0	31	0.01	2.6255	8.03645	1.1167e-07	**
Aault-Larvae	miR-667*	8090736	11807326	992	0	122.609	0.01	-13.5818	0	**
Aault-Larvae	miR-669	8090736	11807326	29	0	3.5843	0.01	-8.48555	3.77005e-12	**
Aault-Larvae	miR-669a-3-3p	8090736	11807326	1408	0	174.026	0.01	-14.087	0	**
Aault-Larvae	miR-669c-3p	8090736	11807326	41	0	5.0675	0.01	-8.98513	7.69971e-17	**
Aault-Larvae	miR-669f-5p	8090736	11807326	14	0	1.7304	0.01	-7.43496	2.74593e-06	**
Aault-Larvae	miR-669n	8090736	11807326	390	6	48.2033	0.5082	-6.56759	7.12649e-142	**
Aault-Larvae	miR-669p-3p	8090736	11807326	33	6	4.0787	0.5082	-3.00464	1.95049e-08	**
Aault-Larvae	miR-67	8090736	11807326	8	21	0.9888	1.7786	0.846991	0.164744
Aault-Larvae	miR-676-3p	8090736	11807326	11	0	1.3596	0.01	-7.08704	4.08467e-05	**
Aault-Larvae	miR-677	8090736	11807326	0	179	0.01	15.1601	10.5661	3.17958e-41	**
Aault-Larvae	miR-693-3p	8090736	11807326	0	27	0.01	2.2867	7.83712	9.00682e-07	**
Aault-Larvae	miR-694	8090736	11807326	37	0	4.5731	0.01	-8.83703	2.81686e-15	**
Aault-Larvae	miR-698	8090736	11807326	23	0	2.8428	0.01	-8.15117	8.34227e-10	**
Aault-Larvae	miR-7	8090736	11807326	4093	379	505.887	32.0987	-3.97823	0	**
Aault-Larvae	miR-7*	8090736	11807326	0	12	0.01	1.0163	6.66718	0.00226183	**
Aault-Larvae	miR-705	8090736	11807326	1	270	0.1236	22.8672	7.53146	8.36469e-60	**
Aault-Larvae	miR-709	8090736	11807326	245	0	30.2815	0.01	-11.5642	1.4409e-96	**
Aault-Larvae	miR-71	8090736	11807326	601	6586	74.2825	557.789	2.90863	0	**
Aault-Larvae	miR-71*	8090736	11807326	358	39	44.2481	3.303	-3.74377	2.74943e-95	**
Aault-Larvae	miR-71-3p	8090736	11807326	3	39	0.3708	3.303	3.15506	1.58711e-06	**
Aault-Larvae	miR-71-5p	8090736	11807326	0	269	0.01	22.7825	11.1537	1.26777e-61	**
Aault-Larvae	miR-716b	8090736	11807326	1125	2710	139.048	229.518	0.723028	5.04768e-48
Aault-Larvae	miR-71b*	8090736	11807326	11	0	1.3596	0.01	-7.08704	4.08467e-05	**
Aault-Larvae	miR-71c	8090736	11807326	0	6525	0.01	552.623	15.754	0	**
Aault-Larvae	miR-73	8090736	11807326	0	211	0.01	17.8703	10.8033	1.77531e-48	**
Aault-Larvae	miR-73-3p	8090736	11807326	58	0	7.1687	0.01	-9.48557	1.74778e-23	**
Aault-Larvae	miR-73b	8090736	11807326	0	564	0.01	47.767	12.2218	1.73208e-128	**
Aault-Larvae	miR-744-5p	8090736	11807326	0	48	0.01	4.0653	8.66722	1.56577e-11	**
Aault-Larvae	miR-745	8090736	11807326	0	29	0.01	2.4561	7.94023	3.17142e-07	**
Aault-Larvae	miR-745b	8090736	11807326	0	26	0.01	2.202	7.78267	1.51786e-06	**
Aault-Larvae	miR-750	8090736	11807326	939	4239	116.059	359.014	1.62919	2.11855e-265	**
Aault-Larvae	miR-750*	8090736	11807326	7	21	0.8652	1.7786	1.03964	0.0985805
Aault-Larvae	miR-750-3p	8090736	11807326	895	4184	110.62	354.356	1.67958	2.43046e-273	**
Aault-Larvae	miR-752-5p	8090736	11807326	14	0	1.7304	0.01	-7.43496	2.74593e-06	**
Aault-Larvae	miR-753b-5p	8090736	11807326	18	2	2.2248	0.1694	-3.71517	5.94279e-06	**
Aault-Larvae	miR-753c	8090736	11807326	332	1415	41.0346	119.841	1.54621	1.60206e-83	**
Aault-Larvae	miR-758-5p	8090736	11807326	0	745	0.01	63.0964	12.6233	1.63398e-169	**
Aault-Larvae	miR-7-5p	8090736	11807326	3523	370	435.436	31.3365	-3.79655	0	**
Aault-Larvae	miR-761	8090736	11807326	0	52	0.01	4.404	8.78267	1.94129e-12	**
Aault-Larvae	miR-770-5p	8090736	11807326	0	134	0.01	11.3489	10.1483	5.03541e-31	**
Aault-Larvae	miR-786	8090736	11807326	0	22	0.01	1.8632	7.54164	1.22424e-05	**
Aault-Larvae	miR-787-5p	8090736	11807326	0	96	0.01	8.1305	9.6672	2.06579e-22	**
Aault-Larvae	miR-79	8090736	11807326	15	1930	1.854	163.458	6.46213	0	**
Aault-Larvae	miR-79-3p	8090736	11807326	0	1861	0.01	157.614	13.9441	0	**
Aault-Larvae	miR-7b	8090736	11807326	23	0	2.8428	0.01	-8.15117	8.34227e-10	**
Aault-Larvae	miR-7d*	8090736	11807326	14	0	1.7304	0.01	-7.43496	2.74593e-06	**
Aault-Larvae	miR-8	8090736	11807326	1628	7039	201.218	596.155	1.56693	0	**
Aault-Larvae	miR-8*	8090736	11807326	60	0	7.4159	0.01	-9.53448	2.88963e-24	**
Aault-Larvae	miR-804	8090736	11807326	0	95	0.01	8.0459	9.65211	3.48132e-22	**
Aault-Larvae	miR-81a	8090736	11807326	7	57	0.8652	4.8275	2.48017	2.19571e-07	**
Aault-Larvae	miR-8-3p	8090736	11807326	0	7220	0.01	611.485	15.9	0	**
Aault-Larvae	miR-84a	8090736	11807326	43	105419	5.3147	8928.27	10.7142	0	**
Aault-Larvae	miR-8-5p	8090736	11807326	0	455	0.01	38.5354	11.912	8.79879e-104	**
Aault-Larvae	miR-86*	8090736	11807326	60	0	7.4159	0.01	-9.53448	2.88963e-24	**
Aault-Larvae	miR-87	8090736	11807326	105	1320	12.9778	111.795	3.10674	2.21184e-179	**
Aault-Larvae	miR-87-3p	8090736	11807326	0	1347	0.01	114.082	13.4778	5.81292e-306	**
Aault-Larvae	miR-876	8090736	11807326	15	0	1.854	0.01	-7.5345	1.11652e-06	**
Aault-Larvae	miR-876-5p	8090736	11807326	0	206	0.01	17.4468	10.7687	2.41307e-47	**
Aault-Larvae	miR-877-3p	8090736	11807326	10	3	1.236	0.2541	-2.28221	0.00909373	**
Aault-Larvae	miR-87a	8090736	11807326	5	46	0.618	3.8959	2.65628	1.50518e-06	**
Aault-Larvae	miR-87a-3p	8090736	11807326	0	1312	0.01	111.118	13.4398	4.98273e-298	**
Aault-Larvae	miR-87b	8090736	11807326	3	45	0.3708	3.8112	3.36153	1.02003e-07	**
Aault-Larvae	miR-87b-3p	8090736	11807326	80	1280	9.8879	108.407	3.45465	3.56035e-191	**
Aault-Larvae	miR-881	8090736	11807326	1800	300	222.477	25.408	-3.1303	0	**
Aault-Larvae	miR-885	8090736	11807326	0	431	0.01	36.5028	11.8338	2.42239e-98	**
Aault-Larvae	miR-9	8090736	11807326	6799	1821	840.344	154.226	-2.44593	0	**
Aault-Larvae	miR-92	8090736	11807326	7	815	0.8652	69.0249	6.31794	2.0467e-171	**
Aault-Larvae	miR-920	8090736	11807326	752	7	92.9458	0.5929	-7.29246	7.56631e-280	**
Aault-Larvae	miR-922	8090736	11807326	0	18	0.01	1.5245	7.25219	9.87426e-05	**
Aault-Larvae	miR-924	8090736	11807326	23	32	2.8428	2.7102	-0.0689133	0.836428
Aault-Larvae	miR-927*	8090736	11807326	0	20	0.01	1.6939	7.4042	3.47685e-05	**
Aault-Larvae	miR-928	8090736	11807326	86	7	10.6294	0.5929	-4.16413	5.58582e-26	**
Aault-Larvae	miR-929	8090736	11807326	146	0	18.0453	0.01	-10.8174	7.08086e-58	**
Aault-Larvae	miR-92a	8090736	11807326	116	708	14.3374	59.9628	2.06428	2.96848e-62	**
Aault-Larvae	miR-92a-3p	8090736	11807326	0	837	0.01	70.8882	12.7913	2.29403e-190	**
Aault-Larvae	miR-92b-3p	8090736	11807326	0	798	0.01	67.5852	12.7225	1.58602e-181	**
Aault-Larvae	miR-92b-5p	8090736	11807326	7351	0	908.57	0.01	-16.4713	0	**
Aault-Larvae	miR-92c	8090736	11807326	3	758	0.3708	64.1974	7.43573	9.17732e-166	**
Aault-Larvae	miR-92e-5p	8090736	11807326	14335	0	1771.78	0.01	-17.4349	0	**
Aault-Larvae	miR-93	8090736	11807326	5	322	0.618	27.2712	5.46363	4.29259e-65	**
Aault-Larvae	miR-93-5p	8090736	11807326	0	271	0.01	22.9519	11.1644	4.46396e-62	**
Aault-Larvae	miR-9-3p	8090736	11807326	15	0	1.854	0.01	-7.5345	1.11652e-06	**
Aault-Larvae	miR-954-5p	8090736	11807326	12	0	1.4832	0.01	-7.21257	1.66086e-05	**
Aault-Larvae	miR-9-5p	8090736	11807326	6786	0	838.737	0.01	-16.3559	0	**
Aault-Larvae	miR-96	8090736	11807326	134	86	16.5622	7.2836	-1.18517	1.50783e-09	**
Aault-Larvae	miR-965-5p	8090736	11807326	0	255	0.01	21.5968	11.0766	1.88916e-58	**
Aault-Larvae	miR-96-5p	8090736	11807326	64	3	7.9103	0.2541	-4.96026	8.53378e-22	**
Aault-Larvae	miR-98	8090736	11807326	3	127	0.3708	10.756	4.85836	4.95054e-25	**
Aault-Larvae	miR-981	8090736	11807326	151	8	18.6633	0.6775	-4.78384	1.11864e-48	**
Aault-Larvae	miR-989	8090736	11807326	0	195	0.01	16.5152	10.6896	7.51315e-45	**
Aault-Larvae	miR-989-3p	8090736	11807326	6	237	0.7416	20.0723	4.75842	2.93364e-45	**
Aault-Larvae	miR-993	8090736	11807326	16	26	1.9776	2.202	0.155064	0.767152
Aault-Larvae	miR-993*	8090736	11807326	132	217	16.315	18.3784	0.171812	0.285338
Aault-Larvae	miR-993-5p	8090736	11807326	127	218	15.697	18.4631	0.234156	0.147784
Aault-Larvae	miR-993a*	8090736	11807326	126	217	15.5734	18.3784	0.238927	0.140915
Aault-Larvae	miR-993b*	8090736	11807326	127	0	15.697	0.01	-10.6163	1.88677e-50	**
Aault-Larvae	miR-998	8090736	11807326	0	22	0.01	1.8632	7.54164	1.22424e-05	**
Aault-Larvae	miR-999-3p	8090736	11807326	0	35	0.01	2.9643	8.21155	1.38452e-08	**
Aault-Larvae	miR-99a	8090736	11807326	0	12	0.01	1.0163	6.66718	0.00226183	**
Aault-Larvae	miR-99b	8090736	11807326	6	130	0.7416	11.0101	3.89204	1.61423e-22	**
Aault-Larvae	miR-9a	8090736	11807326	7165	1743	885.581	147.62	-2.58473	0	**
Aault-Larvae	miR-9a-5p	8090736	11807326	0	1892	0.01	160.239	13.9679	0	**
Aault-Larvae	miR-9c-5p	8090736	11807326	20	0	2.472	0.01	-7.94953	1.24094e-08	**
Aault-Larvae	miR-m01-2	8090736	11807326	0	110	0.01	9.3162	9.8636	1.3863e-25	**
Aault-Larvae	miR-m21-1	8090736	11807326	0	25	0.01	2.1173	7.72608	2.55794e-06	**

## Sheet: Adult-Egg
pairwise	miR-name	Adult-total-reads	Egg-total-reads	Adult-expressed	Egg-expressed	Adult-std	Egg-std	fold-change(log2 Egg/Adult)	p-value	sig-lable
Aault-Egg	bantam	8090736	18162337	13214	222	1633.23	12.2231	-7.06197	0	**
Aault-Egg	bantam*	8090736	18162337	104	3	12.8542	0.1652	-6.28188	2.89255e-49	**
Aault-Egg	bantam-5p	8090736	18162337	0	75	0.01	4.1294	8.68979	1.38163e-12	**
Aault-Egg	let-7	8090736	18162337	1890	0	233.601	0.01	-14.5118	0	**
Aault-Egg	let-7-5p	8090736	18162337	1926	2145	238.05	118.102	-1.01124	4.66491e-107	**
Aault-Egg	let-7a	8090736	18162337	1933	0	238.915	0.01	-14.5442	0	**
Aault-Egg	let-7b	8090736	18162337	46	335	5.6855	18.4448	1.69786	9.73172e-18	**
Aault-Egg	let-7b-5p	8090736	18162337	0	350	0.01	19.2706	10.9122	1.37428e-56	**
Aault-Egg	let-7c	8090736	18162337	3	463	0.3708	25.4923	6.10328	5.71291e-69	**
Aault-Egg	let-7d-5p	8090736	18162337	0	19	0.01	1.0461	6.70888	0.00126143	**
Aault-Egg	let-7e	8090736	18162337	4	54	0.4944	2.9732	2.58827	1.53501e-05	**
Aault-Egg	let-7e-5p	8090736	18162337	0	61	0.01	3.3586	8.39172	2.40164e-10	**
Aault-Egg	let-7f	8090736	18162337	36	0	4.4495	0.01	-8.7975	2.43737e-19	**
Aault-Egg	let-7f-2-3p	8090736	18162337	0	53	0.01	2.9181	8.18889	4.57694e-09	**
Aault-Egg	let-7f-5p	8090736	18162337	0	215	0.01	11.8377	10.2092	5.48545e-35	**
Aault-Egg	let-7g*	8090736	18162337	154	0	19.0341	0.01	-10.8944	1.1648e-79	**
Aault-Egg	let-7g-5p	8090736	18162337	0	19	0.01	1.0461	6.70888	0.00126143	**
Aault-Egg	let-7i	8090736	18162337	4	56	0.4944	3.0833	2.64072	8.37428e-06	**
Aault-Egg	let-7i-5p	8090736	18162337	0	47	0.01	2.5878	8.01558	4.17471e-08	**
Aault-Egg	lsy-6	8090736	18162337	0	384	0.01	21.1427	11.0459	4.98643e-62	**
Aault-Egg	miR-1	8090736	18162337	579308	53765	71601.4	2960.25	-4.5962	0	**
Aault-Egg	miR-10	8090736	18162337	11385	870	1407.16	47.9013	-4.87658	0	**
Aault-Egg	miR-10*	8090736	18162337	115	268	14.2138	14.7558	0.0539898	0.758352
Aault-Egg	miR-100	8090736	18162337	257	353	31.7647	19.4358	-0.708708	3.56993e-09
Aault-Egg	miR-1000	8090736	18162337	7	35	0.8652	1.9271	1.15533	0.0481688	*
Aault-Egg	miR-1000-5p	8090736	18162337	0	22	0.01	1.2113	6.92041	0.000417673	**
Aault-Egg	miR-100-5p	8090736	18162337	0	365	0.01	20.0965	10.9727	5.46952e-59	**
Aault-Egg	miR-1006-5p	8090736	18162337	0	58	0.01	3.1934	8.31895	7.25326e-10	**
Aault-Egg	miR-1007-5p	8090736	18162337	5	290	0.618	15.9671	4.69135	2.89758e-39	**
Aault-Egg	miR-100a	8090736	18162337	231	11	28.5512	0.6056	-5.55904	3.12139e-102	**
Aault-Egg	miR-101	8090736	18162337	3	76	0.3708	4.1845	3.49634	2.50867e-09	**
Aault-Egg	miR-1010-5p	8090736	18162337	0	34	0.01	1.872	7.54844	5.02037e-06	**
Aault-Egg	miR-101-3p	8090736	18162337	0	40	0.01	2.2024	7.78293	5.50408e-07	**
Aault-Egg	miR-1014-3p	8090736	18162337	0	146	0.01	8.0386	9.6508	6.02272e-24	**
Aault-Egg	miR-1016-5p	8090736	18162337	0	35	0.01	1.9271	7.59029	3.47318e-06	**
Aault-Egg	miR-1018	8090736	18162337	0	190	0.01	10.4612	10.0308	5.48811e-31	**
Aault-Egg	miR-101a-3p	8090736	18162337	0	38	0.01	2.0922	7.70888	1.15001e-06	**
Aault-Egg	miR-101b	8090736	18162337	0	30	0.01	1.6518	7.3679	2.19164e-05	**
Aault-Egg	miR-101c	8090736	18162337	23	0	2.8428	0.01	-8.15117	1.0775e-12	**
Aault-Egg	miR-103	8090736	18162337	12	103	1.4832	5.6711	1.93492	3.074e-07	**
Aault-Egg	miR-103*	8090736	18162337	9081	0	1122.39	0.01	-16.7762	0	**
Aault-Egg	miR-103a-3p	8090736	18162337	0	79	0.01	4.3497	8.76477	3.16488e-13	**
Aault-Egg	miR-10-3p	8090736	18162337	0	266	0.01	14.6457	10.5163	3.79125e-43	**
Aault-Egg	miR-105	8090736	18162337	0	22	0.01	1.2113	6.92041	0.000417673	**
Aault-Egg	miR-105-1	8090736	18162337	0	41	0.01	2.2574	7.81852	3.80782e-07	**
Aault-Egg	miR-10-5p	8090736	18162337	0	860	0.01	47.3507	12.2092	3.41809e-138	**
Aault-Egg	miR-106b-5p	8090736	18162337	0	72	0.01	3.9642	8.63089	4.17268e-12	**
Aault-Egg	miR-107	8090736	18162337	0	56	0.01	3.0833	8.26833	1.51548e-09	**
Aault-Egg	miR-107*	8090736	18162337	0	43	0.01	2.3675	7.88722	1.82247e-07	**
Aault-Egg	miR-107-5p	8090736	18162337	0	49	0.01	2.6979	8.07569	1.99806e-08	**
Aault-Egg	miR-10a	8090736	18162337	10455	895	1292.22	49.2778	-4.71277	0	**
Aault-Egg	miR-10a-5p	8090736	18162337	0	858	0.01	47.2406	12.2058	7.14168e-138	**
Aault-Egg	miR-10b-5p	8090736	18162337	0	684	0.01	37.6604	11.8788	4.95752e-110	**
Aault-Egg	miR-10d	8090736	18162337	10282	6	1270.84	0.3304	-11.9093	0	**
Aault-Egg	miR-1175	8090736	18162337	73	53	9.0227	2.9181	-1.62853	3.03573e-10	**
Aault-Egg	miR-1175-3p	8090736	18162337	72	10	8.8991	0.5506	-4.01458	6.26198e-27	**
Aault-Egg	miR-1177	8090736	18162337	0	89	0.01	4.9003	8.93673	7.94827e-15	**
Aault-Egg	miR-1183	8090736	18162337	42730	0	5281.35	0.01	-19.0105	0	**
Aault-Egg	miR-1184	8090736	18162337	2	48	0.2472	2.6428	3.41832	3.82525e-06	**
Aault-Egg	miR-1185-3p	8090736	18162337	0	23	0.01	1.2664	6.98459	0.000288954	**
Aault-Egg	miR-1187	8090736	18162337	304	0	37.5738	0.01	-11.8755	2.44025e-156	**
Aault-Egg	miR-1193-5p	8090736	18162337	0	49	0.01	2.6979	8.07569	1.99806e-08	**
Aault-Egg	miR-1194	8090736	18162337	0	164	0.01	9.0297	9.81853	7.93672e-27	**
Aault-Egg	miR-1196-3p	8090736	18162337	98	0	12.1126	0.01	-10.2423	4.93186e-51	**
Aault-Egg	miR-1198-5p	8090736	18162337	0	678	0.01	37.33	11.8661	4.52184e-109	**
Aault-Egg	miR-1199-3p	8090736	18162337	0	3688	0.01	203.058	14.3096	0	**
Aault-Egg	miR-12	8090736	18162337	242	0	29.9108	0.01	-11.5465	1.206e-124	**
Aault-Egg	miR-1205	8090736	18162337	114	33	14.0902	1.8169	-2.95514	1.97221e-31	**
Aault-Egg	miR-1208	8090736	18162337	0	24	0.01	1.3214	7.04592	0.000199903	**
Aault-Egg	miR-122	8090736	18162337	15	5	1.854	0.2753	-2.75156	4.88924e-05	**
Aault-Egg	miR-122*	8090736	18162337	56	1	6.9215	0.0551	-6.97289	5.88602e-28	**
Aault-Egg	miR-1224	8090736	18162337	25	0	3.09	0.01	-8.27146	1.02338e-13	**
Aault-Egg	miR-1224*	8090736	18162337	10	0	1.236	0.01	-6.94953	4.7634e-06	**
Aault-Egg	miR-1224-3p	8090736	18162337	10	0	1.236	0.01	-6.94953	4.7634e-06	**
Aault-Egg	miR-1231-5p	8090736	18162337	10	208	1.236	11.4523	3.21189	3.54763e-22	**
Aault-Egg	miR-1236	8090736	18162337	27	0	3.3372	0.01	-8.38249	9.71965e-15	**
Aault-Egg	miR-1238	8090736	18162337	594	0	73.4173	0.01	-12.8419	1.38587e-304	**
Aault-Egg	miR-124	8090736	18162337	62	28	7.6631	1.5417	-2.31341	1.1434e-13	**
Aault-Egg	miR-124-2*	8090736	18162337	0	35	0.01	1.9271	7.59029	3.47318e-06	**
Aault-Egg	miR-124-5p	8090736	18162337	2	146	0.2472	8.0386	5.02319	6.50126e-21	**
Aault-Egg	miR-1247-3p	8090736	18162337	0	9198	0.01	506.433	15.6281	0	**
Aault-Egg	miR-124a	8090736	18162337	12	6	1.4832	0.3304	-2.16643	0.00164542	**
Aault-Egg	miR-124b	8090736	18162337	6	41	0.7416	2.2574	1.60595	0.0056513	**
Aault-Egg	miR-125*	8090736	18162337	9	0	1.1124	0.01	-6.79753	1.54564e-05	**
Aault-Egg	miR-1254	8090736	18162337	0	41995	0.01	2312.2	17.8189	0	**
Aault-Egg	miR-1255b	8090736	18162337	0	31	0.01	1.7068	7.41515	1.51621e-05	**
Aault-Egg	miR-125a-3p	8090736	18162337	0	78	0.01	4.2946	8.74638	4.57473e-13	**
Aault-Egg	miR-125b-5p	8090736	18162337	0	202	0.01	11.1219	10.1192	6.59662e-33	**
Aault-Egg	miR-125c	8090736	18162337	6	192	0.7416	10.5713	3.83337	1.93128e-23	**
Aault-Egg	miR-12-5p	8090736	18162337	238	84	29.4164	4.625	-2.6691	7.21679e-57	**
Aault-Egg	miR-126	8090736	18162337	69	9	8.5283	0.4955	-4.1053	2.60634e-26	**
Aault-Egg	miR-126*	8090736	18162337	1539	0	190.218	0.01	-14.2154	0	**
Aault-Egg	miR-1260a	8090736	18162337	0	321	0.01	17.6739	10.7874	6.00233e-52	**
Aault-Egg	miR-1260b	8090736	18162337	36	9	4.4495	0.4955	-3.16669	1.08783e-11	**
Aault-Egg	miR-1261	8090736	18162337	64	23	7.9103	1.2664	-2.643	2.54256e-16	**
Aault-Egg	miR-1265	8090736	18162337	0	31	0.01	1.7068	7.41515	1.51621e-05	**
Aault-Egg	miR-1270	8090736	18162337	2	62	0.2472	3.4137	3.78759	3.52051e-08	**
Aault-Egg	miR-1273f	8090736	18162337	0	101	0.01	5.561	9.1192	9.5537e-17	**
Aault-Egg	miR-1278	8090736	18162337	0	19	0.01	1.0461	6.70888	0.00126143	**
Aault-Egg	miR-128	8090736	18162337	1	37	0.1236	2.0372	4.04284	2.11294e-05	**
Aault-Egg	miR-1280	8090736	18162337	0	22	0.01	1.2113	6.92041	0.000417673	**
Aault-Egg	miR-1281	8090736	18162337	650	0	80.3388	0.01	-12.9719	0	**
Aault-Egg	miR-1282	8090736	18162337	9	8	1.1124	0.4405	-1.33646	0.0506996
Aault-Egg	miR-128-3p	8090736	18162337	0	43	0.01	2.3675	7.88722	1.82247e-07	**
Aault-Egg	miR-129*	8090736	18162337	27	0	3.3372	0.01	-8.38249	9.71965e-15	**
Aault-Egg	miR-1290	8090736	18162337	11	4	1.3596	0.2202	-2.6263	0.000704399	**
Aault-Egg	miR-1293	8090736	18162337	2	295	0.2472	16.2424	6.03794	3.70392e-44	**
Aault-Egg	miR-129b	8090736	18162337	1	67	0.1236	3.689	4.89948	5.78121e-10	**
Aault-Egg	miR-1306	8090736	18162337	3522	7	435.313	0.3854	-10.1415	0	**
Aault-Egg	miR-130a-2*	8090736	18162337	7	46	0.8652	2.5327	1.54957	0.0040678	**
Aault-Egg	miR-130c	8090736	18162337	6	108	0.7416	5.9464	3.0033	1.98415e-11	**
Aault-Egg	miR-1322	8090736	18162337	0	38	0.01	2.0922	7.70888	1.15001e-06	**
Aault-Egg	miR-1328	8090736	18162337	0	462	0.01	25.4373	11.3127	1.64867e-74	**
Aault-Egg	miR-1329	8090736	18162337	0	26	0.01	1.4315	7.16138	9.56759e-05	**
Aault-Egg	miR-133	8090736	18162337	106	49	13.1014	2.6979	-2.27981	7.25974e-22	**
Aault-Egg	miR-1331	8090736	18162337	15	16	1.854	0.8809	-1.07359	0.036064	*
Aault-Egg	miR-133-3p	8090736	18162337	0	53	0.01	2.9181	8.18889	4.57694e-09	**
Aault-Egg	miR-133-5p	8090736	18162337	0	49	0.01	2.6979	8.07569	1.99806e-08	**
Aault-Egg	miR-133a	8090736	18162337	98	92	12.1126	5.0654	-1.25776	2.50811e-09	**
Aault-Egg	miR-133b	8090736	18162337	0	49	0.01	2.6979	8.07569	1.99806e-08	**
Aault-Egg	miR-133b*	8090736	18162337	1121	14275	138.554	785.967	2.50403	0	**
Aault-Egg	miR-133b-5p	8090736	18162337	2	22410	0.2472	1233.87	12.2852	0	**
Aault-Egg	miR-133c	8090736	18162337	100	1	12.3598	0.0551	-7.80939	3.31979e-50	**
Aault-Egg	miR-134	8090736	18162337	3	21	0.3708	1.1562	1.64068	0.0549709
Aault-Egg	miR-1343*	8090736	18162337	0	55	0.01	3.0282	8.24232	2.19058e-09	**
Aault-Egg	miR-1348	8090736	18162337	0	83	0.01	4.5699	8.83602	7.24975e-14	**
Aault-Egg	miR-1354	8090736	18162337	0	28	0.01	1.5417	7.26838	4.57916e-05	**
Aault-Egg	miR-1354*	8090736	18162337	0	88	0.01	4.8452	8.92041	1.1489e-14	**
Aault-Egg	miR-1355*	8090736	18162337	0	45	0.01	2.4777	7.95286	8.72254e-08	**
Aault-Egg	miR-1357	8090736	18162337	22	14	2.7192	0.7708	-1.81875	0.000163997	**
Aault-Egg	miR-136-5p	8090736	18162337	0	1253	0.01	68.9889	12.7521	4.47173e-201	**
Aault-Egg	miR-1369	8090736	18162337	199	15	24.596	0.8259	-4.89631	2.13881e-82	**
Aault-Egg	miR-137	8090736	18162337	62	17	7.6631	0.936	-3.03335	2.73111e-18	**
Aault-Egg	miR-1371	8090736	18162337	3	2477	0.3708	136.381	8.52279	0	**
Aault-Egg	miR-1375	8090736	18162337	0	366	0.01	20.1516	10.9767	3.78391e-59	**
Aault-Egg	miR-1375*	8090736	18162337	24	25	2.9664	1.3765	-1.10771	0.00709088	**
Aault-Egg	miR-1376	8090736	18162337	58	0	7.1687	0.01	-9.48557	1.3826e-30	**
Aault-Egg	miR-1381	8090736	18162337	2	25	0.2472	1.3765	2.47725	0.00585678	**
Aault-Egg	miR-138-1-3p	8090736	18162337	0	54	0.01	2.9732	8.21587	3.16641e-09	**
Aault-Egg	miR-1382	8090736	18162337	0	500	0.01	27.5295	11.4268	1.37029e-80	**
Aault-Egg	miR-1387	8090736	18162337	272	0	33.6187	0.01	-11.715	5.5665e-140	**
Aault-Egg	miR-138b	8090736	18162337	0	827	0.01	45.5338	12.1527	6.5172e-133	**
Aault-Egg	miR-1390	8090736	18162337	0	76	0.01	4.1845	8.70891	9.55833e-13	**
Aault-Egg	miR-139-3p	8090736	18162337	0	71	0.01	3.9092	8.61073	6.03148e-12	**
Aault-Egg	miR-1396	8090736	18162337	0	17362	0.01	955.934	16.5446	0	**
Aault-Egg	miR-1399	8090736	18162337	3	102	0.3708	5.616	3.92083	3.98442e-13	**
Aault-Egg	miR-13a-5p	8090736	18162337	3	4412	0.3708	242.92	9.35563	0	**
Aault-Egg	miR-1-3p	8090736	18162337	25049	55413	3096.01	3050.98	-0.0211356	0.0543132
Aault-Egg	miR-14	8090736	18162337	1548	0	191.33	0.01	-14.2238	0	**
Aault-Egg	miR-140	8090736	18162337	2	296	0.2472	16.2975	6.04283	2.57956e-44	**
Aault-Egg	miR-140*	8090736	18162337	0	238	0.01	13.104	10.3558	1.14556e-38	**
Aault-Egg	miR-1400	8090736	18162337	1405	0	173.655	0.01	-14.0839	0	**
Aault-Egg	miR-1400*	8090736	18162337	1	45	0.1236	2.4777	4.32525	1.32377e-06	**
Aault-Egg	miR-1402	8090736	18162337	0	59	0.01	3.2485	8.34363	5.01793e-10	**
Aault-Egg	miR-140-3p	8090736	18162337	0	265	0.01	14.5906	10.5108	5.48013e-43	**
Aault-Egg	miR-1404	8090736	18162337	0	588	0.01	32.3747	11.6607	1.13782e-94	**
Aault-Egg	miR-1407	8090736	18162337	10	101	1.236	5.561	2.16967	5.30147e-08	**
Aault-Egg	miR-1410	8090736	18162337	0	68	0.01	3.744	8.54844	1.82158e-11	**
Aault-Egg	miR-1412	8090736	18162337	2	356	0.2472	19.601	6.3091	9.31182e-54	**
Aault-Egg	miR-1418*	8090736	18162337	60	733	7.4159	40.3582	2.44417	2.22143e-57	**
Aault-Egg	miR-1419b-1*	8090736	18162337	223	0	27.5624	0.01	-11.4285	6.22295e-115	**
Aault-Egg	miR-1419d	8090736	18162337	0	24	0.01	1.3214	7.04592	0.000199903	**
Aault-Egg	miR-142	8090736	18162337	2	96	0.2472	5.2857	4.41834	2.90767e-13	**
Aault-Egg	miR-1421aa	8090736	18162337	0	212	0.01	11.6725	10.1889	1.65667e-34	**
Aault-Egg	miR-1421ac*	8090736	18162337	0	23	0.01	1.2664	6.98459	0.000288954	**
Aault-Egg	miR-1421ah	8090736	18162337	100	0	12.3598	0.01	-10.2714	4.6841e-52	**
Aault-Egg	miR-1421am	8090736	18162337	28	1349	3.4607	74.2746	4.42373	1.95815e-172	**
Aault-Egg	miR-1421f	8090736	18162337	0	1949	0.01	107.31	13.3895	1.92582964171931e-312	**
Aault-Egg	miR-1421h	8090736	18162337	0	30	0.01	1.6518	7.3679	2.19164e-05	**
Aault-Egg	miR-1421h*	8090736	18162337	0	37	0.01	2.0372	7.67044	1.6623e-06	**
Aault-Egg	miR-1422j*	8090736	18162337	0	31	0.01	1.7068	7.41515	1.51621e-05	**
Aault-Egg	miR-142-5p	8090736	18162337	0	134	0.01	7.3779	9.52707	5.01065e-22	**
Aault-Egg	miR-142b-5p	8090736	18162337	0	23	0.01	1.2664	6.98459	0.000288954	**
Aault-Egg	miR-143	8090736	18162337	139	35	17.1801	1.9271	-3.15624	1.23621e-40	**
Aault-Egg	miR-143*	8090736	18162337	14	0	1.7304	0.01	-7.43496	4.29683e-08	**
Aault-Egg	miR-1434	8090736	18162337	0	27	0.01	1.4866	7.21587	6.61903e-05	**
Aault-Egg	miR-144-3p	8090736	18162337	0	19	0.01	1.0461	6.70888	0.00126143	**
Aault-Egg	miR-1466	8090736	18162337	0	189	0.01	10.4061	10.0232	7.93288e-31	**
Aault-Egg	miR-1468	8090736	18162337	23	0	2.8428	0.01	-8.15117	1.0775e-12	**
Aault-Egg	miR-1469	8090736	18162337	0	24	0.01	1.3214	7.04592	0.000199903	**
Aault-Egg	miR-146b	8090736	18162337	4	98	0.4944	5.3958	3.44809	1.26126e-11	**
Aault-Egg	miR-146b-5p	8090736	18162337	0	94	0.01	5.1755	9.01555	1.25959e-15	**
Aault-Egg	miR-147	8090736	18162337	0	53	0.01	2.9181	8.18889	4.57694e-09	**
Aault-Egg	miR-1478	8090736	18162337	0	85	0.01	4.68	8.87036	3.46981e-14	**
Aault-Egg	miR-147b	8090736	18162337	0	148	0.01	8.1487	9.67043	2.88254e-24	**
Aault-Egg	miR-1482	8090736	18162337	0	500	0.01	27.5295	11.4268	1.37029e-80	**
Aault-Egg	miR-148a-3p	8090736	18162337	0	60	0.01	3.3035	8.36785	3.4715e-10	**
Aault-Egg	miR-148b-3p	8090736	18162337	0	37	0.01	2.0372	7.67044	1.6623e-06	**
Aault-Egg	miR-1491	8090736	18162337	1842	1084	227.668	59.6839	-1.93152	8.4101e-280	**
Aault-Egg	miR-1493	8090736	18162337	0	525	0.01	28.906	11.4972	1.36963e-84	**
Aault-Egg	miR-149-3p	8090736	18162337	25293	56	3126.17	3.0833	-9.9857	0	**
Aault-Egg	miR-1497*	8090736	18162337	12	0	1.4832	0.01	-7.21257	4.5241e-07	**
Aault-Egg	miR-1497a	8090736	18162337	0	1392	0.01	76.6421	12.9039	2.56629e-223	**
Aault-Egg	miR-150*	8090736	18162337	4	460	0.4944	25.3271	5.67886	6.0932e-67	**
Aault-Egg	miR-1503	8090736	18162337	0	177	0.01	9.7454	9.92858	6.59982e-29	**
Aault-Egg	miR-1506	8090736	18162337	0	19	0.01	1.0461	6.70888	0.00126143	**
Aault-Egg	miR-151-3p	8090736	18162337	3	69	0.3708	3.7991	3.35694	2.52577e-08	**
Aault-Egg	miR-151b	8090736	18162337	0	73	0.01	4.0193	8.6508	2.88674e-12	**
Aault-Egg	miR-152-5p	8090736	18162337	0	1196	0.01	65.8506	12.685	5.90141e-192	**
Aault-Egg	miR-152a	8090736	18162337	0	176	0.01	9.6904	9.92041	9.53982e-29	**
Aault-Egg	miR-152b	8090736	18162337	0	83	0.01	4.5699	8.83602	7.24975e-14	**
Aault-Egg	miR-153	8090736	18162337	17	0	2.1012	0.01	-7.71507	1.25769e-09	**
Aault-Egg	miR-153*	8090736	18162337	0	54	0.01	2.9732	8.21587	3.16641e-09	**
Aault-Egg	miR-153b	8090736	18162337	0	192	0.01	10.5713	10.0459	2.62667e-31	**
Aault-Egg	miR-15-3p	8090736	18162337	28	0	3.4607	0.01	-8.43492	2.99543e-15	**
Aault-Egg	miR-154-5p	8090736	18162337	0	19	0.01	1.0461	6.70888	0.00126143	**
Aault-Egg	miR-1549	8090736	18162337	8	34	0.9888	1.872	0.92083	0.107406
Aault-Egg	miR-1550-5p	8090736	18162337	0	226	0.01	12.4433	10.2812	9.53058e-37	**
Aault-Egg	miR-1552-3p	8090736	18162337	1	143	0.1236	7.8734	5.99324	8.25403e-22	**
Aault-Egg	miR-1557	8090736	18162337	5	45	0.618	2.4777	2.00332	0.00073491	**
Aault-Egg	miR-15-5p	8090736	18162337	3	57	0.3708	3.1384	3.08132	1.2403e-06	**
Aault-Egg	miR-1562	8090736	18162337	0	104	0.01	5.7261	9.16141	3.16334e-17	**
Aault-Egg	miR-1564	8090736	18162337	2	33	0.2472	1.8169	2.87773	0.000493382	**
Aault-Egg	miR-1572	8090736	18162337	0	460	0.01	25.3271	11.3065	3.44469e-74	**
Aault-Egg	miR-1574	8090736	18162337	0	26	0.01	1.4315	7.16138	9.56759e-05	**
Aault-Egg	miR-1582	8090736	18162337	4	131	0.4944	7.2127	3.86679	1.99327e-16	**
Aault-Egg	miR-1591	8090736	18162337	67540	0	8347.82	0.01	-19.6711	0	**
Aault-Egg	miR-1594	8090736	18162337	0	36	0.01	1.9821	7.63089	2.40281e-06	**
Aault-Egg	miR-1598	8090736	18162337	0	53	0.01	2.9181	8.18889	4.57694e-09	**
Aault-Egg	miR-1599	8090736	18162337	2	74	0.2472	4.0744	4.04284	5.88737e-10	**
Aault-Egg	miR-15a	8090736	18162337	0	34	0.01	1.872	7.54844	5.02037e-06	**
Aault-Egg	miR-15c	8090736	18162337	21	0	2.5956	0.01	-8.01992	1.1345e-11	**
Aault-Egg	miR-1600	8090736	18162337	0	23	0.01	1.2664	6.98459	0.000288954	**
Aault-Egg	miR-1601	8090736	18162337	0	23	0.01	1.2664	6.98459	0.000288954	**
Aault-Egg	miR-1609	8090736	18162337	0	817	0.01	44.9832	12.1352	2.59505e-131	**
Aault-Egg	miR-1610	8090736	18162337	0	62	0.01	3.4137	8.41519	1.6615e-10	**
Aault-Egg	miR-1611	8090736	18162337	982	4154	121.373	228.715	0.914099	2.83675e-80
Aault-Egg	miR-1612	8090736	18162337	0	74	0.01	4.0744	8.67044	1.9971e-12	**
Aault-Egg	miR-1615	8090736	18162337	0	30	0.01	1.6518	7.3679	2.19164e-05	**
Aault-Egg	miR-1627*	8090736	18162337	1	1037	0.1236	57.0962	8.85157	5.23184e-164	**
Aault-Egg	miR-1631	8090736	18162337	0	287	0.01	15.8019	10.6259	1.65427e-46	**
Aault-Egg	miR-1636	8090736	18162337	0	78	0.01	4.2946	8.74638	4.57473e-13	**
Aault-Egg	miR-1638	8090736	18162337	35	0	4.3259	0.01	-8.75686	7.90886e-19	**
Aault-Egg	miR-1641	8090736	18162337	0	128	0.01	7.0476	9.46099	4.5703e-21	**
Aault-Egg	miR-1643	8090736	18162337	0	34	0.01	1.872	7.54844	5.02037e-06	**
Aault-Egg	miR-1648*	8090736	18162337	0	78	0.01	4.2946	8.74638	4.57473e-13	**
Aault-Egg	miR-1649*	8090736	18162337	21	0	2.5956	0.01	-8.01992	1.1345e-11	**
Aault-Egg	miR-1660	8090736	18162337	33	0	4.0787	0.01	-8.67197	8.32718e-18	**
Aault-Egg	miR-1661	8090736	18162337	0	108	0.01	5.9464	9.21587	7.24624e-18	**
Aault-Egg	miR-1663	8090736	18162337	0	176	0.01	9.6904	9.92041	9.53982e-29	**
Aault-Egg	miR-1664	8090736	18162337	162	0	20.0229	0.01	-10.9674	9.47797e-84	**
Aault-Egg	miR-1664*	8090736	18162337	5	29	0.618	1.5967	1.36941	0.0425218	*
Aault-Egg	miR-1671	8090736	18162337	0	7990	0.01	439.921	15.425	0	**
Aault-Egg	miR-1678	8090736	18162337	2	60	0.2472	3.3035	3.74024	6.92215e-08	**
Aault-Egg	miR-1679	8090736	18162337	0	60	0.01	3.3035	8.36785	3.4715e-10	**
Aault-Egg	miR-1682	8090736	18162337	6	20	0.7416	1.1012	0.570363	0.455578
Aault-Egg	miR-1687	8090736	18162337	0	21	0.01	1.1562	6.85325	0.000603733	**
Aault-Egg	miR-1692	8090736	18162337	544	11309	67.2374	622.662	3.21111	0	**
Aault-Egg	miR-1696	8090736	18162337	17	0	2.1012	0.01	-7.71507	1.25769e-09	**
Aault-Egg	miR-1697	8090736	18162337	4	198	0.4944	10.9017	4.46273	1.86707e-26	**
Aault-Egg	miR-1701	8090736	18162337	29	5	3.5843	0.2753	-3.70261	5.11016e-11	**
Aault-Egg	miR-1707	8090736	18162337	0	109	0.01	6.0014	9.22916	5.01307e-18	**
Aault-Egg	miR-1712	8090736	18162337	0	37	0.01	2.0372	7.67044	1.6623e-06	**
Aault-Egg	miR-1714	8090736	18162337	0	2614	0.01	143.924	13.813	0	**
Aault-Egg	miR-1718	8090736	18162337	17	5	2.1012	0.2753	-2.93214	7.56748e-06	**
Aault-Egg	miR-1719	8090736	18162337	0	755	0.01	41.5695	12.0213	2.16106e-121	**
Aault-Egg	miR-1720	8090736	18162337	0	42	0.01	2.3125	7.85331	2.63432e-07	**
Aault-Egg	miR-1721	8090736	18162337	3	192	0.3708	10.5713	4.83337	9.83852e-27	**
Aault-Egg	miR-1725	8090736	18162337	0	74	0.01	4.0744	8.67044	1.9971e-12	**
Aault-Egg	miR-1728-5p	8090736	18162337	0	60	0.01	3.3035	8.36785	3.4715e-10	**
Aault-Egg	miR-1731	8090736	18162337	2	31	0.2472	1.7068	2.78754	0.000925033	**
Aault-Egg	miR-1733	8090736	18162337	31	0	3.8315	0.01	-8.58177	8.76763e-17	**
Aault-Egg	miR-1737	8090736	18162337	71	2	8.7755	0.1101	-6.31659	4.09266e-34	**
Aault-Egg	miR-1750	8090736	18162337	0	1039	0.01	57.2063	12.482	7.80327e-167	**
Aault-Egg	miR-1754	8090736	18162337	12	25	1.4832	1.3765	-0.107709	0.766037
Aault-Egg	miR-1755	8090736	18162337	0	6478	0.01	356.672	15.1223	0	**
Aault-Egg	miR-1757	8090736	18162337	0	28	0.01	1.5417	7.26838	4.57916e-05	**
Aault-Egg	miR-1759	8090736	18162337	62	843	7.6631	46.4147	2.59858	3.58299e-70	**
Aault-Egg	miR-1761	8090736	18162337	18	0	2.2248	0.01	-7.79753	3.87596e-10	**
Aault-Egg	miR-1762	8090736	18162337	0	801	0.01	44.1023	12.1066	9.42497e-129	**
Aault-Egg	miR-1764	8090736	18162337	0	58	0.01	3.1934	8.31895	7.25326e-10	**
Aault-Egg	miR-1770	8090736	18162337	14842	2	1834.44	0.1101	-14.0242	0	**
Aault-Egg	miR-1772	8090736	18162337	2460	0	304.051	0.01	-14.892	0	**
Aault-Egg	miR-1775	8090736	18162337	0	21	0.01	1.1562	6.85325	0.000603733	**
Aault-Egg	miR-1776	8090736	18162337	0	33	0.01	1.8169	7.50534	7.25678e-06	**
Aault-Egg	miR-1777	8090736	18162337	11	2	1.3596	0.1101	-3.6263	6.84578e-05	**
Aault-Egg	miR-1783	8090736	18162337	0	4072	0.01	224.2	14.4525	0	**
Aault-Egg	miR-1789	8090736	18162337	0	110	0.01	6.0565	9.24234	3.46813e-18	**
Aault-Egg	miR-1790	8090736	18162337	7	130	0.8652	7.1577	3.04839	1.05943e-13	**
Aault-Egg	miR-1793	8090736	18162337	0	221	0.01	12.168	10.2489	6.01397e-36	**
Aault-Egg	miR-1796	8090736	18162337	30	0	3.7079	0.01	-8.53446	2.84495e-16	**
Aault-Egg	miR-1797	8090736	18162337	0	59	0.01	3.2485	8.34363	5.01793e-10	**
Aault-Egg	miR-1798	8090736	18162337	0	616	0.01	33.9163	11.7278	3.76562e-99	**
Aault-Egg	miR-1798*	8090736	18162337	2	895	0.2472	49.2778	7.63912	3.2985e-139	**
Aault-Egg	miR-1799	8090736	18162337	0	40	0.01	2.2024	7.78293	5.50408e-07	**
Aault-Egg	miR-17a*	8090736	18162337	0	50	0.01	2.7529	8.10481	1.3823e-08	**
Aault-Egg	miR-1800	8090736	18162337	1442	0	178.228	0.01	-14.1214	0	**
Aault-Egg	miR-1813	8090736	18162337	0	248	0.01	13.6546	10.4152	2.87696e-40	**
Aault-Egg	miR-1814	8090736	18162337	0	22	0.01	1.2113	6.92041	0.000417673	**
Aault-Egg	miR-181a	8090736	18162337	1	29	0.1236	1.5967	3.69134	0.000324571	**
Aault-Egg	miR-181a-2*	8090736	18162337	35	6	4.3259	0.3304	-3.71071	4.89731e-13	**
Aault-Egg	miR-181b	8090736	18162337	3	33	0.3708	1.8169	2.29277	0.00200996	**
Aault-Egg	miR-181b-3p	8090736	18162337	0	19	0.01	1.0461	6.70888	0.00126143	**
Aault-Egg	miR-182	8090736	18162337	13	0	1.6068	0.01	-7.32805	1.39425e-07	**
Aault-Egg	miR-1823	8090736	18162337	0	76	0.01	4.1845	8.70891	9.55833e-13	**
Aault-Egg	miR-182-3p	8090736	18162337	68	0	8.4047	0.01	-9.71505	1.0685e-35	**
Aault-Egg	miR-182-5p	8090736	18162337	6	99	0.7416	5.4508	2.87775	3.35321e-10	**
Aault-Egg	miR-1829c	8090736	18162337	0	38	0.01	2.0922	7.70888	1.15001e-06	**
Aault-Egg	miR-183	8090736	18162337	679	79	83.9231	4.3497	-4.27008	6.81017e-252	**
Aault-Egg	miR-1834	8090736	18162337	0	67	0.01	3.689	8.52709	2.63304e-11	**
Aault-Egg	miR-1834-3p	8090736	18162337	0	2068	0.01	113.862	13.475	0	**
Aault-Egg	miR-183-5p	8090736	18162337	0	43	0.01	2.3675	7.88722	1.82247e-07	**
Aault-Egg	miR-184	8090736	18162337	881653	422	108971	23.2349	-12.1954	0	**
Aault-Egg	miR-184*	8090736	18162337	71	0	8.7755	0.01	-9.77734	3.1275e-37	**
Aault-Egg	miR-1842	8090736	18162337	1073	2121	132.621	116.78	-0.183513	0.000724771
Aault-Egg	miR-184-3p	8090736	18162337	0	407	0.01	22.409	11.1299	1.04135e-65	**
Aault-Egg	miR-1844	8090736	18162337	0	180	0.01	9.9106	9.95283	2.18528e-29	**
Aault-Egg	miR-184b	8090736	18162337	286453	82	35405.1	4.5148	-12.937	0	**
Aault-Egg	miR-185*	8090736	18162337	23	31	2.8428	1.7068	-0.736019	0.0609014
Aault-Egg	miR-187*	8090736	18162337	0	119	0.01	6.552	9.35579	1.25898e-19	**
Aault-Egg	miR-190	8090736	18162337	17	5	2.1012	0.2753	-2.93214	7.56748e-06	**
Aault-Egg	miR-190b	8090736	18162337	10	108	1.236	5.9464	2.26634	7.43652e-09	**
Aault-Egg	miR-190b-3p	8090736	18162337	0	48	0.01	2.6428	8.04592	2.88814e-08	**
Aault-Egg	miR-191*	8090736	18162337	416	3536	51.4168	194.689	1.92086	5.37489e-203	**
Aault-Egg	miR-1915	8090736	18162337	291	0	35.9671	0.01	-11.8125	1.07878e-149	**
Aault-Egg	miR-1915-3p	8090736	18162337	0	264	0.01	14.5356	10.5054	7.92136e-43	**
Aault-Egg	miR-192	8090736	18162337	9	1	1.1124	0.0551	-4.33548	0.000122387	**
Aault-Egg	miR-192-5p	8090736	18162337	11	118	1.3596	6.497	2.25659	1.5762e-09	**
Aault-Egg	miR-193*	8090736	18162337	0	84	0.01	4.625	8.85331	5.0155e-14	**
Aault-Egg	miR-193a	8090736	18162337	0	46	0.01	2.5327	7.98453	6.0344e-08	**
Aault-Egg	miR-193a-5p	8090736	18162337	4	45	0.4944	2.4777	2.32525	0.000221145	**
Aault-Egg	miR-194*	8090736	18162337	0	32	0.01	1.7619	7.46099	1.04894e-05	**
Aault-Egg	miR-194-3p	8090736	18162337	12	6	1.4832	0.3304	-2.16643	0.00164542	**
Aault-Egg	miR-1945	8090736	18162337	0	59	0.01	3.2485	8.34363	5.01793e-10	**
Aault-Egg	miR-1947-5p	8090736	18162337	0	409	0.01	22.5191	11.1369	4.98401e-66	**
Aault-Egg	miR-1957	8090736	18162337	279	522	34.4839	28.7408	-0.262823	0.0142854
Aault-Egg	miR-1958	8090736	18162337	165	32	20.3937	1.7619	-3.53292	1.92262e-53	**
Aault-Egg	miR-1960	8090736	18162337	20	31	2.472	1.7068	-0.534385	0.183046
Aault-Egg	miR-1962	8090736	18162337	22	3	2.7192	0.1652	-4.0409	3.18363e-09	**
Aault-Egg	miR-1963	8090736	18162337	0	61	0.01	3.3586	8.39172	2.40164e-10	**
Aault-Egg	miR-1968-3p	8090736	18162337	22	0	2.7192	0.01	-8.08704	3.49632e-12	**
Aault-Egg	miR-197-5p	8090736	18162337	36	0	4.4495	0.01	-8.7975	2.43737e-19	**
Aault-Egg	miR-198	8090736	18162337	0	46	0.01	2.5327	7.98453	6.0344e-08	**
Aault-Egg	miR-1985	8090736	18162337	19	0	2.3484	0.01	-7.87553	1.1945e-10	**
Aault-Egg	miR-199	8090736	18162337	3	68	0.3708	3.744	3.33587	3.50575e-08	**
Aault-Egg	miR-199*	8090736	18162337	2	65	0.2472	3.5788	3.85573	1.27266e-08	**
Aault-Egg	miR-1998	8090736	18162337	0	35	0.01	1.9271	7.59029	3.47318e-06	**
Aault-Egg	miR-199a*	8090736	18162337	0	53	0.01	2.9181	8.18889	4.57694e-09	**
Aault-Egg	miR-199a-3p	8090736	18162337	0	70	0.01	3.8541	8.59025	8.71831e-12	**
Aault-Egg	miR-19a*	8090736	18162337	0	22	0.01	1.2113	6.92041	0.000417673	**
Aault-Egg	miR-1a	8090736	18162337	195	187	24.1016	10.296	-1.22704	1.90949e-16	**
Aault-Egg	miR-1a-3p	8090736	18162337	0	1548	0.01	85.2313	13.0572	2.80539e-248	**
Aault-Egg	miR-1b	8090736	18162337	109	20	13.4722	1.1012	-3.61284	1.34749e-36	**
Aault-Egg	miR-1c	8090736	18162337	89	1646	11.0002	90.6271	3.04241	2.70757e-158	**
Aault-Egg	miR-2	8090736	18162337	0	60	0.01	3.3035	8.36785	3.4715e-10	**
Aault-Egg	miR-200	8090736	18162337	0	32	0.01	1.7619	7.46099	1.04894e-05	**
Aault-Egg	miR-200*	8090736	18162337	0	125	0.01	6.8824	9.42677	1.38029e-20	**
Aault-Egg	miR-2001	8090736	18162337	389	48	48.0797	2.6428	-4.18529	6.54192e-143	**
Aault-Egg	miR-200a*	8090736	18162337	13	0	1.6068	0.01	-7.32805	1.39425e-07	**
Aault-Egg	miR-200c	8090736	18162337	9	115	1.1124	6.3318	2.50894	2.53486e-10	**
Aault-Egg	miR-202	8090736	18162337	5	214	0.618	11.7826	4.25291	9.53303e-28	**
Aault-Egg	miR-202-3p	8090736	18162337	0	46	0.01	2.5327	7.98453	6.0344e-08	**
Aault-Egg	miR-2024g*	8090736	18162337	0	20	0.01	1.1012	6.78293	0.000872676	**
Aault-Egg	miR-202-5p	8090736	18162337	272	10	33.6187	0.5506	-5.93212	1.09866e-123	**
Aault-Egg	miR-2030*	8090736	18162337	11	0	1.3596	0.01	-7.08704	1.468e-06	**
Aault-Egg	miR-2032b	8090736	18162337	0	20	0.01	1.1012	6.78293	0.000872676	**
Aault-Egg	miR-2037*	8090736	18162337	11	5	1.3596	0.2753	-2.30411	0.00172057	**
Aault-Egg	miR-2039	8090736	18162337	0	23	0.01	1.2664	6.98459	0.000288954	**
Aault-Egg	miR-2039*	8090736	18162337	52	0	6.4271	0.01	-9.32802	1.61379e-27	**
Aault-Egg	miR-204*	8090736	18162337	1	113	0.1236	6.2217	5.65356	4.14927e-17	**
Aault-Egg	miR-2042*	8090736	18162337	20	0	2.472	0.01	-7.94953	3.68125e-11	**
Aault-Egg	miR-204-3p	8090736	18162337	0	919	0.01	50.5992	12.3049	1.23962e-147	**
Aault-Egg	miR-2049*	8090736	18162337	0	29	0.01	1.5967	7.31895	3.16794e-05	**
Aault-Egg	miR-2051	8090736	18162337	3	43	0.3708	2.3675	2.67465	0.000100765	**
Aault-Egg	miR-206	8090736	18162337	15471	923	1912.19	50.8195	-5.2337	0	**
Aault-Egg	miR-206-3p	8090736	18162337	0	55	0.01	3.0282	8.24232	2.19058e-09	**
Aault-Egg	miR-2064	8090736	18162337	39	0	4.8203	0.01	-8.91298	7.1342e-21	**
Aault-Egg	miR-206-5p	8090736	18162337	0	195	0.01	10.7365	10.0683	8.69722e-32	**
Aault-Egg	miR-2066	8090736	18162337	0	73	0.01	4.0193	8.6508	2.88674e-12	**
Aault-Egg	miR-2069	8090736	18162337	0	3689	0.01	203.113	14.31	0	**
Aault-Egg	miR-208	8090736	18162337	128	11	15.8206	0.6056	-4.7073	2.786e-52	**
Aault-Egg	miR-208b-3p	8090736	18162337	0	59	0.01	3.2485	8.34363	5.01793e-10	**
Aault-Egg	miR-20a	8090736	18162337	2	30	0.2472	1.6518	2.74029	0.00126374	**
Aault-Egg	miR-20a*	8090736	18162337	0	31	0.01	1.7068	7.41515	1.51621e-05	**
Aault-Egg	miR-20b	8090736	18162337	0	53	0.01	2.9181	8.18889	4.57694e-09	**
Aault-Egg	miR-20b*	8090736	18162337	0	30	0.01	1.6518	7.3679	2.19164e-05	**
Aault-Egg	miR-21	8090736	18162337	154	5	19.0341	0.2753	-6.11144	1.53622e-71	**
Aault-Egg	miR-210	8090736	18162337	4	24	0.4944	1.3214	1.41832	0.0619464
Aault-Egg	miR-210-3p	8090736	18162337	0	21	0.01	1.1562	6.85325	0.000603733	**
Aault-Egg	miR-211	8090736	18162337	12	0	1.4832	0.01	-7.21257	4.5241e-07	**
Aault-Egg	miR-211*	8090736	18162337	0	24	0.01	1.3214	7.04592	0.000199903	**
Aault-Egg	miR-2126	8090736	18162337	0	19601	0.01	1079.21	16.7196	0	**
Aault-Egg	miR-2136	8090736	18162337	3	169	0.3708	9.305	4.64929	3.24827e-23	**
Aault-Egg	miR-2137	8090736	18162337	187	2055	23.1129	113.146	2.29142	6.51066e-147	**
Aault-Egg	miR-214	8090736	18162337	595	99	73.5409	5.4508	-3.75401	1.05649e-198	**
Aault-Egg	miR-214*	8090736	18162337	2	26	0.2472	1.4315	2.53378	0.00432666	**
Aault-Egg	miR-2147a	8090736	18162337	17	230	2.1012	12.6636	2.5914	4.33339e-20	**
Aault-Egg	miR-2149-3p	8090736	18162337	0	169	0.01	9.305	9.86186	1.25776e-27	**
Aault-Egg	miR-2157	8090736	18162337	0	2151	0.01	118.432	13.5318	0	**
Aault-Egg	miR-21-5p	8090736	18162337	0	24	0.01	1.3214	7.04592	0.000199903	**
Aault-Egg	miR-2161	8090736	18162337	1	237	0.1236	13.049	6.72212	1.2311e-36	**
Aault-Egg	miR-2162-5p	8090736	18162337	0	92	0.01	5.0654	8.98453	2.63177e-15	**
Aault-Egg	miR-216b	8090736	18162337	0	62	0.01	3.4137	8.41519	1.6615e-10	**
Aault-Egg	miR-216b-3p	8090736	18162337	121	0	14.9554	0.01	-10.5465	8.62168e-63	**
Aault-Egg	miR-217	8090736	18162337	148	3	18.2925	0.1652	-6.79089	2.60624e-71	**
Aault-Egg	miR-2170	8090736	18162337	0	453	0.01	24.9417	11.2843	4.5416e-73	**
Aault-Egg	miR-217-5p	8090736	18162337	14	4	1.7304	0.2202	-2.97422	4.27499e-05	**
Aault-Egg	miR-2180	8090736	18162337	0	149	0.01	8.2038	9.68015	1.99419e-24	**
Aault-Egg	miR-219-1*	8090736	18162337	399	15	49.3157	0.8259	-5.89994	2.98115e-180	**
Aault-Egg	miR-2193	8090736	18162337	0	93	0.01	5.1205	9.00014	1.8207e-15	**
Aault-Egg	miR-219-3p	8090736	18162337	393	53	48.5741	2.9181	-4.05709	7.55847e-141	**
Aault-Egg	miR-22	8090736	18162337	0	51	0.01	2.808	8.1334	9.56296e-09	**
Aault-Egg	miR-2201	8090736	18162337	0	22	0.01	1.2113	6.92041	0.000417673	**
Aault-Egg	miR-2205*	8090736	18162337	10	0	1.236	0.01	-6.94953	4.7634e-06	**
Aault-Egg	miR-2207-5p	8090736	18162337	0	62	0.01	3.4137	8.41519	1.6615e-10	**
Aault-Egg	miR-221	8090736	18162337	1	26	0.1236	1.4315	3.53378	0.000891788	**
Aault-Egg	miR-221-3p	8090736	18162337	0	28	0.01	1.5417	7.26838	4.57916e-05	**
Aault-Egg	miR-2216-3p	8090736	18162337	0	1221	0.01	67.227	12.7148	5.89855e-196	**
Aault-Egg	miR-2219-3p	8090736	18162337	21	0	2.5956	0.01	-8.01992	1.1345e-11	**
Aault-Egg	miR-222	8090736	18162337	1	74	0.1236	4.0744	5.04284	4.81573e-11	**
Aault-Egg	miR-222*	8090736	18162337	0	921	0.01	50.7093	12.308	5.93294e-148	**
Aault-Egg	miR-2222	8090736	18162337	0	27	0.01	1.4866	7.21587	6.61903e-05	**
Aault-Egg	miR-222-3p	8090736	18162337	0	64	0.01	3.5238	8.46099	7.95212e-11	**
Aault-Egg	miR-2227	8090736	18162337	27	48	3.3372	2.6428	-0.336571	0.311002
Aault-Egg	miR-223	8090736	18162337	3	87	0.3708	4.7901	3.69134	6.37489e-11	**
Aault-Egg	miR-2237a	8090736	18162337	700	1	86.5187	0.0551	-10.6167	0	**
Aault-Egg	miR-2237b	8090736	18162337	49	0	6.0563	0.01	-9.24229	5.51346e-26	**
Aault-Egg	miR-2239	8090736	18162337	0	49	0.01	2.6979	8.07569	1.99806e-08	**
Aault-Egg	miR-2253a	8090736	18162337	27	0	3.3372	0.01	-8.38249	9.71965e-15	**
Aault-Egg	miR-2256	8090736	18162337	15	44	1.854	2.4226	0.385915	0.406233
Aault-Egg	miR-2260	8090736	18162337	0	105	0.01	5.7812	9.17523	2.18846e-17	**
Aault-Egg	miR-2265	8090736	18162337	9	0	1.1124	0.01	-6.79753	1.54564e-05	**
Aault-Egg	miR-228	8090736	18162337	28	5	3.4607	0.2753	-3.65199	1.42482e-10	**
Aault-Egg	miR-2284c	8090736	18162337	0	51	0.01	2.808	8.1334	9.56296e-09	**
Aault-Egg	miR-2284g	8090736	18162337	10	15	1.236	0.8259	-0.58164	0.291468
Aault-Egg	miR-2284h	8090736	18162337	0	34812	0.01	1916.71	17.5483	0	**
Aault-Egg	miR-2284k	8090736	18162337	0	1670	0.01	91.9485	13.1666	8.45213e-268	**
Aault-Egg	miR-2284t*	8090736	18162337	0	20	0.01	1.1012	6.78293	0.000872676	**
Aault-Egg	miR-2284x	8090736	18162337	0	290	0.01	15.9671	10.6409	5.47748e-47	**
Aault-Egg	miR-2290	8090736	18162337	2	48	0.2472	2.6428	3.41832	3.82525e-06	**
Aault-Egg	miR-2294	8090736	18162337	0	419	0.01	23.0697	11.1718	1.25169e-67	**
Aault-Egg	miR-2297	8090736	18162337	9	0	1.1124	0.01	-6.79753	1.54564e-05	**
Aault-Egg	miR-2298	8090736	18162337	23	20	2.8428	1.1012	-1.36824	0.00181803	**
Aault-Egg	miR-2299-5p	8090736	18162337	0	48	0.01	2.6428	8.04592	2.88814e-08	**
Aault-Egg	miR-22a	8090736	18162337	0	37	0.01	2.0372	7.67044	1.6623e-06	**
Aault-Egg	miR-22b	8090736	18162337	0	111	0.01	6.1115	9.25538	2.39932e-18	**
Aault-Egg	miR-2304	8090736	18162337	34	11	4.2023	0.6056	-2.79474	6.86677e-10	**
Aault-Egg	miR-2305	8090736	18162337	0	34	0.01	1.872	7.54844	5.02037e-06	**
Aault-Egg	miR-2312	8090736	18162337	15	22	1.854	1.2113	-0.614085	0.187569
Aault-Egg	miR-2313*	8090736	18162337	140	0	17.3037	0.01	-10.7569	1.67087e-72	**
Aault-Egg	miR-2321	8090736	18162337	0	97	0.01	5.3407	9.06089	4.17066e-16	**
Aault-Egg	miR-2325c	8090736	18162337	678	3	83.7995	0.1652	-8.98658	0	**
Aault-Egg	miR-2330	8090736	18162337	0	261	0.01	14.3704	10.4889	2.39235e-42	**
Aault-Egg	miR-233-3p	8090736	18162337	0	31	0.01	1.7068	7.41515	1.51621e-05	**
Aault-Egg	miR-2339	8090736	18162337	0	324	0.01	17.8391	10.8008	1.98744e-52	**
Aault-Egg	miR-2347	8090736	18162337	0	4586	0.01	252.5	14.624	0	**
Aault-Egg	miR-2348	8090736	18162337	13	31	1.6068	1.7068	0.0871037	0.92193
Aault-Egg	miR-2351	8090736	18162337	0	25	0.01	1.3765	7.10486	0.000138296	**
Aault-Egg	miR-2354	8090736	18162337	22	0	2.7192	0.01	-8.08704	3.49632e-12	**
Aault-Egg	miR-2356	8090736	18162337	0	334	0.01	18.3897	10.8447	4.99126e-54	**
Aault-Egg	miR-2359	8090736	18162337	46	4	5.6855	0.2202	-4.6904	1.11942e-19	**
Aault-Egg	miR-235b	8090736	18162337	0	26	0.01	1.4315	7.16138	9.56759e-05	**
Aault-Egg	miR-236	8090736	18162337	1575	55	194.667	3.0282	-6.0064	0	**
Aault-Egg	miR-2361	8090736	18162337	143	2	17.6745	0.1101	-7.32671	2.49292e-70	**
Aault-Egg	miR-2362	8090736	18162337	0	124	0.01	6.8273	9.41517	1.99516e-20	**
Aault-Egg	miR-236-3p	8090736	18162337	0	54	0.01	2.9732	8.21587	3.16641e-09	**
Aault-Egg	miR-2364	8090736	18162337	0	45	0.01	2.4777	7.95286	8.72254e-08	**
Aault-Egg	miR-2367*	8090736	18162337	142	21	17.5509	1.1562	-3.92408	1.23586e-50	**
Aault-Egg	miR-2368	8090736	18162337	10	0	1.236	0.01	-6.94953	4.7634e-06	**
Aault-Egg	miR-237*	8090736	18162337	0	38	0.01	2.0922	7.70888	1.15001e-06	**
Aault-Egg	miR-2371	8090736	18162337	0	22276	0.01	1226.49	16.9042	0	**
Aault-Egg	miR-2372	8090736	18162337	532	2808	65.7542	154.606	1.23344	3.18431e-87	**
Aault-Egg	miR-2374	8090736	18162337	11	28	1.3596	1.5417	0.18134	0.793196
Aault-Egg	miR-2383	8090736	18162337	3	37	0.3708	2.0372	2.45787	0.000618837	**
Aault-Egg	miR-2384	8090736	18162337	1209	90	149.43	4.9553	-4.91436	0	**
Aault-Egg	miR-2386	8090736	18162337	0	118	0.01	6.497	9.34363	1.81982e-19	**
Aault-Egg	miR-2390	8090736	18162337	0	30	0.01	1.6518	7.3679	2.19164e-05	**
Aault-Egg	miR-2392	8090736	18162337	0	47	0.01	2.5878	8.01558	4.17471e-08	**
Aault-Egg	miR-2393	8090736	18162337	30	0	3.7079	0.01	-8.53446	2.84495e-16	**
Aault-Egg	miR-2397	8090736	18162337	0	105	0.01	5.7812	9.17523	2.18846e-17	**
Aault-Egg	miR-2399	8090736	18162337	335	20	41.4054	1.1012	-5.23267	5.73677e-143	**
Aault-Egg	miR-239a-3p	8090736	18162337	0	85	0.01	4.68	8.87036	3.46981e-14	**
Aault-Egg	miR-23a-3p	8090736	18162337	0	42	0.01	2.3125	7.85331	2.63432e-07	**
Aault-Egg	miR-24	8090736	18162337	16	5566	1.9776	306.458	7.2758	0	**
Aault-Egg	miR-240	8090736	18162337	10	0	1.236	0.01	-6.94953	4.7634e-06	**
Aault-Egg	miR-2401	8090736	18162337	0	9589	0.01	527.961	15.6881	0	**
Aault-Egg	miR-2406	8090736	18162337	0	608	0.01	33.4759	11.7089	7.17636e-98	**
Aault-Egg	miR-2409	8090736	18162337	0	30	0.01	1.6518	7.3679	2.19164e-05	**
Aault-Egg	miR-241	8090736	18162337	0	47	0.01	2.5878	8.01558	4.17471e-08	**
Aault-Egg	miR-2410	8090736	18162337	24	0	2.9664	0.01	-8.21257	3.32068e-13	**
Aault-Egg	miR-2411	8090736	18162337	0	111	0.01	6.1115	9.25538	2.39932e-18	**
Aault-Egg	miR-2414	8090736	18162337	0	77	0.01	4.2395	8.72775	6.61262e-13	**
Aault-Egg	miR-241-5p	8090736	18162337	0	69	0.01	3.7991	8.56951	1.2602e-11	**
Aault-Egg	miR-242	8090736	18162337	12	591	1.4832	32.5399	4.45542	1.27702e-76	**
Aault-Egg	miR-2421	8090736	18162337	18	9	2.2248	0.4955	-2.16672	0.000120498	**
Aault-Egg	miR-2422	8090736	18162337	0	2347	0.01	129.224	13.6576	0	**
Aault-Egg	miR-2423	8090736	18162337	0	205	0.01	11.2871	10.1405	2.18422e-33	**
Aault-Egg	miR-2426	8090736	18162337	0	149	0.01	8.2038	9.68015	1.99419e-24	**
Aault-Egg	miR-2439	8090736	18162337	0	282	0.01	15.5266	10.6005	1.04387e-45	**
Aault-Egg	miR-2440	8090736	18162337	91	0	11.2474	0.01	-10.1354	1.86791e-47	**
Aault-Egg	miR-2441	8090736	18162337	7	23	0.8652	1.2664	0.549628	0.430251
Aault-Egg	miR-2442	8090736	18162337	1	23	0.1236	1.2664	3.35698	0.00242616	**
Aault-Egg	miR-2444	8090736	18162337	10	3	1.236	0.1652	-2.90339	0.000642565	**
Aault-Egg	miR-2445	8090736	18162337	25	1	3.09	0.0551	-5.80941	1.94311e-12	**
Aault-Egg	miR-2449	8090736	18162337	30	10	3.7079	0.5506	-2.75153	9.27614e-09	**
Aault-Egg	miR-2450b	8090736	18162337	0	93	0.01	5.1205	9.00014	1.8207e-15	**
Aault-Egg	miR-2450c	8090736	18162337	0	74	0.01	4.0744	8.67044	1.9971e-12	**
Aault-Egg	miR-2451	8090736	18162337	13	0	1.6068	0.01	-7.32805	1.39425e-07	**
Aault-Egg	miR-2452	8090736	18162337	15	0	1.854	0.01	-7.5345	1.32421e-08	**
Aault-Egg	miR-246	8090736	18162337	29876	0	3692.62	0.01	-18.4943	0	**
Aault-Egg	miR-2467*	8090736	18162337	0	25	0.01	1.3765	7.10486	0.000138296	**
Aault-Egg	miR-2470	8090736	18162337	0	75	0.01	4.1294	8.68979	1.38163e-12	**
Aault-Egg	miR-2476	8090736	18162337	2836	58253	350.524	3207.35	3.1938	0	**
Aault-Egg	miR-2477	8090736	18162337	0	45	0.01	2.4777	7.95286	8.72254e-08	**
Aault-Egg	miR-2478	8090736	18162337	10	46	1.236	2.5327	1.035	0.0354038	*
Aault-Egg	miR-2479	8090736	18162337	44	630	5.4383	34.6872	2.67318	2.28724e-54	**
Aault-Egg	miR-2480	8090736	18162337	0	22	0.01	1.2113	6.92041	0.000417673	**
Aault-Egg	miR-2481	8090736	18162337	12	0	1.4832	0.01	-7.21257	4.5241e-07	**
Aault-Egg	miR-2482	8090736	18162337	0	1284	0.01	70.6957	12.7874	4.90021e-206	**
Aault-Egg	miR-2484	8090736	18162337	0	211	0.01	11.6174	10.1821	2.39467e-34	**
Aault-Egg	miR-2487	8090736	18162337	3955	7666	488.831	422.082	-0.211811	9.86344e-14
Aault-Egg	miR-2491-3p	8090736	18162337	22	60	2.7192	3.3035	0.280813	0.468754
Aault-Egg	miR-2493-3p	8090736	18162337	288	0	35.5963	0.01	-11.7975	3.6856e-148	**
Aault-Egg	miR-2493-5p	8090736	18162337	3297	0	407.503	0.01	-15.3145	0	**
Aault-Egg	miR-250*	8090736	18162337	5	44	0.618	2.4226	1.97088	0.000963775	**
Aault-Egg	miR-252	8090736	18162337	123	38	15.2026	2.0922	-2.86123	1.22783e-32	**
Aault-Egg	miR-2522b*	8090736	18162337	0	19	0.01	1.0461	6.70888	0.00126143	**
Aault-Egg	miR-252-3p	8090736	18162337	25	14	3.09	0.7708	-2.00318	1.76144e-05	**
Aault-Egg	miR-252-5p	8090736	18162337	0	1012	0.01	55.7197	12.444	1.63119e-162	**
Aault-Egg	miR-2526	8090736	18162337	0	71	0.01	3.9092	8.61073	6.03148e-12	**
Aault-Egg	miR-2527	8090736	18162337	0	618	0.01	34.0265	11.7324	1.80227e-99	**
Aault-Egg	miR-252a	8090736	18162337	139	73	17.1801	4.0193	-2.09572	2.45894e-25	**
Aault-Egg	miR-252a-5p	8090736	18162337	62	0	7.6631	0.01	-9.58178	1.24717e-32	**
Aault-Egg	miR-252b	8090736	18162337	130	1140	16.0678	62.7673	1.96584	1.46118e-68	**
Aault-Egg	miR-252b-3p	8090736	18162337	3	274	0.3708	15.0862	5.34644	2.11378e-39	**
Aault-Egg	miR-253	8090736	18162337	1	127	0.1236	6.9925	5.82206	2.67204e-19	**
Aault-Egg	miR-2535	8090736	18162337	0	87	0.01	4.7901	8.90391	1.66069e-14	**
Aault-Egg	miR-2538	8090736	18162337	0	46	0.01	2.5327	7.98453	6.0344e-08	**
Aault-Egg	miR-2540	8090736	18162337	1	546	0.1236	30.0622	7.92613	1.01342e-85	**
Aault-Egg	miR-2548*	8090736	18162337	0	1291	0.01	71.0812	12.7953	3.71669e-207	**
Aault-Egg	miR-2561*	8090736	18162337	59	0	7.2923	0.01	-9.51023	4.26092e-31	**
Aault-Egg	miR-2563	8090736	18162337	0	469	0.01	25.8227	11.3344	1.25047e-75	**
Aault-Egg	miR-2570*	8090736	18162337	0	63	0.01	3.4687	8.43825	1.14945e-10	**
Aault-Egg	miR-2573*	8090736	18162337	0	806	0.01	44.3775	12.1156	1.49361e-129	**
Aault-Egg	miR-2575*	8090736	18162337	0	26	0.01	1.4315	7.16138	9.56759e-05	**
Aault-Egg	miR-2576	8090736	18162337	0	65	0.01	3.5788	8.48333	5.50142e-11	**
Aault-Egg	miR-2-5p	8090736	18162337	0	145	0.01	7.9836	9.6409	8.70565e-24	**
Aault-Egg	miR-261	8090736	18162337	0	29	0.01	1.5967	7.31895	3.16794e-05	**
Aault-Egg	miR-263	8090736	18162337	681	40	84.1703	2.2024	-5.25616	1.70218e-289	**
Aault-Egg	miR-263a	8090736	18162337	91925	223	11361.8	12.2782	-9.85387	0	**
Aault-Egg	miR-263a-5p	8090736	18162337	84503	196	10444.4	10.7916	-9.91861	0	**
Aault-Egg	miR-263b	8090736	18162337	3	21	0.3708	1.1562	1.64068	0.0549709
Aault-Egg	miR-263b-5p	8090736	18162337	0	34	0.01	1.872	7.54844	5.02037e-06	**
Aault-Egg	miR-265	8090736	18162337	8	1158	0.9888	63.7583	6.01079	4.8877e-170	**
Aault-Egg	miR-266	8090736	18162337	19	1	2.3484	0.0551	-5.41348	1.77221e-09	**
Aault-Egg	miR-267	8090736	18162337	4	47	0.4944	2.5878	2.38798	0.00012338	**
Aault-Egg	miR-269	8090736	18162337	20	31	2.472	1.7068	-0.534385	0.183046
Aault-Egg	miR-2698	8090736	18162337	0	121	0.01	6.6621	9.37983	6.02564e-20	**
Aault-Egg	miR-26a*	8090736	18162337	20	0	2.472	0.01	-7.94953	3.68125e-11	**
Aault-Egg	miR-26a-2-3p	8090736	18162337	275	0	33.9895	0.01	-11.7309	1.62932e-141	**
Aault-Egg	miR-2712	8090736	18162337	0	21	0.01	1.1562	6.85325	0.000603733	**
Aault-Egg	miR-273	8090736	18162337	22	3146	2.7192	173.216	5.99324	0	**
Aault-Egg	miR-2731	8090736	18162337	0	157	0.01	8.6443	9.75561	1.04641e-25	**
Aault-Egg	miR-2733c	8090736	18162337	0	196	0.01	10.7916	10.0757	6.01689e-32	**
Aault-Egg	miR-2733e	8090736	18162337	0	27	0.01	1.4866	7.21587	6.61903e-05	**
Aault-Egg	miR-2742	8090736	18162337	0	226	0.01	12.4433	10.2812	9.53058e-37	**
Aault-Egg	miR-275	8090736	18162337	10565	3390	1305.81	186.65	-2.80654	0	**
Aault-Egg	miR-275-3p	8090736	18162337	0	3382	0.01	186.209	14.1846	0	**
Aault-Egg	miR-276	8090736	18162337	18361	138	2269.39	7.5981	-8.22245	0	**
Aault-Egg	miR-276*	8090736	18162337	124	41	15.3262	2.2574	-2.76327	1.16012e-31	**
Aault-Egg	miR-276-3p	8090736	18162337	17074	0	2110.31	0.01	-17.6871	0	**
Aault-Egg	miR-2764	8090736	18162337	0	26	0.01	1.4315	7.16138	9.56759e-05	**
Aault-Egg	miR-276-5p	8090736	18162337	128	46	15.8206	2.5327	-2.64306	4.83659e-31	**
Aault-Egg	miR-2769	8090736	18162337	0	203	0.01	11.177	10.1263	4.56366e-33	**
Aault-Egg	miR-276a-3p	8090736	18162337	0	37	0.01	2.0372	7.67044	1.6623e-06	**
Aault-Egg	miR-2778a*	8090736	18162337	0	118	0.01	6.497	9.34363	1.81982e-19	**
Aault-Egg	miR-2779	8090736	18162337	0	24	0.01	1.3214	7.04592	0.000199903	**
Aault-Egg	miR-277a	8090736	18162337	435	28	53.7652	1.5417	-5.12408	5.90136e-183	**
Aault-Egg	miR-277b-5p	8090736	18162337	0	29	0.01	1.5967	7.31895	3.16794e-05	**
Aault-Egg	miR-277c	8090736	18162337	413	33	51.046	1.8169	-4.81225	2.5028e-167	**
Aault-Egg	miR-2785	8090736	18162337	0	237	0.01	13.049	10.3497	1.65587e-38	**
Aault-Egg	miR-279	8090736	18162337	1725	13178	213.207	725.567	1.76686	0	**
Aault-Egg	miR-279-3p	8090736	18162337	0	220	0.01	12.113	10.2423	8.69301e-36	**
Aault-Egg	miR-279a	8090736	18162337	1839	13162	227.297	724.687	1.67278	0	**
Aault-Egg	miR-279b	8090736	18162337	39	6	4.8203	0.3304	-3.86684	7.83036e-15	**
Aault-Egg	miR-279b-5p	8090736	18162337	0	9398	0.01	517.444	15.6591	0	**
Aault-Egg	miR-279e-3p	8090736	18162337	112	438	13.843	24.1158	0.800822	4.0671e-08
Aault-Egg	miR-27b-3p	8090736	18162337	0	29	0.01	1.5967	7.31895	3.16794e-05	**
Aault-Egg	miR-27b-5p	8090736	18162337	87	0	10.753	0.01	-10.0705	2.07073e-45	**
Aault-Egg	miR-2804	8090736	18162337	0	41	0.01	2.2574	7.81852	3.80782e-07	**
Aault-Egg	miR-281	8090736	18162337	12	0	1.4832	0.01	-7.21257	4.5241e-07	**
Aault-Egg	miR-281*	8090736	18162337	155	0	19.1577	0.01	-10.9037	3.58971e-80	**
Aault-Egg	miR-2812	8090736	18162337	30	33	3.7079	1.8169	-1.02912	0.00473476	**
Aault-Egg	miR-281-2-5p	8090736	18162337	0	20	0.01	1.1012	6.78293	0.000872676	**
Aault-Egg	miR-2817	8090736	18162337	0	109	0.01	6.0014	9.22916	5.01307e-18	**
Aault-Egg	miR-2818	8090736	18162337	8	89	0.9888	4.9003	2.30912	1.25855e-07	**
Aault-Egg	miR-282-3p	8090736	18162337	0	32	0.01	1.7619	7.46099	1.04894e-05	**
Aault-Egg	miR-2825	8090736	18162337	0	19	0.01	1.0461	6.70888	0.00126143	**
Aault-Egg	miR-2833b	8090736	18162337	0	39	0.01	2.1473	7.74638	7.95597e-07	**
Aault-Egg	miR-283-3p	8090736	18162337	0	94	0.01	5.1755	9.01555	1.25959e-15	**
Aault-Egg	miR-2836	8090736	18162337	0	38	0.01	2.0922	7.70888	1.15001e-06	**
Aault-Egg	miR-2837	8090736	18162337	0	48	0.01	2.6428	8.04592	2.88814e-08	**
Aault-Egg	miR-28-3p	8090736	18162337	0	404	0.01	22.2438	11.1192	3.145e-65	**
Aault-Egg	miR-2840	8090736	18162337	594	893	73.4173	49.1677	-0.578409	8.65644e-14
Aault-Egg	miR-2845	8090736	18162337	28	0	3.4607	0.01	-8.43492	2.99543e-15	**
Aault-Egg	miR-285	8090736	18162337	294	36	36.3379	1.9821	-4.19637	1.11847e-108	**
Aault-Egg	miR-2851	8090736	18162337	27	2405	3.3372	132.417	5.31031	0	**
Aault-Egg	miR-2854	8090736	18162337	0	54	0.01	2.9732	8.21587	3.16641e-09	**
Aault-Egg	miR-2856*	8090736	18162337	0	37	0.01	2.0372	7.67044	1.6623e-06	**
Aault-Egg	miR-288	8090736	18162337	1275	0	157.588	0.01	-13.9439	0	**
Aault-Egg	miR-2886	8090736	18162337	0	61	0.01	3.3586	8.39172	2.40164e-10	**
Aault-Egg	miR-2888	8090736	18162337	0	38	0.01	2.0922	7.70888	1.15001e-06	**
Aault-Egg	miR-2890	8090736	18162337	13	0	1.6068	0.01	-7.32805	1.39425e-07	**
Aault-Egg	miR-2898	8090736	18162337	0	21	0.01	1.1562	6.85325	0.000603733	**
Aault-Egg	miR-28c	8090736	18162337	0	26	0.01	1.4315	7.16138	9.56759e-05	**
Aault-Egg	miR-29	8090736	18162337	2	22	0.2472	1.2113	2.29281	0.0143269	*
Aault-Egg	miR-2900	8090736	18162337	0	64	0.01	3.5238	8.46099	7.95212e-11	**
Aault-Egg	miR-2904	8090736	18162337	0	26	0.01	1.4315	7.16138	9.56759e-05	**
Aault-Egg	miR-2917	8090736	18162337	0	238	0.01	13.104	10.3558	1.14556e-38	**
Aault-Egg	miR-293	8090736	18162337	0	40	0.01	2.2024	7.78293	5.50408e-07	**
Aault-Egg	miR-2941	8090736	18162337	0	21	0.01	1.1562	6.85325	0.000603733	**
Aault-Egg	miR-2941-1*	8090736	18162337	92	0	11.371	0.01	-10.1511	5.75656e-48	**
Aault-Egg	miR-2943	8090736	18162337	0	51	0.01	2.808	8.1334	9.56296e-09	**
Aault-Egg	miR-2944a	8090736	18162337	0	35	0.01	1.9271	7.59029	3.47318e-06	**
Aault-Egg	miR-2954*	8090736	18162337	0	38	0.01	2.0922	7.70888	1.15001e-06	**
Aault-Egg	miR-2958	8090736	18162337	0	773	0.01	42.5606	12.0553	2.84784e-124	**
Aault-Egg	miR-2962*	8090736	18162337	10	0	1.236	0.01	-6.94953	4.7634e-06	**
Aault-Egg	miR-2966	8090736	18162337	22	5	2.7192	0.2753	-3.30411	5.98876e-08	**
Aault-Egg	miR-2967	8090736	18162337	0	116	0.01	6.3868	9.31895	3.80229e-19	**
Aault-Egg	miR-2972	8090736	18162337	0	25	0.01	1.3765	7.10486	0.000138296	**
Aault-Egg	miR-2980	8090736	18162337	0	72	0.01	3.9642	8.63089	4.17268e-12	**
Aault-Egg	miR-2981	8090736	18162337	210	652	25.9556	35.8985	0.467878	2.99464e-05
Aault-Egg	miR-2982	8090736	18162337	344	2208	42.5178	121.57	1.51565	6.90038e-93	**
Aault-Egg	miR-2986	8090736	18162337	0	223	0.01	12.2782	10.2619	2.87836e-36	**
Aault-Egg	miR-2988	8090736	18162337	0	297	0.01	16.3525	10.6753	4.15453e-48	**
Aault-Egg	miR-2989	8090736	18162337	0	35	0.01	1.9271	7.59029	3.47318e-06	**
Aault-Egg	miR-2992	8090736	18162337	42	0	5.1911	0.01	-9.0199	2.08819e-22	**
Aault-Egg	miR-2993	8090736	18162337	34	1	4.2023	0.0551	-6.25298	6.47055e-17	**
Aault-Egg	miR-2999	8090736	18162337	18	12	2.2248	0.6607	-1.75161	0.000884184	**
Aault-Egg	miR-29a-3p	8090736	18162337	0	35	0.01	1.9271	7.59029	3.47318e-06	**
Aault-Egg	miR-2a	8090736	18162337	484	559	59.8215	30.778	-0.958765	5.8509e-26
Aault-Egg	miR-2a*	8090736	18162337	0	27	0.01	1.4866	7.21587	6.61903e-05	**
Aault-Egg	miR-2a-3p	8090736	18162337	0	412	0.01	22.6843	11.1475	1.65027e-66	**
Aault-Egg	miR-2b	8090736	18162337	507	564	62.6643	31.0533	-1.0129	1.32023e-29	**
Aault-Egg	miR-2b-2-5p	8090736	18162337	0	33	0.01	1.8169	7.50534	7.25678e-06	**
Aault-Egg	miR-2b-3p	8090736	18162337	0	25	0.01	1.3765	7.10486	0.000138296	**
Aault-Egg	miR-2b-5p	8090736	18162337	107	1	13.225	0.0551	-7.907	9.3642e-54	**
Aault-Egg	miR-2c	8090736	18162337	211	267	26.0792	14.7008	-0.827005	8.68894e-10
Aault-Egg	miR-3003a-5p	8090736	18162337	0	35	0.01	1.9271	7.59029	3.47318e-06	**
Aault-Egg	miR-301*	8090736	18162337	105	0	12.9778	0.01	-10.3418	1.30216e-54	**
Aault-Egg	miR-3014	8090736	18162337	129	0	15.9442	0.01	-10.6388	7.01544e-67	**
Aault-Egg	miR-301b-3p	8090736	18162337	60	0	7.4159	0.01	-9.53448	1.31314e-31	**
Aault-Egg	miR-301b-5p	8090736	18162337	19	3	2.3484	0.1652	-3.82939	7.46872e-08	**
Aault-Egg	miR-3025	8090736	18162337	0	46	0.01	2.5327	7.98453	6.0344e-08	**
Aault-Egg	miR-302a-3p	8090736	18162337	0	21	0.01	1.1562	6.85325	0.000603733	**
Aault-Egg	miR-302f	8090736	18162337	0	1466	0.01	80.7165	12.9786	3.7041e-235	**
Aault-Egg	miR-3031	8090736	18162337	23	26	2.8428	1.4315	-0.989785	0.0161472
Aault-Egg	miR-305	8090736	18162337	390	654	48.2033	36.0086	-0.42079	6.46488e-06
Aault-Egg	miR-3054	8090736	18162337	0	38	0.01	2.0922	7.70888	1.15001e-06	**
Aault-Egg	miR-305-5p	8090736	18162337	394	750	48.6977	41.2942	-0.237914	0.00825729
Aault-Egg	miR-3058-3p	8090736	18162337	0	211	0.01	11.6174	10.1821	2.39467e-34	**
Aault-Egg	miR-3062-5p	8090736	18162337	0	167	0.01	9.1949	9.84469	2.62794e-27	**
Aault-Egg	miR-3066-3p	8090736	18162337	39	3	4.8203	0.1652	-4.86684	3.01227e-17	**
Aault-Egg	miR-307	8090736	18162337	1	1489	0.1236	81.9828	9.3735	3.55982e-236	**
Aault-Egg	miR-3071-3p	8090736	18162337	0	871	0.01	47.9564	12.2275	5.93869e-140	**
Aault-Egg	miR-3073b-3p	8090736	18162337	38	0	4.6967	0.01	-8.8755	2.31493e-20	**
Aault-Egg	miR-3075-5p	8090736	18162337	26	53	3.2136	2.9181	-0.139161	0.64631
Aault-Egg	miR-3082-5p	8090736	18162337	0	23	0.01	1.2664	6.98459	0.000288954	**
Aault-Egg	miR-309	8090736	18162337	0	53242	0.01	2931.45	18.1613	0	**
Aault-Egg	miR-3091-5p	8090736	18162337	13	0	1.6068	0.01	-7.32805	1.39425e-07	**
Aault-Egg	miR-3096-5p	8090736	18162337	133	47	16.4386	2.5878	-2.66729	1.59278e-32	**
Aault-Egg	miR-309a-5p	8090736	18162337	18	642	2.2248	35.3479	3.98988	1.25329e-77	**
Aault-Egg	miR-309b	8090736	18162337	0	58	0.01	3.1934	8.31895	7.25326e-10	**
Aault-Egg	miR-309b-3p	8090736	18162337	0	72	0.01	3.9642	8.63089	4.17268e-12	**
Aault-Egg	miR-30a	8090736	18162337	17	18	2.1012	0.9911	-1.08411	0.0249431	*
Aault-Egg	miR-30a-5p	8090736	18162337	16	14	1.9776	0.7708	-1.35932	0.00926699	**
Aault-Egg	miR-30c*	8090736	18162337	0	33	0.01	1.8169	7.50534	7.25678e-06	**
Aault-Egg	miR-30e	8090736	18162337	3	111	0.3708	6.1115	4.04281	1.84146e-14	**
Aault-Egg	miR-31	8090736	18162337	22	14	2.7192	0.7708	-1.81875	0.000163997	**
Aault-Egg	miR-310	8090736	18162337	0	123	0.01	6.7723	9.4035	2.88394e-20	**
Aault-Egg	miR-3110-5p	8090736	18162337	0	19	0.01	1.0461	6.70888	0.00126143	**
Aault-Egg	miR-3112-3p	8090736	18162337	0	54	0.01	2.9732	8.21587	3.16641e-09	**
Aault-Egg	miR-3112-5p	8090736	18162337	0	688	0.01	37.8806	11.8872	1.13561e-110	**
Aault-Egg	miR-312	8090736	18162337	0	1012	0.01	55.7197	12.444	1.63119e-162	**
Aault-Egg	miR-3120-5p	8090736	18162337	70	0	8.6519	0.01	-9.75687	1.01482e-36	**
Aault-Egg	miR-3130-3p	8090736	18162337	1909	19879	235.949	1094.52	2.21375	0	**
Aault-Egg	miR-3141	8090736	18162337	25	63	3.09	3.4687	0.166788	0.66693
Aault-Egg	miR-3144-3p	8090736	18162337	11	6	1.3596	0.3304	-2.0409	0.00371241	**
Aault-Egg	miR-315	8090736	18162337	25811	716	3190.19	39.4222	-6.33849	0	**
Aault-Egg	miR-3150b-3p	8090736	18162337	38	226	4.6967	12.4433	1.40565	8.07333e-10	**
Aault-Egg	miR-3156-3p	8090736	18162337	17	0	2.1012	0.01	-7.71507	1.25769e-09	**
Aault-Egg	miR-3158-5p	8090736	18162337	128	0	15.8206	0.01	-10.6276	2.27639e-66	**
Aault-Egg	miR-31-5p	8090736	18162337	0	192	0.01	10.5713	10.0459	2.62667e-31	**
Aault-Egg	miR-3161	8090736	18162337	0	34	0.01	1.872	7.54844	5.02037e-06	**
Aault-Egg	miR-317	8090736	18162337	1041	229	128.666	12.6085	-3.35116	7.14602029930048e-311	**
Aault-Egg	miR-317-3p	8090736	18162337	0	223	0.01	12.2782	10.2619	2.87836e-36	**
Aault-Egg	miR-3190-3p	8090736	18162337	0	191	0.01	10.5163	10.0384	3.79677e-31	**
Aault-Egg	miR-3196	8090736	18162337	0	24	0.01	1.3214	7.04592	0.000199903	**
Aault-Egg	miR-31a	8090736	18162337	5	62	0.618	3.4137	2.46566	5.78859e-06	**
Aault-Egg	miR-31a-5p	8090736	18162337	0	120	0.01	6.6071	9.36787	8.70987e-20	**
Aault-Egg	miR-31b	8090736	18162337	3	53	0.3708	2.9181	2.97632	4.43985e-06	**
Aault-Egg	miR-31b-5p	8090736	18162337	0	211	0.01	11.6174	10.1821	2.39467e-34	**
Aault-Egg	miR-3201	8090736	18162337	0	40303	0.01	2219.04	17.7596	0	**
Aault-Egg	miR-3202	8090736	18162337	0	261	0.01	14.3704	10.4889	2.39235e-42	**
Aault-Egg	miR-3203	8090736	18162337	0	240	0.01	13.2142	10.3679	5.48279e-39	**
Aault-Egg	miR-3207	8090736	18162337	0	125	0.01	6.8824	9.42677	1.38029e-20	**
Aault-Egg	miR-320c	8090736	18162337	0	91	0.01	5.0104	8.96878	3.80413e-15	**
Aault-Egg	miR-320e	8090736	18162337	0	51	0.01	2.808	8.1334	9.56296e-09	**
Aault-Egg	miR-322-3p	8090736	18162337	0	21	0.01	1.1562	6.85325	0.000603733	**
Aault-Egg	miR-323*	8090736	18162337	0	27	0.01	1.4866	7.21587	6.61903e-05	**
Aault-Egg	miR-3243	8090736	18162337	17	168	2.1012	9.2499	2.13822	2.40325e-12	**
Aault-Egg	miR-3253	8090736	18162337	0	33	0.01	1.8169	7.50534	7.25678e-06	**
Aault-Egg	miR-3254	8090736	18162337	0	20	0.01	1.1012	6.78293	0.000872676	**
Aault-Egg	miR-3268	8090736	18162337	0	20	0.01	1.1012	6.78293	0.000872676	**
Aault-Egg	miR-328	8090736	18162337	51	0	6.3035	0.01	-9.30001	5.23649e-27	**
Aault-Egg	miR-3292	8090736	18162337	0	58	0.01	3.1934	8.31895	7.25326e-10	**
Aault-Egg	miR-33	8090736	18162337	5	19	0.618	1.0461	0.759342	0.340864
Aault-Egg	miR-330	8090736	18162337	14	0	1.7304	0.01	-7.43496	4.29683e-08	**
Aault-Egg	miR-3306	8090736	18162337	0	103	0.01	5.6711	9.14748	4.57251e-17	**
Aault-Egg	miR-3327	8090736	18162337	0	392	0.01	21.5831	11.0757	2.61651e-63	**
Aault-Egg	miR-3334	8090736	18162337	27	0	3.3372	0.01	-8.38249	9.71965e-15	**
Aault-Egg	miR-3338	8090736	18162337	80	0	9.8879	0.01	-9.94952	7.84275e-42	**
Aault-Egg	miR-3338*	8090736	18162337	0	86	0.01	4.7351	8.88725	2.40048e-14	**
Aault-Egg	miR-335	8090736	18162337	0	49	0.01	2.6979	8.07569	1.99806e-08	**
Aault-Egg	miR-335-3p	8090736	18162337	0	19	0.01	1.0461	6.70888	0.00126143	**
Aault-Egg	miR-3363	8090736	18162337	0	21	0.01	1.1562	6.85325	0.000603733	**
Aault-Egg	miR-337-5p	8090736	18162337	0	2279	0.01	125.479	13.6152	0	**
Aault-Egg	miR-3382	8090736	18162337	9	0	1.1124	0.01	-6.79753	1.54564e-05	**
Aault-Egg	miR-3383	8090736	18162337	12	0	1.4832	0.01	-7.21257	4.5241e-07	**
Aault-Egg	miR-3384	8090736	18162337	0	35	0.01	1.9271	7.59029	3.47318e-06	**
Aault-Egg	miR-3384*	8090736	18162337	0	48	0.01	2.6428	8.04592	2.88814e-08	**
Aault-Egg	miR-338b	8090736	18162337	0	33	0.01	1.8169	7.50534	7.25678e-06	**
Aault-Egg	miR-339-3p	8090736	18162337	2	40	0.2472	2.2024	3.15533	5.25145e-05	**
Aault-Egg	miR-339b	8090736	18162337	9	0	1.1124	0.01	-6.79753	1.54564e-05	**
Aault-Egg	miR-33a	8090736	18162337	0	31	0.01	1.7068	7.41515	1.51621e-05	**
Aault-Egg	miR-33a-5p	8090736	18162337	0	7258	0.01	399.618	15.2863	0	**
Aault-Egg	miR-33b	8090736	18162337	5	226	0.618	12.4433	4.33162	1.49372e-29	**
Aault-Egg	miR-34	8090736	18162337	165	309	20.3937	17.0132	-0.261469	0.0595495
Aault-Egg	miR-3407	8090736	18162337	0	19	0.01	1.0461	6.70888	0.00126143	**
Aault-Egg	miR-3411	8090736	18162337	0	237	0.01	13.049	10.3497	1.65587e-38	**
Aault-Egg	miR-3412	8090736	18162337	0	246	0.01	13.5445	10.4035	6.01106e-40	**
Aault-Egg	miR-341-3p	8090736	18162337	10	0	1.236	0.01	-6.94953	4.7634e-06	**
Aault-Egg	miR-344a	8090736	18162337	0	21	0.01	1.1562	6.85325	0.000603733	**
Aault-Egg	miR-344b-5p	8090736	18162337	0	46	0.01	2.5327	7.98453	6.0344e-08	**
Aault-Egg	miR-345-5p	8090736	18162337	0	25	0.01	1.3765	7.10486	0.000138296	**
Aault-Egg	miR-34-5p	8090736	18162337	124	285	15.3262	15.6918	0.0340108	0.847932
Aault-Egg	miR-346	8090736	18162337	1113	20	137.565	1.1012	-6.96489	0	**
Aault-Egg	miR-346-3p	8090736	18162337	0	26	0.01	1.4315	7.16138	9.56759e-05	**
Aault-Egg	miR-3470b	8090736	18162337	0	24	0.01	1.3214	7.04592	0.000199903	**
Aault-Egg	miR-3473	8090736	18162337	19	19	2.3484	1.0461	-1.16666	0.0121419	*
Aault-Egg	miR-3473b	8090736	18162337	7	54	0.8652	2.9732	1.78091	0.000559967	**
Aault-Egg	miR-3481-3p	8090736	18162337	136	0	16.8093	0.01	-10.715	1.85229e-70	**
Aault-Egg	miR-3488	8090736	18162337	6	583	0.7416	32.0994	5.43576	3.59535e-83	**
Aault-Egg	miR-3492	8090736	18162337	0	50	0.01	2.7529	8.10481	1.3823e-08	**
Aault-Egg	miR-3495	8090736	18162337	0	22	0.01	1.2113	6.92041	0.000417673	**
Aault-Egg	miR-3497	8090736	18162337	0	1743	0.01	95.9678	13.2283	1.7634e-279	**
Aault-Egg	miR-34c	8090736	18162337	3	19	0.3708	1.0461	1.49631	0.0910555
Aault-Egg	miR-3500	8090736	18162337	0	195	0.01	10.7365	10.0683	8.69722e-32	**
Aault-Egg	miR-3506	8090736	18162337	0	88	0.01	4.8452	8.92041	1.1489e-14	**
Aault-Egg	miR-3507	8090736	18162337	0	46	0.01	2.5327	7.98453	6.0344e-08	**
Aault-Egg	miR-3526	8090736	18162337	4	85	0.4944	4.68	3.24276	8.8895e-10	**
Aault-Egg	miR-3527	8090736	18162337	198	1	24.4724	0.0551	-8.79489	5.19741e-100	**
Aault-Egg	miR-3534	8090736	18162337	0	389	0.01	21.4179	11.0646	7.90219e-63	**
Aault-Egg	miR-354	8090736	18162337	15	106	1.854	5.8363	1.65441	2.86964e-06	**
Aault-Egg	miR-3545-3p	8090736	18162337	0	103	0.01	5.6711	9.14748	4.57251e-17	**
Aault-Egg	miR-3552	8090736	18162337	0	152	0.01	8.369	9.70891	6.60301e-25	**
Aault-Egg	miR-3554	8090736	18162337	11	0	1.3596	0.01	-7.08704	1.468e-06	**
Aault-Egg	miR-356	8090736	18162337	0	140	0.01	7.7083	9.59027	5.49343e-23	**
Aault-Egg	miR-3564	8090736	18162337	0	23	0.01	1.2664	6.98459	0.000288954	**
Aault-Egg	miR-3569	8090736	18162337	0	803	0.01	44.2124	12.1102	4.5109e-129	**
Aault-Egg	miR-3575	8090736	18162337	0	113	0.01	6.2217	9.28117	1.14834e-18	**
Aault-Egg	miR-3583-5p	8090736	18162337	0	2572	0.01	141.612	13.7897	0	**
Aault-Egg	miR-3585-3p	8090736	18162337	0	374	0.01	20.5921	11.0079	1.98552e-60	**
Aault-Egg	miR-3589	8090736	18162337	0	29	0.01	1.5967	7.31895	3.16794e-05	**
Aault-Egg	miR-359	8090736	18162337	0	257	0.01	14.1502	10.4666	1.04438e-41	**
Aault-Egg	miR-3597-5p	8090736	18162337	2	64	0.2472	3.5238	3.83338	1.78729e-08	**
Aault-Egg	miR-35a	8090736	18162337	0	6610	0.01	363.94	15.1514	0	**
Aault-Egg	miR-35c	8090736	18162337	40	248	4.9439	13.6546	1.46567	3.12986e-11	**
Aault-Egg	miR-35g	8090736	18162337	0	55	0.01	3.0282	8.24232	2.19058e-09	**
Aault-Egg	miR-36	8090736	18162337	34	6425	4.2023	353.754	6.39542	0	**
Aault-Egg	miR-3605-5p	8090736	18162337	0	26	0.01	1.4315	7.16138	9.56759e-05	**
Aault-Egg	miR-3612	8090736	18162337	0	29	0.01	1.5967	7.31895	3.16794e-05	**
Aault-Egg	miR-3613-3p	8090736	18162337	2461	0	304.175	0.01	-14.8926	0	**
Aault-Egg	miR-3613-5p	8090736	18162337	9	0	1.1124	0.01	-6.79753	1.54564e-05	**
Aault-Egg	miR-3617	8090736	18162337	0	24	0.01	1.3214	7.04592	0.000199903	**
Aault-Egg	miR-36-3p	8090736	18162337	0	248	0.01	13.6546	10.4152	2.87696e-40	**
Aault-Egg	miR-3644-5p	8090736	18162337	21	0	2.5956	0.01	-8.01992	1.1345e-11	**
Aault-Egg	miR-3650	8090736	18162337	113	65	13.9666	3.5788	-1.96443	2.98772e-19	**
Aault-Egg	miR-3652	8090736	18162337	0	192	0.01	10.5713	10.0459	2.62667e-31	**
Aault-Egg	miR-365-2-5p	8090736	18162337	0	20	0.01	1.1012	6.78293	0.000872676	**
Aault-Egg	miR-3653	8090736	18162337	639	40	78.9792	2.2024	-5.16432	4.27157e-269	**
Aault-Egg	miR-3654	8090736	18162337	3	30	0.3708	1.6518	2.15533	0.00476373	**
Aault-Egg	miR-3660	8090736	18162337	131	8	16.1914	0.4405	-5.19994	1.07252e-56	**
Aault-Egg	miR-3661	8090736	18162337	0	61	0.01	3.3586	8.39172	2.40164e-10	**
Aault-Egg	miR-3665	8090736	18162337	1	1616	0.1236	88.9753	9.49158	1.8442e-256	**
Aault-Egg	miR-3666	8090736	18162337	18	51	2.2248	2.808	0.335867	0.430145
Aault-Egg	miR-3673	8090736	18162337	0	31	0.01	1.7068	7.41515	1.51621e-05	**
Aault-Egg	miR-367-3p	8090736	18162337	0	22	0.01	1.2113	6.92041	0.000417673	**
Aault-Egg	miR-367-5p	8090736	18162337	0	103	0.01	5.6711	9.14748	4.57251e-17	**
Aault-Egg	miR-3676-3p	8090736	18162337	0	23	0.01	1.2664	6.98459	0.000288954	**
Aault-Egg	miR-3678-3p	8090736	18162337	0	25	0.01	1.3765	7.10486	0.000138296	**
Aault-Egg	miR-3679-3p	8090736	18162337	77	0	9.5171	0.01	-9.89438	2.67945e-40	**
Aault-Egg	miR-3683	8090736	18162337	1	25	0.1236	1.3765	3.47725	0.00124643	**
Aault-Egg	miR-3691-5p	8090736	18162337	0	56	0.01	3.0833	8.26833	1.51548e-09	**
Aault-Egg	miR-369-5p	8090736	18162337	200	6262	24.7196	344.779	3.80195	0	**
Aault-Egg	miR-36a	8090736	18162337	11	683	1.3596	37.6053	4.78968	7.48485e-92	**
Aault-Egg	miR-36b	8090736	18162337	0	196	0.01	10.7916	10.0757	6.01689e-32	**
Aault-Egg	miR-36b*	8090736	18162337	20086	47815	2482.59	2632.65	0.084666	2.47198e-12
Aault-Egg	miR-36e*	8090736	18162337	115	983	14.2138	54.123	1.92895	5.75974e-58	**
Aault-Egg	miR-370-5p	8090736	18162337	43	0	5.3147	0.01	-9.05384	6.43542e-23	**
Aault-Egg	miR-3718b	8090736	18162337	0	672	0.01	36.9996	11.8533	4.12445e-108	**
Aault-Egg	miR-371a-5p	8090736	18162337	0	42	0.01	2.3125	7.85331	2.63432e-07	**
Aault-Egg	miR-3728	8090736	18162337	0	13578	0.01	747.591	16.19	0	**
Aault-Egg	miR-3734	8090736	18162337	0	33	0.01	1.8169	7.50534	7.25678e-06	**
Aault-Egg	miR-37-3p	8090736	18162337	0	6506	0.01	358.214	15.1285	0	**
Aault-Egg	miR-375	8090736	18162337	9190	131	1135.87	7.2127	-7.29904	0	**
Aault-Egg	miR-375-3p	8090736	18162337	1179	0	145.722	0.01	-13.8309	0	**
Aault-Egg	miR-3770	8090736	18162337	97	0	11.989	0.01	-10.2275	1.6003e-50	**
Aault-Egg	miR-378	8090736	18162337	164	3	20.2701	0.1652	-6.939	2.33233e-79	**
Aault-Egg	miR-3783	8090736	18162337	16	0	1.9776	0.01	-7.62761	4.08098e-09	**
Aault-Egg	miR-3787	8090736	18162337	21	38	2.5956	2.0922	-0.311047	0.397286
Aault-Egg	miR-378c	8090736	18162337	18	13	2.2248	0.7158	-1.63605	0.00154895	**
Aault-Egg	miR-378e	8090736	18162337	2	78	0.2472	4.2946	4.11877	1.48894e-10	**
Aault-Egg	miR-378h	8090736	18162337	4	30	0.4944	1.6518	1.74029	0.0139321	*
Aault-Egg	miR-3791	8090736	18162337	0	38	0.01	2.0922	7.70888	1.15001e-06	**
Aault-Egg	miR-3792	8090736	18162337	0	19	0.01	1.0461	6.70888	0.00126143	**
Aault-Egg	miR-379-5p	8090736	18162337	0	46	0.01	2.5327	7.98453	6.0344e-08	**
Aault-Egg	miR-3802-3p	8090736	18162337	197	0	24.3488	0.01	-11.2496	1.21616e-101	**
Aault-Egg	miR-3804b-3p	8090736	18162337	0	304	0.01	16.7379	10.7089	3.15111e-49	**
Aault-Egg	miR-3807-5p	8090736	18162337	15	16	1.854	0.8809	-1.07359	0.036064	*
Aault-Egg	miR-381	8090736	18162337	0	718	0.01	39.5324	11.9488	1.79878e-115	**
Aault-Egg	miR-3818-5p	8090736	18162337	0	30	0.01	1.6518	7.3679	2.19164e-05	**
Aault-Egg	miR-3823-5p	8090736	18162337	0	27	0.01	1.4866	7.21587	6.61903e-05	**
Aault-Egg	miR-3825-3p	8090736	18162337	15	9	1.854	0.4955	-1.90368	0.00126818	**
Aault-Egg	miR-382-5p	8090736	18162337	0	107	0.01	5.8913	9.20244	1.04742e-17	**
Aault-Egg	miR-3828-5p	8090736	18162337	57	539	7.0451	29.6768	2.07464	1.9872e-35	**
Aault-Egg	miR-383	8090736	18162337	3	38	0.3708	2.0922	2.49631	0.000458992	**
Aault-Egg	miR-383*	8090736	18162337	22	0	2.7192	0.01	-8.08704	3.49632e-12	**
Aault-Egg	miR-3830-3p	8090736	18162337	35	0	4.3259	0.01	-8.75686	7.90886e-19	**
Aault-Egg	miR-3830-5p	8090736	18162337	0	30	0.01	1.6518	7.3679	2.19164e-05	**
Aault-Egg	miR-3833-5p	8090736	18162337	27	0	3.3372	0.01	-8.38249	9.71965e-15	**
Aault-Egg	miR-3834-3p	8090736	18162337	0	55	0.01	3.0282	8.24232	2.19058e-09	**
Aault-Egg	miR-3835-3p	8090736	18162337	0	85	0.01	4.68	8.87036	3.46981e-14	**
Aault-Egg	miR-383-5p	8090736	18162337	0	99	0.01	5.4508	9.09032	1.99613e-16	**
Aault-Egg	miR-3837-3p	8090736	18162337	0	155	0.01	8.5341	9.7371	2.18634e-25	**
Aault-Egg	miR-3842-5p	8090736	18162337	4	40	0.4944	2.2024	2.15533	0.000925333	**
Aault-Egg	miR-3847-5p	8090736	18162337	19	0	2.3484	0.01	-7.87553	1.1945e-10	**
Aault-Egg	miR-3851c-5p	8090736	18162337	0	36	0.01	1.9821	7.63089	2.40281e-06	**
Aault-Egg	miR-3852-5p	8090736	18162337	2	33	0.2472	1.8169	2.87773	0.000493382	**
Aault-Egg	miR-3855-5p	8090736	18162337	0	111	0.01	6.1115	9.25538	2.39932e-18	**
Aault-Egg	miR-3856-3p	8090736	18162337	12	438	1.4832	24.1158	4.02319	1.1376e-53	**
Aault-Egg	miR-3860-5p	8090736	18162337	6	59	0.7416	3.2485	2.13106	4.94943e-05	**
Aault-Egg	miR-3865-5p	8090736	18162337	0	45	0.01	2.4777	7.95286	8.72254e-08	**
Aault-Egg	miR-3870-5p	8090736	18162337	3	46	0.3708	2.5327	2.77196	3.99411e-05	**
Aault-Egg	miR-3874-5p	8090736	18162337	0	287	0.01	15.8019	10.6259	1.65427e-46	**
Aault-Egg	miR-3876-3p	8090736	18162337	0	234	0.01	12.8838	10.3313	5.00095e-38	**
Aault-Egg	miR-3878-5p	8090736	18162337	104	0	12.8542	0.01	-10.328	4.2253e-54	**
Aault-Egg	miR-3879-5p	8090736	18162337	0	244	0.01	13.4344	10.3917	1.25594e-39	**
Aault-Egg	miR-3885-5p	8090736	18162337	0	27	0.01	1.4866	7.21587	6.61903e-05	**
Aault-Egg	miR-3886-5p	8090736	18162337	4	59	0.4944	3.2485	2.71602	3.34872e-06	**
Aault-Egg	miR-3888-3p	8090736	18162337	0	63	0.01	3.4687	8.43825	1.14945e-10	**
Aault-Egg	miR-3890-3p	8090736	18162337	0	63	0.01	3.4687	8.43825	1.14945e-10	**
Aault-Egg	miR-3890-5p	8090736	18162337	0	878	0.01	48.3418	12.2391	4.50435e-141	**
Aault-Egg	miR-3896-3p	8090736	18162337	0	88	0.01	4.8452	8.92041	1.1489e-14	**
Aault-Egg	miR-3897-3p	8090736	18162337	0	55	0.01	3.0282	8.24232	2.19058e-09	**
Aault-Egg	miR-3898-5p	8090736	18162337	997	0	123.227	0.01	-13.589	0	**
Aault-Egg	miR-3901-3p	8090736	18162337	12	0	1.4832	0.01	-7.21257	4.5241e-07	**
Aault-Egg	miR-3906	8090736	18162337	0	23	0.01	1.2664	6.98459	0.000288954	**
Aault-Egg	miR-3912	8090736	18162337	0	124	0.01	6.8273	9.41517	1.99516e-20	**
Aault-Egg	miR-3914	8090736	18162337	0	46	0.01	2.5327	7.98453	6.0344e-08	**
Aault-Egg	miR-3917	8090736	18162337	6	243	0.7416	13.3793	4.17322	5.2504e-31	**
Aault-Egg	miR-3919	8090736	18162337	0	60	0.01	3.3035	8.36785	3.4715e-10	**
Aault-Egg	miR-3921	8090736	18162337	0	215	0.01	11.8377	10.2092	5.48545e-35	**
Aault-Egg	miR-3931	8090736	18162337	2743	174	339.03	9.5803	-5.1452	0	**
Aault-Egg	miR-3934	8090736	18162337	1892	5	233.848	0.2753	-9.73035	0	**
Aault-Egg	miR-3958-5p	8090736	18162337	0	36	0.01	1.9821	7.63089	2.40281e-06	**
Aault-Egg	miR-3959-5p	8090736	18162337	0	54	0.01	2.9732	8.21587	3.16641e-09	**
Aault-Egg	miR-3960	8090736	18162337	13	13	1.6068	0.7158	-1.16656	0.0363666	*
Aault-Egg	miR-3963	8090736	18162337	29	25	3.5843	1.3765	-1.38069	0.000435938	**
Aault-Egg	miR-3964	8090736	18162337	0	136	0.01	7.488	9.54844	2.39815e-22	**
Aault-Egg	miR-3966	8090736	18162337	0	259	0.01	14.2603	10.4778	4.99852e-42	**
Aault-Egg	miR-3967	8090736	18162337	0	112	0.01	6.1666	9.26833	1.65989e-18	**
Aault-Egg	miR-3968	8090736	18162337	2	28	0.2472	1.5417	2.64077	0.00234691	**
Aault-Egg	miR-3970	8090736	18162337	0	60	0.01	3.3035	8.36785	3.4715e-10	**
Aault-Egg	miR-3978	8090736	18162337	0	2089	0.01	115.018	13.4896	0	**
Aault-Egg	miR-4000d-5p	8090736	18162337	0	835	0.01	45.9743	12.1666	3.41975e-134	**
Aault-Egg	miR-4000f-5p	8090736	18162337	0	42	0.01	2.3125	7.85331	2.63432e-07	**
Aault-Egg	miR-4000i-5p	8090736	18162337	7	1357	0.8652	74.7151	6.43222	4.7109e-203	**
Aault-Egg	miR-4001b-5p	8090736	18162337	1	1459	0.1236	80.3311	9.34414	2.20225e-231	**
Aault-Egg	miR-4001c-5p	8090736	18162337	0	21	0.01	1.1562	6.85325	0.000603733	**
Aault-Egg	miR-4001f-5p	8090736	18162337	9	0	1.1124	0.01	-6.79753	1.54564e-05	**
Aault-Egg	miR-4001g-3p	8090736	18162337	7	148	0.8652	8.1487	3.23546	3.30211e-16	**
Aault-Egg	miR-4002-5p	8090736	18162337	0	103	0.01	5.6711	9.14748	4.57251e-17	**
Aault-Egg	miR-4006a-5p	8090736	18162337	242	81	29.9108	4.4598	-2.74562	1.06066e-59	**
Aault-Egg	miR-4006b-5p	8090736	18162337	0	94	0.01	5.1755	9.01555	1.25959e-15	**
Aault-Egg	miR-4006c-5p	8090736	18162337	31648	79	3911.63	4.3497	-9.81264	0	**
Aault-Egg	miR-4006e-5p	8090736	18162337	0	26	0.01	1.4315	7.16138	9.56759e-05	**
Aault-Egg	miR-4006f-5p	8090736	18162337	22483	14	2778.86	0.7708	-11.8158	0	**
Aault-Egg	miR-4008b-5p	8090736	18162337	0	28	0.01	1.5417	7.26838	4.57916e-05	**
Aault-Egg	miR-4010-3p	8090736	18162337	10	53	1.236	2.9181	1.23935	0.00866824	**
Aault-Egg	miR-4013a-5p	8090736	18162337	41	8	5.0675	0.4405	-3.52406	2.07895e-14	**
Aault-Egg	miR-4014-2-5p	8090736	18162337	0	21	0.01	1.1562	6.85325	0.000603733	**
Aault-Egg	miR-4014-3p	8090736	18162337	12	490	1.4832	26.9789	4.18505	2.03225e-61	**
Aault-Egg	miR-4016-3p	8090736	18162337	2	114	0.2472	6.2767	4.66626	5.32223e-16	**
Aault-Egg	miR-4017-3p	8090736	18162337	4	43	0.4944	2.3675	2.25961	0.00039399	**
Aault-Egg	miR-4018a-5p	8090736	18162337	75	226	9.2699	12.4433	0.424743	0.0261336
Aault-Egg	miR-4018b-5p	8090736	18162337	4	724	0.4944	39.8627	6.33322	2.10216e-108	**
Aault-Egg	miR-4020a-5p	8090736	18162337	1	53	0.1236	2.9181	4.56128	8.07457e-08	**
Aault-Egg	miR-4020b-5p	8090736	18162337	0	156	0.01	8.5892	9.74638	1.51255e-25	**
Aault-Egg	miR-4021-3p	8090736	18162337	0	23	0.01	1.2664	6.98459	0.000288954	**
Aault-Egg	miR-4021-5p	8090736	18162337	0	674	0.01	37.1098	11.8576	1.97401e-108	**
Aault-Egg	miR-4024-5p	8090736	18162337	0	71	0.01	3.9092	8.61073	6.03148e-12	**
Aault-Egg	miR-4027-5p	8090736	18162337	9	5	1.1124	0.2753	-2.0146	0.00909047	**
Aault-Egg	miR-4028-3p	8090736	18162337	0	51	0.01	2.808	8.1334	9.56296e-09	**
Aault-Egg	miR-4029-5p	8090736	18162337	0	105	0.01	5.7812	9.17523	2.18846e-17	**
Aault-Egg	miR-4039-3p	8090736	18162337	7	155	0.8652	8.5341	3.30213	3.4086e-17	**
Aault-Egg	miR-4040-3p	8090736	18162337	69	67	8.5283	3.689	-1.20903	1.22354e-06	**
Aault-Egg	miR-4042-3p	8090736	18162337	0	98	0.01	5.3958	9.07569	2.88534e-16	**
Aault-Egg	miR-4043-5p	8090736	18162337	17	17	2.1012	0.936	-1.16663	0.0174227	*
Aault-Egg	miR-4047-5p	8090736	18162337	127	0	15.697	0.01	-10.6163	7.38651e-66	**
Aault-Egg	miR-4054-3p	8090736	18162337	0	39	0.01	2.1473	7.74638	7.95597e-07	**
Aault-Egg	miR-4055-5p	8090736	18162337	0	60	0.01	3.3035	8.36785	3.4715e-10	**
Aault-Egg	miR-4056-3p	8090736	18162337	13	0	1.6068	0.01	-7.32805	1.39425e-07	**
Aault-Egg	miR-4057-5p	8090736	18162337	10	50	1.236	2.7529	1.15527	0.0160997	*
Aault-Egg	miR-4059-3p	8090736	18162337	0	122	0.01	6.7172	9.39172	4.16864e-20	**
Aault-Egg	miR-4062-3p	8090736	18162337	0	849	0.01	46.7451	12.1906	1.96732e-136	**
Aault-Egg	miR-4062-5p	8090736	18162337	16	0	1.9776	0.01	-7.62761	4.08098e-09	**
Aault-Egg	miR-4070-3p	8090736	18162337	18	8	2.2248	0.4405	-2.33646	5.45529e-05	**
Aault-Egg	miR-4072-5p	8090736	18162337	0	45	0.01	2.4777	7.95286	8.72254e-08	**
Aault-Egg	miR-4073-5p	8090736	18162337	2	83	0.2472	4.5699	4.20841	2.65307e-11	**
Aault-Egg	miR-4077a-5p	8090736	18162337	0	115	0.01	6.3318	9.30647	5.49609e-19	**
Aault-Egg	miR-4077b-5p	8090736	18162337	0	22	0.01	1.2113	6.92041	0.000417673	**
Aault-Egg	miR-4077c-5p	8090736	18162337	0	74	0.01	4.0744	8.67044	1.9971e-12	**
Aault-Egg	miR-4077d-5p	8090736	18162337	0	21	0.01	1.1562	6.85325	0.000603733	**
Aault-Egg	miR-4080-5p	8090736	18162337	0	73	0.01	4.0193	8.6508	2.88674e-12	**
Aault-Egg	miR-4081-3p	8090736	18162337	50	0	6.1799	0.01	-9.27144	1.69915e-26	**
Aault-Egg	miR-4087-3p	8090736	18162337	823	97	101.721	5.3407	-4.25145	7.15831e-304	**
Aault-Egg	miR-4088-5p	8090736	18162337	190	0	23.4836	0.01	-11.1974	4.60613e-98	**
Aault-Egg	miR-4089-5p	8090736	18162337	0	103	0.01	5.6711	9.14748	4.57251e-17	**
Aault-Egg	miR-4090-3p	8090736	18162337	0	34	0.01	1.872	7.54844	5.02037e-06	**
Aault-Egg	miR-4093-5p	8090736	18162337	153	5	18.9105	0.2753	-6.10204	4.82946e-71	**
Aault-Egg	miR-4096-3p	8090736	18162337	17	0	2.1012	0.01	-7.71507	1.25769e-09	**
Aault-Egg	miR-410	8090736	18162337	79	0	9.7643	0.01	-9.93137	2.54484e-41	**
Aault-Egg	miR-410-3p	8090736	18162337	0	29	0.01	1.5967	7.31895	3.16794e-05	**
Aault-Egg	miR-4104-5p	8090736	18162337	46	197	5.6855	10.8466	0.931884	3.31922e-05
Aault-Egg	miR-4105-5p	8090736	18162337	0	294	0.01	16.1873	10.6606	1.25472e-47	**
Aault-Egg	miR-410-5p	8090736	18162337	0	76	0.01	4.1845	8.70891	9.55833e-13	**
Aault-Egg	miR-4108-5p	8090736	18162337	642	6663	79.35	366.858	2.20892	0	**
Aault-Egg	miR-4110-5p	8090736	18162337	0	3344	0.01	184.117	14.1683	0	**
Aault-Egg	miR-4111-3p	8090736	18162337	0	28	0.01	1.5417	7.26838	4.57916e-05	**
Aault-Egg	miR-4112-3p	8090736	18162337	9	87	1.1124	4.7901	2.10638	7.62655e-07	**
Aault-Egg	miR-4115-3p	8090736	18162337	0	39	0.01	2.1473	7.74638	7.95597e-07	**
Aault-Egg	miR-4117-5p	8090736	18162337	0	1848	0.01	101.749	13.3127	2.78912e-296	**
Aault-Egg	miR-4119-3p	8090736	18162337	1	30	0.1236	1.6518	3.74029	0.000231298	**
Aault-Egg	miR-412*	8090736	18162337	5	89	0.618	4.9003	2.98719	1.45474e-09	**
Aault-Egg	miR-4121-3p	8090736	18162337	13	266	1.6068	14.6457	3.18821	7.56477e-28	**
Aault-Egg	miR-4124-5p	8090736	18162337	0	41	0.01	2.2574	7.81852	3.80782e-07	**
Aault-Egg	miR-4127-3p	8090736	18162337	777	46	96.0358	2.5327	-5.24482	0	**
Aault-Egg	miR-4135-3p	8090736	18162337	0	183	0.01	10.0758	9.97668	7.23571e-30	**
Aault-Egg	miR-4138-5p	8090736	18162337	6	469	0.7416	25.8227	5.12185	1.72596e-65	**
Aault-Egg	miR-4139-3p	8090736	18162337	0	20	0.01	1.1012	6.78293	0.000872676	**
Aault-Egg	miR-4139-5p	8090736	18162337	229	1	28.304	0.0551	-9.00474	8.53657e-116	**
Aault-Egg	miR-4140-3p	8090736	18162337	1206	394	149.059	21.6932	-2.78057	4.63139e-294	**
Aault-Egg	miR-4143-5p	8090736	18162337	44	0	5.4383	0.01	-9.08701	1.98328e-23	**
Aault-Egg	miR-4144-5p	8090736	18162337	0	20	0.01	1.1012	6.78293	0.000872676	**
Aault-Egg	miR-4145-3p	8090736	18162337	0	30	0.01	1.6518	7.3679	2.19164e-05	**
Aault-Egg	miR-4147-3p	8090736	18162337	25	0	3.09	0.01	-8.27146	1.02338e-13	**
Aault-Egg	miR-4148-5p	8090736	18162337	14	4	1.7304	0.2202	-2.97422	4.27499e-05	**
Aault-Egg	miR-4153-3p	8090736	18162337	0	169	0.01	9.305	9.86186	1.25776e-27	**
Aault-Egg	miR-4154-3p	8090736	18162337	23	0	2.8428	0.01	-8.15117	1.0775e-12	**
Aault-Egg	miR-4159-3p	8090736	18162337	0	78	0.01	4.2946	8.74638	4.57473e-13	**
Aault-Egg	miR-41-5p	8090736	18162337	0	62	0.01	3.4137	8.41519	1.6615e-10	**
Aault-Egg	miR-4160-3p	8090736	18162337	0	177	0.01	9.7454	9.92858	6.59982e-29	**
Aault-Egg	miR-4162-3p	8090736	18162337	11	9	1.3596	0.4955	-1.45623	0.0220285	*
Aault-Egg	miR-4165-3p	8090736	18162337	50	4	6.1799	0.2202	-4.8107	1.37412e-21	**
Aault-Egg	miR-4167-5p	8090736	18162337	0	3462	0.01	190.614	14.2184	0	**
Aault-Egg	miR-4170-5p	8090736	18162337	9	0	1.1124	0.01	-6.79753	1.54564e-05	**
Aault-Egg	miR-4175-3p	8090736	18162337	19152	153456	2367.15	8449.13	1.83565	0	**
Aault-Egg	miR-4177-3p	8090736	18162337	0	42	0.01	2.3125	7.85331	2.63432e-07	**
Aault-Egg	miR-4180-3p	8090736	18162337	3	59	0.3708	3.2485	3.13106	6.52478e-07	**
Aault-Egg	miR-4185-5p	8090736	18162337	228	7	28.1804	0.3854	-6.19219	9.83653e-106	**
Aault-Egg	miR-4189-5p	8090736	18162337	0	49	0.01	2.6979	8.07569	1.99806e-08	**
Aault-Egg	miR-4195-3p	8090736	18162337	10	22	1.236	1.2113	-0.0291225	0.882252
Aault-Egg	miR-4196-5p	8090736	18162337	0	228	0.01	12.5535	10.2939	4.56145e-37	**
Aault-Egg	miR-41b	8090736	18162337	44	257	5.4383	14.1502	1.37959	9.90086e-11	**
Aault-Egg	miR-42	8090736	18162337	0	5485	0.01	301.999	14.8823	0	**
Aault-Egg	miR-4204-3p	8090736	18162337	0	121	0.01	6.6621	9.37983	6.02564e-20	**
Aault-Egg	miR-4206-3p	8090736	18162337	230	22	28.4276	1.2113	-4.55266	1.32981e-90	**
Aault-Egg	miR-4211-5p	8090736	18162337	0	28	0.01	1.5417	7.26838	4.57916e-05	**
Aault-Egg	miR-4212-3p	8090736	18162337	0	58	0.01	3.1934	8.31895	7.25326e-10	**
Aault-Egg	miR-4214-5p	8090736	18162337	12	57	1.4832	3.1384	1.08132	0.0142829	*
Aault-Egg	miR-4215-3p	8090736	18162337	9	0	1.1124	0.01	-6.79753	1.54564e-05	**
Aault-Egg	miR-4216-3p	8090736	18162337	0	659	0.01	36.2839	11.8251	4.95993e-106	**
Aault-Egg	miR-4219-5p	8090736	18162337	17	189	2.1012	10.4061	2.30814	6.78435e-15	**
Aault-Egg	miR-4220-5p	8090736	18162337	9	0	1.1124	0.01	-6.79753	1.54564e-05	**
Aault-Egg	miR-423-5p	8090736	18162337	0	19	0.01	1.0461	6.70888	0.00126143	**
Aault-Egg	miR-4256	8090736	18162337	0	21	0.01	1.1562	6.85325	0.000603733	**
Aault-Egg	miR-4267	8090736	18162337	26	0	3.2136	0.01	-8.32805	3.15386e-14	**
Aault-Egg	miR-4271	8090736	18162337	0	541	0.01	29.7869	11.5405	3.7711e-87	**
Aault-Egg	miR-4280	8090736	18162337	10	0	1.236	0.01	-6.94953	4.7634e-06	**
Aault-Egg	miR-4282	8090736	18162337	4	67	0.4944	3.689	2.89948	2.7941e-07	**
Aault-Egg	miR-4289	8090736	18162337	0	162	0.01	8.9196	9.80084	1.65828e-26	**
Aault-Egg	miR-4290	8090736	18162337	40	2	4.9439	0.1101	-5.48876	9.70586e-19	**
Aault-Egg	miR-4291	8090736	18162337	11	0	1.3596	0.01	-7.08704	1.468e-06	**
Aault-Egg	miR-429-3p	8090736	18162337	0	19	0.01	1.0461	6.70888	0.00126143	**
Aault-Egg	miR-4294	8090736	18162337	0	363	0.01	19.9864	10.9648	1.14279e-58	**
Aault-Egg	miR-4298	8090736	18162337	5	117	0.618	6.4419	3.38181	1.74089e-13	**
Aault-Egg	miR-4301	8090736	18162337	13	0	1.6068	0.01	-7.32805	1.39425e-07	**
Aault-Egg	miR-4304	8090736	18162337	0	2802	0.01	154.275	13.9132	0	**
Aault-Egg	miR-4308	8090736	18162337	0	2773	0.01	152.679	13.8982	0	**
Aault-Egg	miR-4311	8090736	18162337	7	20	0.8652	1.1012	0.347971	0.660192
Aault-Egg	miR-4314	8090736	18162337	0	1395	0.01	76.8073	12.907	8.49729e-224	**
Aault-Egg	miR-4315	8090736	18162337	19	32	2.3484	1.7619	-0.414546	0.297142
Aault-Egg	miR-4318	8090736	18162337	613	0	75.7657	0.01	-12.8873	2.68578298866382e-314	**
Aault-Egg	miR-432	8090736	18162337	19	77	2.3484	4.2395	0.852216	0.0181919
Aault-Egg	miR-4326	8090736	18162337	1746	0	215.802	0.01	-14.3974	0	**
Aault-Egg	miR-4327	8090736	18162337	0	262	0.01	14.4255	10.4944	1.65507e-42	**
Aault-Egg	miR-4331	8090736	18162337	0	64	0.01	3.5238	8.46099	7.95212e-11	**
Aault-Egg	miR-4334-5p	8090736	18162337	5	65	0.618	3.5788	2.5338	2.37345e-06	**
Aault-Egg	miR-43a*	8090736	18162337	0	53	0.01	2.9181	8.18889	4.57694e-09	**
Aault-Egg	miR-4418	8090736	18162337	0	232	0.01	12.7737	10.319	1.04489e-37	**
Aault-Egg	miR-4419a	8090736	18162337	14	20	1.7304	1.1012	-0.652029	0.17886
Aault-Egg	miR-4419b	8090736	18162337	273	107419	33.7423	5914.38	7.45353	0	**
Aault-Egg	miR-4426	8090736	18162337	64	152	7.9103	8.369	0.0813228	0.733227
Aault-Egg	miR-4428	8090736	18162337	0	130	0.01	7.1577	9.48335	2.1874e-21	**
Aault-Egg	miR-4429	8090736	18162337	0	91	0.01	5.0104	8.96878	3.80413e-15	**
Aault-Egg	miR-4430	8090736	18162337	0	47	0.01	2.5878	8.01558	4.17471e-08	**
Aault-Egg	miR-4434	8090736	18162337	3	234	0.3708	12.8838	5.11877	3.34204e-33	**
Aault-Egg	miR-4436b-3p	8090736	18162337	1	69	0.1236	3.7991	4.94191	2.84463e-10	**
Aault-Egg	miR-4442	8090736	18162337	48	19	5.9327	1.0461	-2.50367	6.56186e-12	**
Aault-Egg	miR-4443	8090736	18162337	131	79	16.1914	4.3497	-1.89624	4.61396e-21	**
Aault-Egg	miR-4444	8090736	18162337	52	381	6.4271	20.9775	1.7066	4.09278e-20	**
Aault-Egg	miR-4447	8090736	18162337	0	20	0.01	1.1012	6.78293	0.000872676	**
Aault-Egg	miR-4448	8090736	18162337	309	17442	38.1918	960.339	4.65221	0	**
Aault-Egg	miR-4449	8090736	18162337	0	1943	0.01	106.98	13.385	1.75658174778807e-311	**
Aault-Egg	miR-4451	8090736	18162337	1421	170	175.633	9.36	-4.22991	0	**
Aault-Egg	miR-4453	8090736	18162337	0	60	0.01	3.3035	8.36785	3.4715e-10	**
Aault-Egg	miR-4457	8090736	18162337	0	46	0.01	2.5327	7.98453	6.0344e-08	**
Aault-Egg	miR-4458	8090736	18162337	16	14	1.9776	0.7708	-1.35932	0.00926699	**
Aault-Egg	miR-4459	8090736	18162337	50	0	6.1799	0.01	-9.27144	1.69915e-26	**
Aault-Egg	miR-4468	8090736	18162337	0	102	0.01	5.616	9.1334	6.60942e-17	**
Aault-Egg	miR-4470	8090736	18162337	0	34	0.01	1.872	7.54844	5.02037e-06	**
Aault-Egg	miR-4478	8090736	18162337	0	192	0.01	10.5713	10.0459	2.62667e-31	**
Aault-Egg	miR-4483	8090736	18162337	90	0	11.1238	0.01	-10.1194	6.06104e-47	**
Aault-Egg	miR-4486	8090736	18162337	0	30649	0.01	1687.5	17.3645	0	**
Aault-Egg	miR-4487	8090736	18162337	0	106	0.01	5.8363	9.18891	1.51401e-17	**
Aault-Egg	miR-4490	8090736	18162337	1	1304	0.1236	71.7969	9.1821	1.24607e-206	**
Aault-Egg	miR-4492	8090736	18162337	5	374	0.618	20.5921	5.05834	3.6581e-52	**
Aault-Egg	miR-4496	8090736	18162337	24106	86	2979.46	4.7351	-9.29744	0	**
Aault-Egg	miR-4499	8090736	18162337	4	82	0.4944	4.5148	3.19091	2.3478e-09	**
Aault-Egg	miR-449a	8090736	18162337	106	4	13.1014	0.2202	-5.89476	5.59743e-49	**
Aault-Egg	miR-449d	8090736	18162337	96	0	11.8654	0.01	-10.2125	5.19272e-50	**
Aault-Egg	miR-44b*	8090736	18162337	0	2586	0.01	142.383	13.7975	0	**
Aault-Egg	miR-4501	8090736	18162337	11	0	1.3596	0.01	-7.08704	1.468e-06	**
Aault-Egg	miR-4502	8090736	18162337	4	46	0.4944	2.5327	2.35693	0.000165301	**
Aault-Egg	miR-4503	8090736	18162337	0	26	0.01	1.4315	7.16138	9.56759e-05	**
Aault-Egg	miR-4504	8090736	18162337	0	548	0.01	30.1723	11.559	2.86029e-88	**
Aault-Egg	miR-4505	8090736	18162337	11	193	1.3596	10.6264	2.9664	2.53407e-19	**
Aault-Egg	miR-4506	8090736	18162337	0	27	0.01	1.4866	7.21587	6.61903e-05	**
Aault-Egg	miR-4508	8090736	18162337	0	20	0.01	1.1012	6.78293	0.000872676	**
Aault-Egg	miR-451	8090736	18162337	0	66	0.01	3.6339	8.50537	3.80598e-11	**
Aault-Egg	miR-4510	8090736	18162337	13	9	1.6068	0.4955	-1.69723	0.00554052	**
Aault-Egg	miR-451a	8090736	18162337	0	66	0.01	3.6339	8.50537	3.80598e-11	**
Aault-Egg	miR-4520a-3p	8090736	18162337	1	579	0.1236	31.8792	8.01079	5.63388e-91	**
Aault-Egg	miR-452-5p	8090736	18162337	0	75	0.01	4.1294	8.68979	1.38163e-12	**
Aault-Egg	miR-4535	8090736	18162337	0	32	0.01	1.7619	7.46099	1.04894e-05	**
Aault-Egg	miR-454*	8090736	18162337	14889	38656	1840.25	2128.36	0.209838	2.05392e-52
Aault-Egg	miR-4545*	8090736	18162337	0	170	0.01	9.36	9.87036	8.70143e-28	**
Aault-Egg	miR-4546	8090736	18162337	265	33	32.7535	1.8169	-4.1721	1.07236e-97	**
Aault-Egg	miR-455	8090736	18162337	0	3681	0.01	202.672	14.3069	0	**
Aault-Egg	miR-455-3p	8090736	18162337	0	3274	0.01	180.263	14.1378	0	**
Aault-Egg	miR-4558	8090736	18162337	67	347	8.2811	19.1055	1.20609	1.01816e-11	**
Aault-Egg	miR-45-5p	8090736	18162337	388	31	47.9561	1.7068	-4.81235	2.60299e-157	**
Aault-Egg	miR-456	8090736	18162337	0	47	0.01	2.5878	8.01558	4.17471e-08	**
Aault-Egg	miR-4562	8090736	18162337	346	10	42.765	0.5506	-6.27928	1.71614e-160	**
Aault-Egg	miR-457	8090736	18162337	0	24	0.01	1.3214	7.04592	0.000199903	**
Aault-Egg	miR-4570	8090736	18162337	0	33	0.01	1.8169	7.50534	7.25678e-06	**
Aault-Egg	miR-4577	8090736	18162337	0	156	0.01	8.5892	9.74638	1.51255e-25	**
Aault-Egg	miR-4589	8090736	18162337	0	1197	0.01	65.9056	12.6862	4.0827e-192	**
Aault-Egg	miR-46	8090736	18162337	11	0	1.3596	0.01	-7.08704	1.468e-06	**
Aault-Egg	miR-460-5p	8090736	18162337	9	0	1.1124	0.01	-6.79753	1.54564e-05	**
Aault-Egg	miR-460a-5p	8090736	18162337	17	0	2.1012	0.01	-7.71507	1.25769e-09	**
Aault-Egg	miR-4618	8090736	18162337	16	78	1.9776	4.2946	1.11877	0.00291442	**
Aault-Egg	miR-463	8090736	18162337	34	0	4.2023	0.01	-8.71504	2.56629e-18	**
Aault-Egg	miR-463*	8090736	18162337	12	0	1.4832	0.01	-7.21257	4.5241e-07	**
Aault-Egg	miR-4639-3p	8090736	18162337	43	0	5.3147	0.01	-9.05384	6.43542e-23	**
Aault-Egg	miR-4644	8090736	18162337	95	57	11.7418	3.1384	-1.90355	8.605e-16	**
Aault-Egg	miR-4648	8090736	18162337	1	42	0.1236	2.3125	4.2257	3.75439e-06	**
Aault-Egg	miR-465*	8090736	18162337	0	5809	0.01	319.838	14.9651	0	**
Aault-Egg	miR-4651	8090736	18162337	0	87	0.01	4.7901	8.90391	1.66069e-14	**
Aault-Egg	miR-4657	8090736	18162337	0	23	0.01	1.2664	6.98459	0.000288954	**
Aault-Egg	miR-4659b-5p	8090736	18162337	0	25	0.01	1.3765	7.10486	0.000138296	**
Aault-Egg	miR-4669	8090736	18162337	1476	1847	182.431	101.694	-0.843116	7.81342e-61
Aault-Egg	miR-466b	8090736	18162337	78	0	9.6407	0.01	-9.91299	8.25758e-41	**
Aault-Egg	miR-466b-1*	8090736	18162337	587	80	72.5521	4.4047	-4.0419	8.56422e-209	**
Aault-Egg	miR-466c	8090736	18162337	1	41	0.1236	2.2574	4.19091	5.3095e-06	**
Aault-Egg	miR-466c*	8090736	18162337	21	2	2.5956	0.1101	-4.55918	1.55776e-09	**
Aault-Egg	miR-466d-5p	8090736	18162337	0	47	0.01	2.5878	8.01558	4.17471e-08	**
Aault-Egg	miR-466f-3p	8090736	18162337	3241	76	400.582	4.1845	-6.5809	0	**
Aault-Egg	miR-466h-3p	8090736	18162337	20	13	2.472	0.7158	-1.78805	0.000380519	**
Aault-Egg	miR-466h-5p	8090736	18162337	61	17	7.5395	0.936	-3.00989	6.99338e-18	**
Aault-Egg	miR-466i-3p	8090736	18162337	2562	7	316.659	0.3854	-9.68236	0	**
Aault-Egg	miR-466i-5p	8090736	18162337	20	22	2.472	1.2113	-1.02912	0.0201822	*
Aault-Egg	miR-466n-3p	8090736	18162337	0	49	0.01	2.6979	8.07569	1.99806e-08	**
Aault-Egg	miR-466q	8090736	18162337	0	32	0.01	1.7619	7.46099	1.04894e-05	**
Aault-Egg	miR-4674	8090736	18162337	10	0	1.236	0.01	-6.94953	4.7634e-06	**
Aault-Egg	miR-4679	8090736	18162337	7492	4709	925.997	259.273	-1.83654	0	**
Aault-Egg	miR-4687-3p	8090736	18162337	0	20	0.01	1.1012	6.78293	0.000872676	**
Aault-Egg	miR-4689	8090736	18162337	35	122	4.3259	6.7172	0.63486	0.0198813
Aault-Egg	miR-4690-3p	8090736	18162337	14	0	1.7304	0.01	-7.43496	4.29683e-08	**
Aault-Egg	miR-4699-5p	8090736	18162337	0	2682	0.01	147.668	13.8501	0	**
Aault-Egg	miR-4700-5p	8090736	18162337	0	197	0.01	10.8466	10.083	4.16259e-32	**
Aault-Egg	miR-4701-3p	8090736	18162337	0	406	0.01	22.354	11.1263	1.50524e-65	**
Aault-Egg	miR-4711-5p	8090736	18162337	0	1067	0.01	58.7479	12.5203	2.58251e-171	**
Aault-Egg	miR-4712-3p	8090736	18162337	5	20	0.618	1.1012	0.833398	0.283446
Aault-Egg	miR-4712-5p	8090736	18162337	0	213	0.01	11.7276	10.1957	1.14612e-34	**
Aault-Egg	miR-4713-3p	8090736	18162337	0	37	0.01	2.0372	7.67044	1.6623e-06	**
Aault-Egg	miR-4717-3p	8090736	18162337	0	34	0.01	1.872	7.54844	5.02037e-06	**
Aault-Egg	miR-4729	8090736	18162337	0	21	0.01	1.1562	6.85325	0.000603733	**
Aault-Egg	miR-4737	8090736	18162337	0	30	0.01	1.6518	7.3679	2.19164e-05	**
Aault-Egg	miR-4738-3p	8090736	18162337	0	122	0.01	6.7172	9.39172	4.16864e-20	**
Aault-Egg	miR-4747-3p	8090736	18162337	0	166	0.01	9.1398	9.83602	3.79861e-27	**
Aault-Egg	miR-4747-5p	8090736	18162337	0	6695	0.01	368.62	15.1698	0	**
Aault-Egg	miR-4753-5p	8090736	18162337	0	163	0.01	8.9746	9.8097	1.14723e-26	**
Aault-Egg	miR-4757-3p	8090736	18162337	11	9	1.3596	0.4955	-1.45623	0.0220285	*
Aault-Egg	miR-4759	8090736	18162337	0	76	0.01	4.1845	8.70891	9.55833e-13	**
Aault-Egg	miR-4760-5p	8090736	18162337	0	43	0.01	2.3675	7.88722	1.82247e-07	**
Aault-Egg	miR-4766-5p	8090736	18162337	0	283	0.01	15.5817	10.6056	7.2217e-46	**
Aault-Egg	miR-4767	8090736	18162337	13	0	1.6068	0.01	-7.32805	1.39425e-07	**
Aault-Egg	miR-4770	8090736	18162337	67	4	8.2811	0.2202	-5.23294	8.38578e-30	**
Aault-Egg	miR-4781-3p	8090736	18162337	0	39	0.01	2.1473	7.74638	7.95597e-07	**
Aault-Egg	miR-4784	8090736	18162337	0	41	0.01	2.2574	7.81852	3.80782e-07	**
Aault-Egg	miR-4791	8090736	18162337	4	43	0.4944	2.3675	2.25961	0.00039399	**
Aault-Egg	miR-4800-3p	8090736	18162337	2918	0	360.659	0.01	-15.1383	0	**
Aault-Egg	miR-4800-5p	8090736	18162337	53	11	6.5507	0.6056	-3.43521	8.48227e-18	**
Aault-Egg	miR-4812-5p	8090736	18162337	0	264	0.01	14.5356	10.5054	7.92136e-43	**
Aault-Egg	miR-4814-3p	8090736	18162337	0	35	0.01	1.9271	7.59029	3.47318e-06	**
Aault-Egg	miR-4815	8090736	18162337	0	321	0.01	17.6739	10.7874	6.00233e-52	**
Aault-Egg	miR-4819	8090736	18162337	0	100	0.01	5.5059	9.10483	1.38096e-16	**
Aault-Egg	miR-4827a	8090736	18162337	0	29	0.01	1.5967	7.31895	3.16794e-05	**
Aault-Egg	miR-4829a	8090736	18162337	0	95	0.01	5.2306	9.03083	8.71409e-16	**
Aault-Egg	miR-483	8090736	18162337	19	0	2.3484	0.01	-7.87553	1.1945e-10	**
Aault-Egg	miR-483-3p	8090736	18162337	0	30	0.01	1.6518	7.3679	2.19164e-05	**
Aault-Egg	miR-483-5p	8090736	18162337	0	177	0.01	9.7454	9.92858	6.59982e-29	**
Aault-Egg	miR-4849	8090736	18162337	35	16	4.3259	0.8809	-2.29595	2.78211e-08	**
Aault-Egg	miR-4856a	8090736	18162337	0	28	0.01	1.5417	7.26838	4.57916e-05	**
Aault-Egg	miR-4863*	8090736	18162337	0	96	0.01	5.2857	9.04595	6.02856e-16	**
Aault-Egg	miR-486-5p	8090736	18162337	0	33	0.01	1.8169	7.50534	7.25678e-06	**
Aault-Egg	miR-4870	8090736	18162337	22705	14	2806.3	0.7708	-11.83	0	**
Aault-Egg	miR-4872c	8090736	18162337	0	124	0.01	6.8273	9.41517	1.99516e-20	**
Aault-Egg	miR-4874*	8090736	18162337	9	142	1.1124	7.8184	2.8132	7.16891e-14	**
Aault-Egg	miR-4887	8090736	18162337	0	21	0.01	1.1562	6.85325	0.000603733	**
Aault-Egg	miR-489	8090736	18162337	0	49	0.01	2.6979	8.07569	1.99806e-08	**
Aault-Egg	miR-489-5p	8090736	18162337	0	38	0.01	2.0922	7.70888	1.15001e-06	**
Aault-Egg	miR-4898	8090736	18162337	0	605	0.01	33.3107	11.7018	2.16735e-97	**
Aault-Egg	miR-49	8090736	18162337	1	171	0.1236	9.4151	6.25123	3.25114e-26	**
Aault-Egg	miR-4901	8090736	18162337	0	80	0.01	4.4047	8.7829	2.18952e-13	**
Aault-Egg	miR-4905	8090736	18162337	0	24	0.01	1.3214	7.04592	0.000199903	**
Aault-Egg	miR-4931	8090736	18162337	12	0	1.4832	0.01	-7.21257	4.5241e-07	**
Aault-Egg	miR-4938	8090736	18162337	1996	0	246.702	0.01	-14.5905	0	**
Aault-Egg	miR-4943-3p	8090736	18162337	18	3	2.2248	0.1652	-3.75139	2.11418e-07	**
Aault-Egg	miR-4943-5p	8090736	18162337	1416	0	175.015	0.01	-14.0952	0	**
Aault-Egg	miR-4944-3p	8090736	18162337	0	181	0.01	9.9657	9.96083	1.51181e-29	**
Aault-Egg	miR-4945-5p	8090736	18162337	11	27	1.3596	1.4866	0.128834	0.874624
Aault-Egg	miR-4948-5p	8090736	18162337	0	561	0.01	30.8881	11.5928	2.37848e-90	**
Aault-Egg	miR-4961-5p	8090736	18162337	54	0	6.6743	0.01	-9.38247	1.53272e-28	**
Aault-Egg	miR-4965-3p	8090736	18162337	34	13	4.2023	0.7158	-2.55355	4.88899e-09	**
Aault-Egg	miR-4967-5p	8090736	18162337	0	19	0.01	1.0461	6.70888	0.00126143	**
Aault-Egg	miR-4969-5p	8090736	18162337	16	0	1.9776	0.01	-7.62761	4.08098e-09	**
Aault-Egg	miR-4971-5p	8090736	18162337	0	51	0.01	2.808	8.1334	9.56296e-09	**
Aault-Egg	miR-4973-5p	8090736	18162337	181	0	22.3713	0.01	-11.1274	1.83681e-93	**
Aault-Egg	miR-4974-3p	8090736	18162337	16	0	1.9776	0.01	-7.62761	4.08098e-09	**
Aault-Egg	miR-4976-3p	8090736	18162337	0	982	0.01	54.0679	12.4006	1.02981e-157	**
Aault-Egg	miR-4981-3p	8090736	18162337	5267	3921	650.991	215.886	-1.59237	0	**
Aault-Egg	miR-4984-3p	8090736	18162337	0	54	0.01	2.9732	8.21587	3.16641e-09	**
Aault-Egg	miR-4985-5p	8090736	18162337	0	31	0.01	1.7068	7.41515	1.51621e-05	**
Aault-Egg	miR-4987-3p	8090736	18162337	0	129	0.01	7.1026	9.4722	3.16181e-21	**
Aault-Egg	miR-499	8090736	18162337	10	72	1.236	3.9642	1.68135	0.000110526	**
Aault-Egg	miR-508-5p	8090736	18162337	4	41	0.4944	2.2574	2.19091	0.000697354	**
Aault-Egg	miR-5093	8090736	18162337	243	0	30.0344	0.01	-11.5524	3.71667e-125	**
Aault-Egg	miR-509-5p	8090736	18162337	0	21	0.01	1.1562	6.85325	0.000603733	**
Aault-Egg	miR-5097	8090736	18162337	14	104	1.7304	5.7261	1.72645	1.82979e-06	**
Aault-Egg	miR-509b	8090736	18162337	1	30	0.1236	1.6518	3.74029	0.000231298	**
Aault-Egg	miR-5100	8090736	18162337	3	64	0.3708	3.5238	3.24842	1.29376e-07	**
Aault-Egg	miR-5106	8090736	18162337	490	961	60.5631	52.9117	-0.194852	0.0151822
Aault-Egg	miR-5108	8090736	18162337	72	5	8.8991	0.2753	-5.01458	3.32399e-31	**
Aault-Egg	miR-5109	8090736	18162337	0	414	0.01	22.7944	11.1545	7.89836e-67	**
Aault-Egg	miR-5111-5p	8090736	18162337	1	54	0.1236	2.9732	4.58827	5.68372e-08	**
Aault-Egg	miR-5112	8090736	18162337	0	75	0.01	4.1294	8.68979	1.38163e-12	**
Aault-Egg	miR-511-3p	8090736	18162337	0	46	0.01	2.5327	7.98453	6.0344e-08	**
Aault-Egg	miR-5115	8090736	18162337	4	482	0.4944	26.5384	5.74626	2.21224e-70	**
Aault-Egg	miR-5119	8090736	18162337	2	52	0.2472	2.8631	3.53383	1.01384e-06	**
Aault-Egg	miR-5121	8090736	18162337	20	6	2.472	0.3304	-2.90339	1.35498e-06	**
Aault-Egg	miR-5126	8090736	18162337	46083	3	5695.77	0.1652	-15.0734	0	**
Aault-Egg	miR-5132	8090736	18162337	0	27	0.01	1.4866	7.21587	6.61903e-05	**
Aault-Egg	miR-5133	8090736	18162337	378	6	46.7201	0.3304	-7.14369	1.74044e-182	**
Aault-Egg	miR-5134	8090736	18162337	440	5	54.3832	0.2753	-7.62601	1.6795e-215	**
Aault-Egg	miR-5136	8090736	18162337	248	0	30.6523	0.01	-11.5818	1.03322e-127	**
Aault-Egg	miR-51-3p	8090736	18162337	0	25	0.01	1.3765	7.10486	0.000138296	**
Aault-Egg	miR-514	8090736	18162337	5	30	0.618	1.6518	1.41836	0.0337109	*
Aault-Egg	miR-516a-3p	8090736	18162337	9	0	1.1124	0.01	-6.79753	1.54564e-05	**
Aault-Egg	miR-5186	8090736	18162337	52	0	6.4271	0.01	-9.32802	1.61379e-27	**
Aault-Egg	miR-5187-5p	8090736	18162337	12738	9	1574.39	0.4955	-11.6336	0	**
Aault-Egg	miR-518d	8090736	18162337	286	0	35.3491	0.01	-11.7875	3.88055e-147	**
Aault-Egg	miR-5190	8090736	18162337	0	94	0.01	5.1755	9.01555	1.25959e-15	**
Aault-Egg	miR-519e-5p	8090736	18162337	10	0	1.236	0.01	-6.94953	4.7634e-06	**
Aault-Egg	miR-5305	8090736	18162337	279	18	34.4839	0.9911	-5.12075	6.33453e-118	**
Aault-Egg	miR-5306	8090736	18162337	0	42	0.01	2.3125	7.85331	2.63432e-07	**
Aault-Egg	miR-5307	8090736	18162337	606	48	74.9005	2.6428	-4.82484	4.58713e-245	**
Aault-Egg	miR-5308	8090736	18162337	826	65	102.092	3.5788	-4.83425	0	**
Aault-Egg	miR-5309	8090736	18162337	136	19	16.8093	1.0461	-4.00617	2.20358e-49	**
Aault-Egg	miR-5310	8090736	18162337	8060	68	996.201	3.744	-8.05571	0	**
Aault-Egg	miR-5312	8090736	18162337	83	271	10.2586	14.921	0.54051	0.00232266
Aault-Egg	miR-5314	8090736	18162337	196	0	24.2252	0.01	-11.2423	3.94624e-101	**
Aault-Egg	miR-5315	8090736	18162337	793	92	98.0133	5.0654	-4.27423	4.56488e-294	**
Aault-Egg	miR-5316a	8090736	18162337	1	1580	0.1236	86.9932	9.45908	1.03837e-250	**
Aault-Egg	miR-5316b	8090736	18162337	11	4180	1.3596	230.147	7.40323	0	**
Aault-Egg	miR-5317a	8090736	18162337	61	60	7.5395	3.3035	-1.19047	6.54654e-06	**
Aault-Egg	miR-5317b	8090736	18162337	39	38	4.8203	2.0922	-1.2041	0.00026234	**
Aault-Egg	miR-5318	8090736	18162337	1	126	0.1236	6.9374	5.81064	3.83292e-19	**
Aault-Egg	miR-5320	8090736	18162337	6	35	0.7416	1.9271	1.37772	0.0234289	*
Aault-Egg	miR-5322	8090736	18162337	0	37	0.01	2.0372	7.67044	1.6623e-06	**
Aault-Egg	miR-5324	8090736	18162337	1	486	0.1236	26.7587	7.75819	3.59875e-76	**
Aault-Egg	miR-5325	8090736	18162337	4	124	0.4944	6.8273	3.78756	2.13036e-15	**
Aault-Egg	miR-5326	8090736	18162337	1	148	0.1236	8.1487	6.04282	1.35247e-22	**
Aault-Egg	miR-5327	8090736	18162337	0	101	0.01	5.561	9.1192	9.5537e-17	**
Aault-Egg	miR-5328	8090736	18162337	0	81	0.01	4.4598	8.80084	1.51475e-13	**
Aault-Egg	miR-5329	8090736	18162337	0	27	0.01	1.4866	7.21587	6.61903e-05	**
Aault-Egg	miR-5330	8090736	18162337	0	174	0.01	9.5803	9.90393	1.99323e-28	**
Aault-Egg	miR-5331	8090736	18162337	0	72	0.01	3.9642	8.63089	4.17268e-12	**
Aault-Egg	miR-5334	8090736	18162337	10	76	1.236	4.1845	1.75938	4.08345e-05	**
Aault-Egg	miR-5336	8090736	18162337	0	53	0.01	2.9181	8.18889	4.57694e-09	**
Aault-Egg	miR-5343	8090736	18162337	0	60	0.01	3.3035	8.36785	3.4715e-10	**
Aault-Egg	miR-5345b	8090736	18162337	0	550	0.01	30.2824	11.5643	1.36897e-88	**
Aault-Egg	miR-5347	8090736	18162337	10	3	1.236	0.1652	-2.90339	0.000642565	**
Aault-Egg	miR-5350a*	8090736	18162337	0	31	0.01	1.7068	7.41515	1.51621e-05	**
Aault-Egg	miR-5350c	8090736	18162337	0	79	0.01	4.3497	8.76477	3.16488e-13	**
Aault-Egg	miR-5352*	8090736	18162337	9	0	1.1124	0.01	-6.79753	1.54564e-05	**
Aault-Egg	miR-5359	8090736	18162337	0	1211	0.01	66.6764	12.703	2.34871e-194	**
Aault-Egg	miR-5395	8090736	18162337	0	42	0.01	2.3125	7.85331	2.63432e-07	**
Aault-Egg	miR-5396	8090736	18162337	107	0	13.225	0.01	-10.3691	1.23675e-55	**
Aault-Egg	miR-5403	8090736	18162337	0	80	0.01	4.4047	8.7829	2.18952e-13	**
Aault-Egg	miR-5404	8090736	18162337	30	0	3.7079	0.01	-8.53446	2.84495e-16	**
Aault-Egg	miR-5410	8090736	18162337	0	61	0.01	3.3586	8.39172	2.40164e-10	**
Aault-Egg	miR-5418	8090736	18162337	4	21	0.4944	1.1562	1.22564	0.123863
Aault-Egg	miR-5421	8090736	18162337	4	55	0.4944	3.0282	2.61471	1.13438e-05	**
Aault-Egg	miR-5423	8090736	18162337	35	1225	4.3259	67.4473	3.96269	3.72947e-146	**
Aault-Egg	miR-5425	8090736	18162337	387	1292	47.8325	71.1362	0.572593	1.58003e-12
Aault-Egg	miR-5426-3p	8090736	18162337	0	156	0.01	8.5892	9.74638	1.51255e-25	**
Aault-Egg	miR-543-5p	8090736	18162337	0	7705	0.01	424.229	15.3726	0	**
Aault-Egg	miR-5438	8090736	18162337	659	0	81.4512	0.01	-12.9917	0	**
Aault-Egg	miR-5442	8090736	18162337	24	24	2.9664	1.3214	-1.16665	0.00499305	**
Aault-Egg	miR-5443	8090736	18162337	0	20	0.01	1.1012	6.78293	0.000872676	**
Aault-Egg	miR-5445	8090736	18162337	0	42	0.01	2.3125	7.85331	2.63432e-07	**
Aault-Egg	miR-5451	8090736	18162337	0	34	0.01	1.872	7.54844	5.02037e-06	**
Aault-Egg	miR-5456	8090736	18162337	0	20	0.01	1.1012	6.78293	0.000872676	**
Aault-Egg	miR-54-5p	8090736	18162337	4	37	0.4944	2.0372	2.04284	0.00213736	**
Aault-Egg	miR-5460	8090736	18162337	1	258	0.1236	14.2052	6.8446	5.83936e-40	**
Aault-Egg	miR-5462	8090736	18162337	21	0	2.5956	0.01	-8.01992	1.1345e-11	**
Aault-Egg	miR-5466	8090736	18162337	0	24	0.01	1.3214	7.04592	0.000199903	**
Aault-Egg	miR-547-3p	8090736	18162337	0	417	0.01	22.9596	11.1649	2.61524e-67	**
Aault-Egg	miR-548ab	8090736	18162337	0	116	0.01	6.3868	9.31895	3.80229e-19	**
Aault-Egg	miR-548ak	8090736	18162337	0	157	0.01	8.6443	9.75561	1.04641e-25	**
Aault-Egg	miR-548e	8090736	18162337	0	158	0.01	8.6993	9.76476	7.23922e-26	**
Aault-Egg	miR-548f	8090736	18162337	0	19	0.01	1.0461	6.70888	0.00126143	**
Aault-Egg	miR-548g-3p	8090736	18162337	0	40	0.01	2.2024	7.78293	5.50408e-07	**
Aault-Egg	miR-548t-5p	8090736	18162337	0	39	0.01	2.1473	7.74638	7.95597e-07	**
Aault-Egg	miR-551*	8090736	18162337	0	250	0.01	13.7647	10.4268	1.37695e-40	**
Aault-Egg	miR-55-3p	8090736	18162337	0	1641	0.01	90.3518	13.1413	3.69156e-263	**
Aault-Egg	miR-5549-3p	8090736	18162337	2	35	0.2472	1.9271	2.96268	0.0002617	**
Aault-Egg	miR-5553-3p	8090736	18162337	33	0	4.0787	0.01	-8.67197	8.32718e-18	**
Aault-Egg	miR-558	8090736	18162337	0	47	0.01	2.5878	8.01558	4.17471e-08	**
Aault-Egg	miR-559	8090736	18162337	0	91	0.01	5.0104	8.96878	3.80413e-15	**
Aault-Egg	miR-5601	8090736	18162337	0	483	0.01	26.5935	11.3769	7.19377e-78	**
Aault-Egg	miR-5606	8090736	18162337	0	270	0.01	14.8659	10.5378	8.68459e-44	**
Aault-Egg	miR-5611	8090736	18162337	0	106	0.01	5.8363	9.18891	1.51401e-17	**
Aault-Egg	miR-5620-5p	8090736	18162337	0	57	0.01	3.1384	8.29389	1.04844e-09	**
Aault-Egg	miR-5624-5p	8090736	18162337	9	1	1.1124	0.0551	-4.33548	0.000122387	**
Aault-Egg	miR-5683	8090736	18162337	0	1073	0.01	59.0783	12.5284	2.83133e-172	**
Aault-Egg	miR-5688	8090736	18162337	0	129	0.01	7.1026	9.4722	3.16181e-21	**
Aault-Egg	miR-5691	8090736	18162337	0	70	0.01	3.8541	8.59025	8.71831e-12	**
Aault-Egg	miR-5698	8090736	18162337	33	109	4.0787	6.0014	0.55719	0.051066
Aault-Egg	miR-57	8090736	18162337	0	72	0.01	3.9642	8.63089	4.17268e-12	**
Aault-Egg	miR-5703	8090736	18162337	2645	60	326.917	3.3035	-6.62879	0	**
Aault-Egg	miR-5708	8090736	18162337	20	0	2.472	0.01	-7.94953	3.68125e-11	**
Aault-Egg	miR-574	8090736	18162337	18	0	2.2248	0.01	-7.79753	3.87596e-10	**
Aault-Egg	miR-574-5p	8090736	18162337	803	15	99.2493	0.8259	-6.90895	0	**
Aault-Egg	miR-575	8090736	18162337	0	116	0.01	6.3868	9.31895	3.80229e-19	**
Aault-Egg	miR-581	8090736	18162337	15	21	1.854	1.1562	-0.68125	0.150137
Aault-Egg	miR-582*	8090736	18162337	0	63	0.01	3.4687	8.43825	1.14945e-10	**
Aault-Egg	miR-582-3p	8090736	18162337	0	47	0.01	2.5878	8.01558	4.17471e-08	**
Aault-Egg	miR-58-3p	8090736	18162337	0	77	0.01	4.2395	8.72775	6.61262e-13	**
Aault-Egg	miR-584	8090736	18162337	0	55	0.01	3.0282	8.24232	2.19058e-09	**
Aault-Egg	miR-584-5p	8090736	18162337	0	33	0.01	1.8169	7.50534	7.25678e-06	**
Aault-Egg	miR-589	8090736	18162337	0	129	0.01	7.1026	9.4722	3.16181e-21	**
Aault-Egg	miR-593-5p	8090736	18162337	0	137	0.01	7.5431	9.55901	1.65908e-22	**
Aault-Egg	miR-598	8090736	18162337	33	0	4.0787	0.01	-8.67197	8.32718e-18	**
Aault-Egg	miR-601	8090736	18162337	0	63	0.01	3.4687	8.43825	1.14945e-10	**
Aault-Egg	miR-604	8090736	18162337	1	26492	0.1236	1458.62	13.5266	0	**
Aault-Egg	miR-624	8090736	18162337	3339	1	412.694	0.0551	-12.8707	0	**
Aault-Egg	miR-626	8090736	18162337	11	0	1.3596	0.01	-7.08704	1.468e-06	**
Aault-Egg	miR-629-5p	8090736	18162337	0	71	0.01	3.9092	8.61073	6.03148e-12	**
Aault-Egg	miR-632	8090736	18162337	3	40	0.3708	2.2024	2.57036	0.000251334	**
Aault-Egg	miR-63-3p	8090736	18162337	21	7	2.5956	0.3854	-2.75164	1.54733e-06	**
Aault-Egg	miR-63d	8090736	18162337	0	26	0.01	1.4315	7.16138	9.56759e-05	**
Aault-Egg	miR-640	8090736	18162337	0	38	0.01	2.0922	7.70888	1.15001e-06	**
Aault-Egg	miR-644a	8090736	18162337	0	71	0.01	3.9092	8.61073	6.03148e-12	**
Aault-Egg	miR-645	8090736	18162337	0	24	0.01	1.3214	7.04592	0.000199903	**
Aault-Egg	miR-64c	8090736	18162337	0	374	0.01	20.5921	11.0079	1.98552e-60	**
Aault-Egg	miR-650d	8090736	18162337	0	162	0.01	8.9196	9.80084	1.65828e-26	**
Aault-Egg	miR-653	8090736	18162337	136	27	16.8093	1.4866	-3.49917	5.84349e-44	**
Aault-Egg	miR-65-3p	8090736	18162337	31	0	3.8315	0.01	-8.58177	8.76763e-17	**
Aault-Egg	miR-664-5p	8090736	18162337	0	23	0.01	1.2664	6.98459	0.000288954	**
Aault-Egg	miR-666	8090736	18162337	0	26	0.01	1.4315	7.16138	9.56759e-05	**
Aault-Egg	miR-667*	8090736	18162337	992	62	122.609	3.4137	-5.16659	0	**
Aault-Egg	miR-669	8090736	18162337	29	5	3.5843	0.2753	-3.70261	5.11016e-11	**
Aault-Egg	miR-669a-3-3p	8090736	18162337	1408	0	174.026	0.01	-14.087	0	**
Aault-Egg	miR-669c-3p	8090736	18162337	41	34	5.0675	1.872	-1.43669	1.70166e-05	**
Aault-Egg	miR-669f-5p	8090736	18162337	14	4	1.7304	0.2202	-2.97422	4.27499e-05	**
Aault-Egg	miR-669g	8090736	18162337	0	97	0.01	5.3407	9.06089	4.17066e-16	**
Aault-Egg	miR-669n	8090736	18162337	390	54	48.2033	2.9732	-4.01904	1.00896e-138	**
Aault-Egg	miR-669p-3p	8090736	18162337	33	32	4.0787	1.7619	-1.21098	0.000728913	**
Aault-Egg	miR-676-3p	8090736	18162337	11	0	1.3596	0.01	-7.08704	1.468e-06	**
Aault-Egg	miR-694	8090736	18162337	37	0	4.5731	0.01	-8.83703	7.51155e-20	**
Aault-Egg	miR-698	8090736	18162337	23	0	2.8428	0.01	-8.15117	1.0775e-12	**
Aault-Egg	miR-7	8090736	18162337	4093	101	505.887	5.561	-6.50733	0	**
Aault-Egg	miR-705	8090736	18162337	1	243	0.1236	13.3793	6.75818	1.38328e-37	**
Aault-Egg	miR-709	8090736	18162337	245	27	30.2815	1.4866	-4.34835	2.57755e-93	**
Aault-Egg	miR-71	8090736	18162337	601	4676	74.2825	257.456	1.79323	5.66201e-245	**
Aault-Egg	miR-71*	8090736	18162337	358	87	44.2481	4.7901	-3.20749	1.49901e-103	**
Aault-Egg	miR-713	8090736	18162337	0	1050	0.01	57.8119	12.4972	1.35576e-168	**
Aault-Egg	miR-71-3p	8090736	18162337	3	88	0.3708	4.8452	3.70784	4.55501e-11	**
Aault-Egg	miR-71-5p	8090736	18162337	0	284	0.01	15.6368	10.6107	4.9961e-46	**
Aault-Egg	miR-716a	8090736	18162337	0	4167	0.01	229.431	14.4858	0	**
Aault-Egg	miR-716b	8090736	18162337	1125	10732	139.048	590.893	2.08732	0	**
Aault-Egg	miR-71b*	8090736	18162337	11	0	1.3596	0.01	-7.08704	1.468e-06	**
Aault-Egg	miR-71c	8090736	18162337	0	4783	0.01	263.347	14.6847	0	**
Aault-Egg	miR-72	8090736	18162337	0	104	0.01	5.7261	9.16141	3.16334e-17	**
Aault-Egg	miR-73-3p	8090736	18162337	58	0	7.1687	0.01	-9.48557	1.3826e-30	**
Aault-Egg	miR-738	8090736	18162337	0	1751	0.01	96.4083	13.2349	9.25304e-281	**
Aault-Egg	miR-74-3p	8090736	18162337	0	22	0.01	1.2113	6.92041	0.000417673	**
Aault-Egg	miR-74b	8090736	18162337	1	23	0.1236	1.2664	3.35698	0.00242616	**
Aault-Egg	miR-750	8090736	18162337	939	96	116.059	5.2857	-4.45662	0	**
Aault-Egg	miR-750-3p	8090736	18162337	895	93	110.62	5.1205	-4.43319	0	**
Aault-Egg	miR-752-5p	8090736	18162337	14	0	1.7304	0.01	-7.43496	4.29683e-08	**
Aault-Egg	miR-753	8090736	18162337	0	41	0.01	2.2574	7.81852	3.80782e-07	**
Aault-Egg	miR-753b-5p	8090736	18162337	18	6	2.2248	0.3304	-2.75139	8.64729e-06	**
Aault-Egg	miR-753c	8090736	18162337	332	14330	41.0346	788.995	4.2651	0	**
Aault-Egg	miR-757	8090736	18162337	3	68	0.3708	3.744	3.33587	3.50575e-08	**
Aault-Egg	miR-758-5p	8090736	18162337	0	3893	0.01	214.345	14.3876	0	**
Aault-Egg	miR-7-5p	8090736	18162337	3523	97	435.436	5.3407	-6.34929	0	**
Aault-Egg	miR-761	8090736	18162337	0	148	0.01	8.1487	9.67043	2.88254e-24	**
Aault-Egg	miR-765	8090736	18162337	5	41	0.618	2.2574	1.86898	0.00214838	**
Aault-Egg	miR-769-5p	8090736	18162337	0	25	0.01	1.3765	7.10486	0.000138296	**
Aault-Egg	miR-78	8090736	18162337	0	25	0.01	1.3765	7.10486	0.000138296	**
Aault-Egg	miR-787-5p	8090736	18162337	0	386	0.01	21.2528	11.0534	2.38656e-62	**
Aault-Egg	miR-79	8090736	18162337	15	228	1.854	12.5535	2.75938	3.65371e-21	**
Aault-Egg	miR-79-3p	8090736	18162337	0	247	0.01	13.5996	10.4093	4.15856e-40	**
Aault-Egg	miR-795-5p	8090736	18162337	0	26	0.01	1.4315	7.16138	9.56759e-05	**
Aault-Egg	miR-796	8090736	18162337	0	113	0.01	6.2217	9.28117	1.14834e-18	**
Aault-Egg	miR-799	8090736	18162337	0	137	0.01	7.5431	9.55901	1.65908e-22	**
Aault-Egg	miR-7b	8090736	18162337	23	3	2.8428	0.1652	-4.10503	1.10129e-09	**
Aault-Egg	miR-7c	8090736	18162337	0	27	0.01	1.4866	7.21587	6.61903e-05	**
Aault-Egg	miR-7d*	8090736	18162337	14	0	1.7304	0.01	-7.43496	4.29683e-08	**
Aault-Egg	miR-8	8090736	18162337	1628	163	201.218	8.9746	-4.48677	0	**
Aault-Egg	miR-8*	8090736	18162337	60	0	7.4159	0.01	-9.53448	1.31314e-31	**
Aault-Egg	miR-804	8090736	18162337	0	31	0.01	1.7068	7.41515	1.51621e-05	**
Aault-Egg	miR-8-3p	8090736	18162337	0	155	0.01	8.5341	9.7371	2.18634e-25	**
Aault-Egg	miR-84*	8090736	18162337	0	26	0.01	1.4315	7.16138	9.56759e-05	**
Aault-Egg	miR-84a	8090736	18162337	43	0	5.3147	0.01	-9.05384	6.43542e-23	**
Aault-Egg	miR-8-5p	8090736	18162337	0	22	0.01	1.2113	6.92041	0.000417673	**
Aault-Egg	miR-86*	8090736	18162337	60	0	7.4159	0.01	-9.53448	1.31314e-31	**
Aault-Egg	miR-87	8090736	18162337	105	190	12.9778	10.4612	-0.310997	0.0748849
Aault-Egg	miR-872-3p	8090736	18162337	0	326	0.01	17.9492	10.8097	9.51213e-53	**
Aault-Egg	miR-87-3p	8090736	18162337	0	193	0.01	10.6264	10.0534	1.81718e-31	**
Aault-Egg	miR-876	8090736	18162337	15	0	1.854	0.01	-7.5345	1.32421e-08	**
Aault-Egg	miR-877-3p	8090736	18162337	10	0	1.236	0.01	-6.94953	4.7634e-06	**
Aault-Egg	miR-877-5p	8090736	18162337	0	34	0.01	1.872	7.54844	5.02037e-06	**
Aault-Egg	miR-87a-3p	8090736	18162337	0	189	0.01	10.4061	10.0232	7.93288e-31	**
Aault-Egg	miR-87b	8090736	18162337	3	175	0.3708	9.6353	4.69962	3.94177e-24	**
Aault-Egg	miR-87b-3p	8090736	18162337	80	181	9.8879	9.9657	0.011307	0.980818
Aault-Egg	miR-880*	8090736	18162337	0	26	0.01	1.4315	7.16138	9.56759e-05	**
Aault-Egg	miR-881	8090736	18162337	1800	5468	222.477	301.063	0.436409	4.31522e-30
Aault-Egg	miR-883b-5p	8090736	18162337	0	82	0.01	4.5148	8.81852	1.04793e-13	**
Aault-Egg	miR-885-3p	8090736	18162337	2	797	0.2472	43.882	7.47181	1.25596e-123	**
Aault-Egg	miR-9	8090736	18162337	6799	405	840.344	22.2989	-5.23594	0	**
Aault-Egg	miR-92	8090736	18162337	7	8225	0.8652	452.86	9.03182	0	**
Aault-Egg	miR-920	8090736	18162337	752	9	92.9458	0.4955	-7.55136	0	**
Aault-Egg	miR-921	8090736	18162337	0	50	0.01	2.7529	8.10481	1.3823e-08	**
Aault-Egg	miR-922	8090736	18162337	0	235	0.01	12.9389	10.3375	3.45974e-38	**
Aault-Egg	miR-924	8090736	18162337	23	1	2.8428	0.0551	-5.68912	1.8968e-11	**
Aault-Egg	miR-927*	8090736	18162337	0	67	0.01	3.689	8.52709	2.63304e-11	**
Aault-Egg	miR-928	8090736	18162337	86	16	10.6294	0.8809	-3.59294	4.51796e-29	**
Aault-Egg	miR-929	8090736	18162337	146	0	18.0453	0.01	-10.8174	1.43149e-75	**
Aault-Egg	miR-92a	8090736	18162337	116	8379	14.3374	461.339	5.00797	0	**
Aault-Egg	miR-92a-3p	8090736	18162337	0	94	0.01	5.1755	9.01555	1.25959e-15	**
Aault-Egg	miR-92b	8090736	18162337	0	283	0.01	15.5817	10.6056	7.2217e-46	**
Aault-Egg	miR-92b-5p	8090736	18162337	7351	24108	908.57	1327.36	0.546893	1.34713e-189
Aault-Egg	miR-92c-5p	8090736	18162337	0	118	0.01	6.497	9.34363	1.81982e-19	**
Aault-Egg	miR-92e-3p	8090736	18162337	0	35	0.01	1.9271	7.59029	3.47318e-06	**
Aault-Egg	miR-92e-5p	8090736	18162337	14335	22515	1771.78	1239.65	-0.515262	1.50547e-237
Aault-Egg	miR-932	8090736	18162337	7	122	0.8652	6.7172	2.95675	1.32744e-12	**
Aault-Egg	miR-932-3p	8090736	18162337	0	336	0.01	18.4998	10.8533	2.38888e-54	**
Aault-Egg	miR-939	8090736	18162337	0	62	0.01	3.4137	8.41519	1.6615e-10	**
Aault-Egg	miR-9-3p	8090736	18162337	15	0	1.854	0.01	-7.5345	1.32421e-08	**
Aault-Egg	miR-954-5p	8090736	18162337	12	0	1.4832	0.01	-7.21257	4.5241e-07	**
Aault-Egg	miR-955-3p	8090736	18162337	0	53	0.01	2.9181	8.18889	4.57694e-09	**
Aault-Egg	miR-9-5p	8090736	18162337	6786	0	838.737	0.01	-16.3559	0	**
Aault-Egg	miR-96	8090736	18162337	134	21	16.5622	1.1562	-3.84043	4.96535e-47	**
Aault-Egg	miR-962-5p	8090736	18162337	0	47	0.01	2.5878	8.01558	4.17471e-08	**
Aault-Egg	miR-964-5p	8090736	18162337	0	608	0.01	33.4759	11.7089	7.17636e-98	**
Aault-Egg	miR-965-5p	8090736	18162337	0	56	0.01	3.0833	8.26833	1.51548e-09	**
Aault-Egg	miR-96-5p	8090736	18162337	64	585	7.9103	32.2095	2.02568	2.95701e-37	**
Aault-Egg	miR-967-5p	8090736	18162337	0	166	0.01	9.1398	9.83602	3.79861e-27	**
Aault-Egg	miR-968-5p	8090736	18162337	0	176	0.01	9.6904	9.92041	9.53982e-29	**
Aault-Egg	miR-969-3p	8090736	18162337	0	33	0.01	1.8169	7.50534	7.25678e-06	**
Aault-Egg	miR-970	8090736	18162337	0	36	0.01	1.9821	7.63089	2.40281e-06	**
Aault-Egg	miR-98	8090736	18162337	3	34	0.3708	1.872	2.33587	0.00150134	**
Aault-Egg	miR-980-3p	8090736	18162337	0	309	0.01	17.0132	10.7324	4.99368e-50	**
Aault-Egg	miR-981	8090736	18162337	151	10	18.6633	0.5506	-5.08306	2.65984e-64	**
Aault-Egg	miR-988*	8090736	18162337	0	45	0.01	2.4777	7.95286	8.72254e-08	**
Aault-Egg	miR-989-3p	8090736	18162337	6	28	0.7416	1.5417	1.05581	0.106201
Aault-Egg	miR-993	8090736	18162337	16	193	1.9776	10.6264	2.42583	5.59348e-16	**
Aault-Egg	miR-993*	8090736	18162337	132	720	16.315	39.6425	1.28085	7.49037e-25	**
Aault-Egg	miR-993-5p	8090736	18162337	127	724	15.697	39.8627	1.34455	9.52037e-27	**
Aault-Egg	miR-993a*	8090736	18162337	126	717	15.5734	39.4773	1.34194	1.97121e-26	**
Aault-Egg	miR-993b*	8090736	18162337	127	717	15.697	39.4773	1.33053	4.0626e-26	**
Aault-Egg	miR-994	8090736	18162337	0	80	0.01	4.4047	8.7829	2.18952e-13	**
Aault-Egg	miR-999*	8090736	18162337	0	43	0.01	2.3675	7.88722	1.82247e-07	**
Aault-Egg	miR-999-3p	8090736	18162337	0	29	0.01	1.5967	7.31895	3.16794e-05	**
Aault-Egg	miR-9a	8090736	18162337	7165	355	885.581	19.5459	-5.50169	0	**
Aault-Egg	miR-9a-5p	8090736	18162337	0	417	0.01	22.9596	11.1649	2.61524e-67	**
Aault-Egg	miR-9c-5p	8090736	18162337	20	0	2.472	0.01	-7.94953	3.68125e-11	**
Aault-Egg	miR-iab-8	8090736	18162337	0	38	0.01	2.0922	7.70888	1.15001e-06	**
Aault-Egg	miR-m108-1	8090736	18162337	0	96	0.01	5.2857	9.04595	6.02856e-16	**
Aault-Egg	miR-m108-1*	8090736	18162337	0	22	0.01	1.2113	6.92041	0.000417673	**
Aault-Egg	miR-m21-1	8090736	18162337	0	181	0.01	9.9657	9.96083	1.51181e-29	**

## Sheet: Larvae-Egg
pairwise	miR-name	Larvae-total-reads	Egg-total-reads	Larvae-expressed	Egg-expressed	Larvae-std	Egg-std	fold-change(log2 WXNPL423/WXNP329)	p-value	sig-lable
Larvae-Egg	bantam	11807326	18162337	626	222	53.0179	12.2231	-2.11687	7.00399e-92	**
Larvae-Egg	bantam-5p	11807326	18162337	0	75	0.01	4.1294	8.68979	5.89196e-17	**
Larvae-Egg	bantam-b	11807326	18162337	188	6	15.9223	0.3304	-5.59069	2.49958e-67	**
Larvae-Egg	let-7	11807326	18162337	189	0	16.007	0.01	-10.6445	2.75595e-77	**
Larvae-Egg	let-7-3p	11807326	18162337	47	3	3.9806	0.1652	-4.5907	3.68993e-16	**
Larvae-Egg	let-7-5p	11807326	18162337	261647	2145	22159.7	118.102	-7.55177	0	**
Larvae-Egg	let-7a*	11807326	18162337	40	0	3.3877	0.01	-8.40416	5.19144e-17	**
Larvae-Egg	let-7b	11807326	18162337	10362	335	877.591	18.4448	-5.57226	0	**
Larvae-Egg	let-7b-5p	11807326	18162337	8400	350	711.423	19.2706	-5.20623	0	**
Larvae-Egg	let-7c	11807326	18162337	940	463	79.6116	25.4923	-1.64292	1.10716e-96	**
Larvae-Egg	let-7d	11807326	18162337	1250	15	105.867	0.8259	-7.00206	0	**
Larvae-Egg	let-7d-3p	11807326	18162337	25	0	2.1173	0.01	-7.72608	6.07075e-11	**
Larvae-Egg	let-7d-5p	11807326	18162337	1314	19	111.287	1.0461	-6.73312	0	**
Larvae-Egg	let-7e	11807326	18162337	46	54	3.8959	2.9732	-0.38994	0.173506
Larvae-Egg	let-7e-5p	11807326	18162337	518	61	43.8711	3.3586	-3.70734	3.62337e-140	**
Larvae-Egg	let-7f-2-3p	11807326	18162337	0	53	0.01	2.9181	8.18889	3.59321e-12	**
Larvae-Egg	let-7f-5p	11807326	18162337	28782	215	2437.64	11.8377	-7.68595	0	**
Larvae-Egg	let-7g	11807326	18162337	5235	8	443.369	0.4405	-9.97515	0	**
Larvae-Egg	let-7g-5p	11807326	18162337	5382	19	455.819	1.0461	-8.7673	0	**
Larvae-Egg	let-7h	11807326	18162337	77	8	6.5214	0.4405	-3.88797	5.77622e-23	**
Larvae-Egg	let-7i	11807326	18162337	3198	56	270.849	3.0833	-6.45687	0	**
Larvae-Egg	let-7i-5p	11807326	18162337	3103	47	262.803	2.5878	-6.66611	0	**
Larvae-Egg	let-7j	11807326	18162337	62	14	5.251	0.7708	-2.76816	5.75947e-14	**
Larvae-Egg	let-7k	11807326	18162337	20	0	1.6939	0.01	-7.4042	6.39578e-09	**
Larvae-Egg	lsy-6	11807326	18162337	277	384	23.46	21.1427	-0.150043	0.185041
Larvae-Egg	miR-1	11807326	18162337	457228	53765	38724.1	2960.25	-3.70944	0	**
Larvae-Egg	miR-10	11807326	18162337	7294	870	617.752	47.9013	-3.68889	0	**
Larvae-Egg	miR-10*	11807326	18162337	2130	268	180.397	14.7558	-3.61182	0	**
Larvae-Egg	miR-100	11807326	18162337	7803	353	660.861	19.4358	-5.08756	0	**
Larvae-Egg	miR-100*	11807326	18162337	26	0	2.202	0.01	-7.78267	2.39173e-11	**
Larvae-Egg	miR-1000	11807326	18162337	12	35	1.0163	1.9271	0.923105	0.0533022
Larvae-Egg	miR-1000-5p	11807326	18162337	0	22	0.01	1.2113	6.92041	1.98745e-05	**
Larvae-Egg	miR-1003*	11807326	18162337	24	0	2.0326	0.01	-7.66718	1.54089e-10	**
Larvae-Egg	miR-100-5p	11807326	18162337	8265	365	699.989	20.0965	-5.12232	0	**
Larvae-Egg	miR-1006-5p	11807326	18162337	0	58	0.01	3.1934	8.31895	2.93719e-13	**
Larvae-Egg	miR-1007-5p	11807326	18162337	0	290	0.01	15.9671	10.6409	1.01294e-63	**
Larvae-Egg	miR-100a	11807326	18162337	7552	11	639.603	0.6056	-10.0446	0	**
Larvae-Egg	miR-101	11807326	18162337	2858	76	242.053	4.1845	-5.85412	0	**
Larvae-Egg	miR-1010-5p	11807326	18162337	30	34	2.5408	1.872	-0.440702	0.215756
Larvae-Egg	miR-101-3p	11807326	18162337	2764	40	234.092	2.2024	-6.73186	0	**
Larvae-Egg	miR-1014-3p	11807326	18162337	0	146	0.01	8.0386	9.6508	2.12344e-32	**
Larvae-Egg	miR-1016-5p	11807326	18162337	0	35	0.01	1.9271	7.59029	2.95573e-08	**
Larvae-Egg	miR-1018	11807326	18162337	88	190	7.453	10.4612	0.489155	0.00791419
Larvae-Egg	miR-101a	11807326	18162337	2003	0	169.64	0.01	-14.0502	0	**
Larvae-Egg	miR-101a-3p	11807326	18162337	2868	38	242.9	2.0922	-6.8592	0	**
Larvae-Egg	miR-101b	11807326	18162337	0	30	0.01	1.6518	7.3679	3.6159e-07	**
Larvae-Egg	miR-101b-3p	11807326	18162337	37	0	3.1336	0.01	-8.29168	8.48943e-16	**
Larvae-Egg	miR-101c	11807326	18162337	1809	0	153.21	0.01	-13.9032	0	**
Larvae-Egg	miR-103	11807326	18162337	7253	103	614.28	5.6711	-6.75912	0	**
Larvae-Egg	miR-103a-3p	11807326	18162337	6920	79	586.077	4.3497	-7.07403	0	**
Larvae-Egg	miR-10-3p	11807326	18162337	2079	266	176.077	14.6457	-3.58766	0	**
Larvae-Egg	miR-105	11807326	18162337	0	22	0.01	1.2113	6.92041	1.98745e-05	**
Larvae-Egg	miR-105-1	11807326	18162337	0	41	0.01	2.2574	7.81852	1.46421e-09	**
Larvae-Egg	miR-10-5p	11807326	18162337	7249	860	613.941	47.3507	-3.69664	0	**
Larvae-Egg	miR-106	11807326	18162337	31	0	2.6255	0.01	-8.03645	2.27018e-13	**
Larvae-Egg	miR-106b-3p	11807326	18162337	173	0	14.6519	0.01	-10.5169	8.18007e-71	**
Larvae-Egg	miR-106b-5p	11807326	18162337	128	72	10.8407	3.9642	-1.45136	2.30822e-12	**
Larvae-Egg	miR-107	11807326	18162337	8554	56	724.466	3.0833	-7.8763	0	**
Larvae-Egg	miR-107*	11807326	18162337	45	43	3.8112	2.3675	-0.686881	0.0249772
Larvae-Egg	miR-107-5p	11807326	18162337	35	49	2.9643	2.6979	-0.135855	0.650848
Larvae-Egg	miR-107b	11807326	18162337	283	0	23.9682	0.01	-11.2269	2.59671e-115	**
Larvae-Egg	miR-10a	11807326	18162337	7476	895	633.166	49.2778	-3.68357	0	**
Larvae-Egg	miR-10a-5p	11807326	18162337	7259	858	614.788	47.2406	-3.70199	0	**
Larvae-Egg	miR-10b	11807326	18162337	13	3	1.101	0.1652	-2.73653	0.000749663	**
Larvae-Egg	miR-10b-5p	11807326	18162337	0	684	0.01	37.6604	11.8788	2.02577e-149	**
Larvae-Egg	miR-11*	11807326	18162337	63	6	5.3357	0.3304	-4.01339	1.77931e-19	**
Larvae-Egg	miR-1175	11807326	18162337	170	53	14.3978	2.9181	-2.30275	5.22401e-29	**
Larvae-Egg	miR-1175*	11807326	18162337	218	0	18.4631	0.01	-10.8504	5.11556e-89	**
Larvae-Egg	miR-1175-3p	11807326	18162337	178	10	15.0754	0.5506	-4.77505	6.77003e-59	**
Larvae-Egg	miR-1177	11807326	18162337	0	89	0.01	4.9003	8.93673	5.31029e-20	**
Larvae-Egg	miR-1184	11807326	18162337	0	48	0.01	2.6428	8.04592	4.39576e-11	**
Larvae-Egg	miR-1185-3p	11807326	18162337	0	23	0.01	1.2664	6.98459	1.20444e-05	**
Larvae-Egg	miR-1193-5p	11807326	18162337	309	49	26.1702	2.6979	-3.27802	1.62007e-75	**
Larvae-Egg	miR-1194	11807326	18162337	0	164	0.01	9.0297	9.81853	2.58142e-36	**
Larvae-Egg	miR-1198-5p	11807326	18162337	0	678	0.01	37.33	11.8661	4.08933e-148	**
Larvae-Egg	miR-1199-3p	11807326	18162337	0	3688	0.01	203.058	14.3096	0	**
Larvae-Egg	miR-12	11807326	18162337	364	0	30.8283	0.01	-11.59	4.44088e-148	**
Larvae-Egg	miR-1205	11807326	18162337	0	33	0.01	1.8169	7.50534	8.04796e-08	**
Larvae-Egg	miR-1208	11807326	18162337	0	24	0.01	1.3214	7.04592	7.29923e-06	**
Larvae-Egg	miR-122	11807326	18162337	212	5	17.955	0.2753	-6.02724	4.44827e-78	**
Larvae-Egg	miR-122-5p	11807326	18162337	225	11	19.056	0.6056	-4.97574	8.26411e-76	**
Larvae-Egg	miR-1231-5p	11807326	18162337	388	208	32.861	11.4523	-1.52074	1.05789e-36	**
Larvae-Egg	miR-124	11807326	18162337	36	28	3.049	1.5417	-0.983814	0.00633696
Larvae-Egg	miR-124-2*	11807326	18162337	0	35	0.01	1.9271	7.59029	2.95573e-08	**
Larvae-Egg	miR-124-3p	11807326	18162337	44	15	3.7265	0.8259	-2.17378	4.5846e-08	**
Larvae-Egg	miR-124-5p	11807326	18162337	0	146	0.01	8.0386	9.6508	2.12344e-32	**
Larvae-Egg	miR-1246	11807326	18162337	2061	13	174.553	0.7158	-7.92989	0	**
Larvae-Egg	miR-1247-3p	11807326	18162337	0	9198	0.01	506.433	15.6281	0	**
Larvae-Egg	miR-124b	11807326	18162337	53	41	4.4887	2.2574	-0.991636	0.000869136
Larvae-Egg	miR-124d	11807326	18162337	30	0	2.5408	0.01	-7.98914	5.76223e-13	**
Larvae-Egg	miR-1254	11807326	18162337	15	41995	1.2704	2312.2	10.8298	0	**
Larvae-Egg	miR-1255b	11807326	18162337	0	31	0.01	1.7068	7.41515	2.19132e-07	**
Larvae-Egg	miR-125a	11807326	18162337	5471	8	463.356	0.4405	-10.0388	0	**
Larvae-Egg	miR-125a-3p	11807326	18162337	0	78	0.01	4.2946	8.74638	1.31138e-17	**
Larvae-Egg	miR-125b-5p	11807326	18162337	5636	202	477.331	11.1219	-5.42351	0	**
Larvae-Egg	miR-125c	11807326	18162337	5403	192	457.597	10.5713	-5.43585	0	**
Larvae-Egg	miR-12-5p	11807326	18162337	1041	84	88.1656	4.625	-4.25269	9.17732624525533e-312	**
Larvae-Egg	miR-1260a	11807326	18162337	54	321	4.5734	17.6739	1.95028	3.2034e-26	**
Larvae-Egg	miR-1261	11807326	18162337	3	23	0.2541	1.2664	2.31726	0.00260178	**
Larvae-Egg	miR-1265	11807326	18162337	4	31	0.3388	1.7068	2.33279	0.000377558	**
Larvae-Egg	miR-1270	11807326	18162337	19	62	1.6092	3.4137	1.08499	0.00284815	**
Larvae-Egg	miR-1273f	11807326	18162337	0	101	0.01	5.561	9.1192	1.30316e-22	**
Larvae-Egg	miR-127-3p	11807326	18162337	15	3	1.2704	0.1652	-2.943	0.000163242	**
Larvae-Egg	miR-1278	11807326	18162337	4	19	0.3388	1.0461	1.62651	0.0311628	*
Larvae-Egg	miR-128	11807326	18162337	93	37	7.8765	2.0372	-1.95097	1.274e-13	**
Larvae-Egg	miR-1280	11807326	18162337	0	22	0.01	1.2113	6.92041	1.98745e-05	**
Larvae-Egg	miR-128-3p	11807326	18162337	113	43	9.5703	2.3675	-2.0152	6.82197e-17	**
Larvae-Egg	miR-1285	11807326	18162337	48	1	4.0653	0.0551	-6.20517	9.24944e-19	**
Larvae-Egg	miR-1286	11807326	18162337	51	0	4.3194	0.01	-8.75469	1.8427e-21	**
Larvae-Egg	miR-1290	11807326	18162337	1018	4	86.2177	0.2202	-8.61303	0	**
Larvae-Egg	miR-1293	11807326	18162337	0	295	0.01	16.2424	10.6655	8.28002e-65	**
Larvae-Egg	miR-129b	11807326	18162337	77	67	6.5214	3.689	-0.821952	0.00062678
Larvae-Egg	miR-1306	11807326	18162337	12	7	1.0163	0.3854	-1.3989	0.0366621	*
Larvae-Egg	miR-1306-3p	11807326	18162337	26	12	2.202	0.6607	-1.73675	0.000313445	**
Larvae-Egg	miR-1306-5p	11807326	18162337	14	0	1.1857	0.01	-6.8896	1.71031e-06	**
Larvae-Egg	miR-1307-3p	11807326	18162337	58	0	4.9122	0.01	-8.94023	2.71483e-24	**
Larvae-Egg	miR-1307-5p	11807326	18162337	44	2	3.7265	0.1101	-5.08093	5.10789e-16	**
Larvae-Egg	miR-130a-2*	11807326	18162337	0	46	0.01	2.5327	7.98453	1.19689e-10	**
Larvae-Egg	miR-130b-3p	11807326	18162337	34	0	2.8796	0.01	-8.16972	1.38826e-14	**
Larvae-Egg	miR-130c	11807326	18162337	0	108	0.01	5.9464	9.21587	3.91224e-24	**
Larvae-Egg	miR-132	11807326	18162337	58	18	4.9122	0.9911	-2.30927	6.67739e-11	**
Larvae-Egg	miR-1321	11807326	18162337	27	13	2.2867	0.7158	-1.67564	0.000342968	**
Larvae-Egg	miR-1322	11807326	18162337	6	38	0.5082	2.0922	2.04155	0.0002567	**
Larvae-Egg	miR-1323	11807326	18162337	18	4	1.5245	0.2202	-2.79145	5.62449e-05	**
Larvae-Egg	miR-1328	11807326	18162337	11	462	0.9316	25.4373	4.77109	8.74419e-84	**
Larvae-Egg	miR-1329	11807326	18162337	3	26	0.2541	1.4315	2.49406	0.000787492	**
Larvae-Egg	miR-133	11807326	18162337	189	49	16.007	2.6979	-2.56879	2.09046e-36	**
Larvae-Egg	miR-133-3p	11807326	18162337	192	53	16.2611	2.9181	-2.47832	1.75662e-35	**
Larvae-Egg	miR-133-5p	11807326	18162337	0	49	0.01	2.6979	8.07569	2.66393e-11	**
Larvae-Egg	miR-133a	11807326	18162337	0	92	0.01	5.0654	8.98453	1.18192e-20	**
Larvae-Egg	miR-133a-3p	11807326	18162337	57	0	4.8275	0.01	-8.91513	6.89084e-24	**
Larvae-Egg	miR-133b	11807326	18162337	189	49	16.007	2.6979	-2.56879	2.09046e-36	**
Larvae-Egg	miR-133b*	11807326	18162337	0	14275	0.01	785.967	16.2622	0	**
Larvae-Egg	miR-133b-5p	11807326	18162337	773	22410	65.4678	1233.87	4.23626	0	**
Larvae-Egg	miR-134	11807326	18162337	0	21	0.01	1.1562	6.85325	3.2795e-05	**
Larvae-Egg	miR-1343*	11807326	18162337	0	55	0.01	3.0282	8.24232	1.31966e-12	**
Larvae-Egg	miR-1346	11807326	18162337	101	4	8.554	0.2202	-5.27971	7.51769e-36	**
Larvae-Egg	miR-1348	11807326	18162337	20	83	1.6939	4.5699	1.43181	1.71152e-05	**
Larvae-Egg	miR-1354	11807326	18162337	3	28	0.2541	1.5417	2.60105	0.000349339	**
Larvae-Egg	miR-1354*	11807326	18162337	0	88	0.01	4.8452	8.92041	8.76251e-20	**
Larvae-Egg	miR-1355*	11807326	18162337	0	45	0.01	2.4777	7.95286	1.97499e-10	**
Larvae-Egg	miR-1357	11807326	18162337	86	14	7.2836	0.7708	-3.24022	6.58869e-22	**
Larvae-Egg	miR-136-5p	11807326	18162337	0	1253	0.01	68.9889	12.7521	3.49404e-273	**
Larvae-Egg	miR-137	11807326	18162337	3295	17	279.064	0.936	-8.21987	0	**
Larvae-Egg	miR-1371	11807326	18162337	0	2477	0.01	136.381	13.7354	0	**
Larvae-Egg	miR-1375	11807326	18162337	0	366	0.01	20.1516	10.9767	2.98409e-80	**
Larvae-Egg	miR-1375*	11807326	18162337	0	25	0.01	1.3765	7.10486	4.42351e-06	**
Larvae-Egg	miR-1381	11807326	18162337	0	25	0.01	1.3765	7.10486	4.42351e-06	**
Larvae-Egg	miR-138-1-3p	11807326	18162337	0	54	0.01	2.9732	8.21587	2.17757e-12	**
Larvae-Egg	miR-1382	11807326	18162337	0	500	0.01	27.5295	11.4268	2.13037e-109	**
Larvae-Egg	miR-1386	11807326	18162337	53	0	4.4887	0.01	-8.81015	2.86018e-22	**
Larvae-Egg	miR-138b	11807326	18162337	0	827	0.01	45.5338	12.1527	1.59457e-180	**
Larvae-Egg	miR-1390	11807326	18162337	0	76	0.01	4.1845	8.70891	3.57067e-17	**
Larvae-Egg	miR-139-3p	11807326	18162337	13	71	1.101	3.9092	1.82806	2.42068e-06	**
Larvae-Egg	miR-1396	11807326	18162337	44339	17362	3755.21	955.934	-1.97391	0	**
Larvae-Egg	miR-1399	11807326	18162337	14	102	1.1857	5.616	2.2438	9.88991e-11	**
Larvae-Egg	miR-13a-5p	11807326	18162337	0	4412	0.01	242.92	14.5682	0	**
Larvae-Egg	miR-1-3p	11807326	18162337	466287	55413	39491.3	3050.98	-3.69419	0	**
Larvae-Egg	miR-140	11807326	18162337	9826	296	832.195	16.2975	-5.6742	0	**
Larvae-Egg	miR-140*	11807326	18162337	6563	238	555.841	13.104	-5.40659	0	**
Larvae-Egg	miR-1400*	11807326	18162337	0	45	0.01	2.4777	7.95286	1.97499e-10	**
Larvae-Egg	miR-1402	11807326	18162337	0	59	0.01	3.2485	8.34363	1.78001e-13	**
Larvae-Egg	miR-140-3p	11807326	18162337	9823	265	831.941	14.5906	-5.83337	0	**
Larvae-Egg	miR-1404	11807326	18162337	4	588	0.3388	32.3747	6.57829	1.91244e-120	**
Larvae-Egg	miR-1407	11807326	18162337	10	101	0.8469	5.561	2.71508	7.78613e-13	**
Larvae-Egg	miR-1410	11807326	18162337	0	68	0.01	3.744	8.54844	1.9626e-15	**
Larvae-Egg	miR-1412	11807326	18162337	38	356	3.2183	19.601	2.60656	3.22292e-40	**
Larvae-Egg	miR-1418*	11807326	18162337	0	733	0.01	40.3582	11.9786	4.45241e-160	**
Larvae-Egg	miR-1419d	11807326	18162337	0	24	0.01	1.3214	7.04592	7.29923e-06	**
Larvae-Egg	miR-1419e*	11807326	18162337	4312	0	365.197	0.01	-15.1564	0	**
Larvae-Egg	miR-142	11807326	18162337	1216	96	102.987	5.2857	-4.28422	0	**
Larvae-Egg	miR-1420c	11807326	18162337	150	0	12.704	0.01	-10.3111	1.64799e-61	**
Larvae-Egg	miR-1421aa	11807326	18162337	0	212	0.01	11.6725	10.1889	9.36208e-47	**
Larvae-Egg	miR-1421ac*	11807326	18162337	0	23	0.01	1.2664	6.98459	1.20444e-05	**
Larvae-Egg	miR-1421am	11807326	18162337	277	1349	23.46	74.2746	1.66267	3.9971e-85	**
Larvae-Egg	miR-1421d	11807326	18162337	15	18	1.2704	0.9911	-0.35818	0.45707
Larvae-Egg	miR-1421f	11807326	18162337	199	1949	16.8539	107.31	2.67063	1.374e-218	**
Larvae-Egg	miR-1421h	11807326	18162337	0	30	0.01	1.6518	7.3679	3.6159e-07	**
Larvae-Egg	miR-1421h*	11807326	18162337	0	37	0.01	2.0372	7.67044	1.08554e-08	**
Larvae-Egg	miR-1422a	11807326	18162337	713	8	60.3862	0.4405	-7.09893	9.44832e-273	**
Larvae-Egg	miR-1422f*	11807326	18162337	38	5	3.2183	0.2753	-3.54722	3.22645e-11	**
Larvae-Egg	miR-1422j*	11807326	18162337	0	31	0.01	1.7068	7.41515	2.19132e-07	**
Larvae-Egg	miR-142-3p	11807326	18162337	31	0	2.6255	0.01	-8.03645	2.27018e-13	**
Larvae-Egg	miR-142-5p	11807326	18162337	1054	134	89.2666	7.3779	-3.59684	6.35986e-276	**
Larvae-Egg	miR-142b	11807326	18162337	149	9	12.6193	0.4955	-4.6706	6.81795e-49	**
Larvae-Egg	miR-142b-5p	11807326	18162337	0	23	0.01	1.2664	6.98459	1.20444e-05	**
Larvae-Egg	miR-143	11807326	18162337	96	35	8.1305	1.9271	-2.07691	4.10363e-15	**
Larvae-Egg	miR-143-3p	11807326	18162337	95	15	8.0459	0.8259	-3.28421	2.41239e-24	**
Larvae-Egg	miR-1434	11807326	18162337	2	27	0.1694	1.4866	3.13351	0.000121925	**
Larvae-Egg	miR-144	11807326	18162337	46	0	3.8959	0.01	-8.60581	1.94136e-19	**
Larvae-Egg	miR-144*	11807326	18162337	143	2	12.1111	0.1101	-6.78137	4.38764e-55	**
Larvae-Egg	miR-144-3p	11807326	18162337	60	19	5.0816	1.0461	-2.28026	4.47583e-11	**
Larvae-Egg	miR-144-5p	11807326	18162337	47	0	3.9806	0.01	-8.63684	7.64848e-20	**
Larvae-Egg	miR-1465	11807326	18162337	152	0	12.8734	0.01	-10.3302	2.55796e-62	**
Larvae-Egg	miR-1466	11807326	18162337	0	189	0.01	10.4061	10.0232	9.42118e-42	**
Larvae-Egg	miR-1469	11807326	18162337	1	24	0.0847	1.3214	3.96356	7.91922e-05	**
Larvae-Egg	miR-146a-5p	11807326	18162337	584	0	49.4608	0.01	-12.2721	4.47509e-237	**
Larvae-Egg	miR-146b	11807326	18162337	296	98	25.0692	5.3958	-2.21601	5.21698e-47	**
Larvae-Egg	miR-146b-5p	11807326	18162337	299	94	25.3233	5.1755	-2.2907	1.91597e-49	**
Larvae-Egg	miR-147	11807326	18162337	0	53	0.01	2.9181	8.18889	3.59321e-12	**
Larvae-Egg	miR-1478	11807326	18162337	89	85	7.5377	4.68	-0.687616	0.00166198
Larvae-Egg	miR-147b	11807326	18162337	0	148	0.01	8.1487	9.67043	7.79867e-33	**
Larvae-Egg	miR-1482	11807326	18162337	47	500	3.9806	27.5295	2.78992	6.46823e-60	**
Larvae-Egg	miR-148a-3p	11807326	18162337	153	60	12.9581	3.3035	-1.97179	1.00333e-21	**
Larvae-Egg	miR-148b*	11807326	18162337	25	0	2.1173	0.01	-7.72608	6.07075e-11	**
Larvae-Egg	miR-148b-3p	11807326	18162337	128	37	10.8407	2.0372	-2.4118	1.88705e-23	**
Larvae-Egg	miR-1491	11807326	18162337	343	1084	29.0498	59.6839	1.03881	1.36021e-34	**
Larvae-Egg	miR-1493	11807326	18162337	23	525	1.9479	28.906	3.89138	1.02641e-83	**
Larvae-Egg	miR-149-3p	11807326	18162337	335	56	28.3722	3.0833	-3.20193	6.71486e-80	**
Larvae-Egg	miR-1494	11807326	18162337	23	0	1.9479	0.01	-7.60578	3.91113e-10	**
Larvae-Egg	miR-1497a	11807326	18162337	2	1392	0.1694	76.6421	8.82156	3.08407e-298	**
Larvae-Egg	miR-150	11807326	18162337	12	10	1.0163	0.5506	-0.88425	0.145236
Larvae-Egg	miR-150*	11807326	18162337	287	460	24.3069	25.3271	0.059316	0.591685
Larvae-Egg	miR-1503	11807326	18162337	0	177	0.01	9.7454	9.92858	3.83908e-39	**
Larvae-Egg	miR-150-5p	11807326	18162337	16	0	1.3551	0.01	-7.08226	2.6547e-07	**
Larvae-Egg	miR-1506	11807326	18162337	0	19	0.01	1.0461	6.70888	8.92951e-05	**
Larvae-Egg	miR-151	11807326	18162337	140	0	11.857	0.01	-10.2115	1.82918e-57	**
Larvae-Egg	miR-151-3p	11807326	18162337	36	69	3.049	3.7991	0.317322	0.295254
Larvae-Egg	miR-151-5p	11807326	18162337	25	0	2.1173	0.01	-7.72608	6.07075e-11	**
Larvae-Egg	miR-151a-3p	11807326	18162337	49	0	4.15	0.01	-8.69697	1.18717e-20	**
Larvae-Egg	miR-151b	11807326	18162337	70	73	5.9285	4.0193	-0.560723	0.0199399
Larvae-Egg	miR-152	11807326	18162337	18	4	1.5245	0.2202	-2.79145	5.62449e-05	**
Larvae-Egg	miR-152-3p	11807326	18162337	18	11	1.5245	0.6056	-1.3319	0.0137255	*
Larvae-Egg	miR-152-5p	11807326	18162337	0	1196	0.01	65.8506	12.685	8.73785e-261	**
Larvae-Egg	miR-152a	11807326	18162337	0	176	0.01	9.6904	9.92041	6.33486e-39	**
Larvae-Egg	miR-152b	11807326	18162337	0	83	0.01	4.5699	8.83602	1.07196e-18	**
Larvae-Egg	miR-153*	11807326	18162337	1	54	0.0847	2.9732	5.13351	4.93627e-11	**
Larvae-Egg	miR-153-5p	11807326	18162337	62	9	5.251	0.4955	-3.40564	6.7473e-17	**
Larvae-Egg	miR-153b	11807326	18162337	634	192	53.6955	10.5713	-2.34465	7.85919e-106	**
Larvae-Egg	miR-154-5p	11807326	18162337	0	19	0.01	1.0461	6.70888	8.92951e-05	**
Larvae-Egg	miR-1549	11807326	18162337	0	34	0.01	1.872	7.54844	4.87725e-08	**
Larvae-Egg	miR-1550-5p	11807326	18162337	0	226	0.01	12.4433	10.2812	8.43783e-50	**
Larvae-Egg	miR-1552-3p	11807326	18162337	0	143	0.01	7.8734	9.62084	9.5405e-32	**
Larvae-Egg	miR-1557	11807326	18162337	0	45	0.01	2.4777	7.95286	1.97499e-10	**
Larvae-Egg	miR-15-5p	11807326	18162337	0	57	0.01	3.1384	8.29389	4.84666e-13	**
Larvae-Egg	miR-1562	11807326	18162337	0	104	0.01	5.7261	9.16141	2.90046e-23	**
Larvae-Egg	miR-1564	11807326	18162337	8	33	0.6775	1.8169	1.42319	0.00821109	**
Larvae-Egg	miR-1572	11807326	18162337	644	460	54.5424	25.3271	-1.1067	7.24657e-37	**
Larvae-Egg	miR-1574	11807326	18162337	0	26	0.01	1.4315	7.16138	2.68075e-06	**
Larvae-Egg	miR-1582	11807326	18162337	0	131	0.01	7.2127	9.4944	3.8877e-29	**
Larvae-Egg	miR-1594	11807326	18162337	18	36	1.5245	1.9821	0.378694	0.383331
Larvae-Egg	miR-1598	11807326	18162337	1	53	0.0847	2.9181	5.10652	8.00377e-11	**
Larvae-Egg	miR-1599	11807326	18162337	27	74	2.2867	4.0744	0.833321	0.00862374
Larvae-Egg	miR-15a	11807326	18162337	490	34	41.4997	1.872	-4.47045	6.95372e-153	**
Larvae-Egg	miR-15a-5p	11807326	18162337	465	0	39.3823	0.01	-11.9433	6.16464e-189	**
Larvae-Egg	miR-15b	11807326	18162337	698	8	59.1158	0.4405	-7.06826	9.33416e-267	**
Larvae-Egg	miR-15b-5p	11807326	18162337	657	3	55.6434	0.1652	-8.39585	1.41034e-259	**
Larvae-Egg	miR-15c	11807326	18162337	438	0	37.0956	0.01	-11.857	5.15497e-178	**
Larvae-Egg	miR-16	11807326	18162337	726	2	61.4872	0.1101	-9.12533	1.57428e-289	**
Larvae-Egg	miR-1600	11807326	18162337	0	23	0.01	1.2664	6.98459	1.20444e-05	**
Larvae-Egg	miR-1601	11807326	18162337	1	23	0.0847	1.2664	3.90223	0.00012593	**
Larvae-Egg	miR-1609	11807326	18162337	989	817	83.7616	44.9832	-0.896903	1.19381e-39
Larvae-Egg	miR-1610	11807326	18162337	0	62	0.01	3.4137	8.41519	3.96179e-14	**
Larvae-Egg	miR-1611	11807326	18162337	1550	4154	131.274	228.715	0.800966	1.69954e-83
Larvae-Egg	miR-1612	11807326	18162337	1	74	0.0847	4.0744	5.58808	2.97e-15	**
Larvae-Egg	miR-1613	11807326	18162337	101	0	8.554	0.01	-9.74046	1.0938e-41	**
Larvae-Egg	miR-1615	11807326	18162337	0	30	0.01	1.6518	7.3679	3.6159e-07	**
Larvae-Egg	miR-16-2-3p	11807326	18162337	12	0	1.0163	0.01	-6.66718	1.10188e-05	**
Larvae-Egg	miR-1626*	11807326	18162337	145	0	12.2805	0.01	-10.2622	1.73622e-59	**
Larvae-Egg	miR-1627*	11807326	18162337	1341	1037	113.574	57.0962	-0.992161	1.04372e-62
Larvae-Egg	miR-1631	11807326	18162337	0	287	0.01	15.8019	10.6259	4.55106e-63	**
Larvae-Egg	miR-1636	11807326	18162337	0	78	0.01	4.2946	8.74638	1.31138e-17	**
Larvae-Egg	miR-1641	11807326	18162337	0	128	0.01	7.0476	9.46099	1.74672e-28	**
Larvae-Egg	miR-1643	11807326	18162337	4	34	0.3388	1.872	2.46607	0.000115401	**
Larvae-Egg	miR-1644	11807326	18162337	14	10	1.1857	0.5506	-1.10666	0.0597113
Larvae-Egg	miR-1645	11807326	18162337	80	8	6.7755	0.4405	-3.94311	4.68972e-24	**
Larvae-Egg	miR-1648*	11807326	18162337	63	78	5.3357	4.2946	-0.313154	0.19564
Larvae-Egg	miR-1655	11807326	18162337	956	0	80.9667	0.01	-12.9831	0	**
Larvae-Egg	miR-1657	11807326	18162337	81	0	6.8601	0.01	-9.42209	1.34755e-33	**
Larvae-Egg	miR-16-5p	11807326	18162337	951	2	80.5432	0.1101	-9.5148	0	**
Larvae-Egg	miR-1661	11807326	18162337	0	108	0.01	5.9464	9.21587	3.91224e-24	**
Larvae-Egg	miR-1663	11807326	18162337	0	176	0.01	9.6904	9.92041	6.33486e-39	**
Larvae-Egg	miR-1664*	11807326	18162337	1	29	0.0847	1.5967	4.23659	7.64874e-06	**
Larvae-Egg	miR-1671	11807326	18162337	1	7990	0.0847	439.921	12.3426	0	**
Larvae-Egg	miR-1678	11807326	18162337	0	60	0.01	3.3035	8.36785	1.07873e-13	**
Larvae-Egg	miR-1679	11807326	18162337	0	60	0.01	3.3035	8.36785	1.07873e-13	**
Larvae-Egg	miR-1682	11807326	18162337	0	20	0.01	1.1012	6.78293	5.4115e-05	**
Larvae-Egg	miR-1687	11807326	18162337	28	21	2.3714	1.1562	-1.03635	0.0118867	*
Larvae-Egg	miR-1692	11807326	18162337	4748	11309	402.123	622.662	0.630812	1.25597e-148
Larvae-Egg	miR-1693	11807326	18162337	20	11	1.6939	0.6056	-1.48391	0.00482838	**
Larvae-Egg	miR-1697	11807326	18162337	0	198	0.01	10.9017	10.0903	1.03876e-43	**
Larvae-Egg	miR-16b	11807326	18162337	928	0	78.5953	0.01	-12.9402	0	**
Larvae-Egg	miR-17	11807326	18162337	213	0	18.0396	0.01	-10.817	5.38945e-87	**
Larvae-Egg	miR-1707	11807326	18162337	0	109	0.01	6.0014	9.22916	2.37091e-24	**
Larvae-Egg	miR-1711	11807326	18162337	14	0	1.1857	0.01	-6.8896	1.71031e-06	**
Larvae-Egg	miR-1712	11807326	18162337	0	37	0.01	2.0372	7.67044	1.08554e-08	**
Larvae-Egg	miR-1714	11807326	18162337	0	2614	0.01	143.924	13.813	0	**
Larvae-Egg	miR-1718	11807326	18162337	99	5	8.3846	0.2753	-4.92867	5.74589e-34	**
Larvae-Egg	miR-1719	11807326	18162337	0	755	0.01	41.5695	12.0213	7.30082e-165	**
Larvae-Egg	miR-1720	11807326	18162337	0	42	0.01	2.3125	7.85331	8.87349e-10	**
Larvae-Egg	miR-1721	11807326	18162337	22	192	1.8632	10.5713	2.5043	1.92351e-21	**
Larvae-Egg	miR-1725	11807326	18162337	0	74	0.01	4.0744	8.67044	9.72233e-17	**
Larvae-Egg	miR-1728-5p	11807326	18162337	0	60	0.01	3.3035	8.36785	1.07873e-13	**
Larvae-Egg	miR-1730*	11807326	18162337	2370	0	200.723	0.01	-14.2929	0	**
Larvae-Egg	miR-1731	11807326	18162337	12	31	1.0163	1.7068	0.747968	0.1311
Larvae-Egg	miR-1738	11807326	18162337	165	0	13.9744	0.01	-10.4486	1.40929e-67	**
Larvae-Egg	miR-17-3p	11807326	18162337	14	10	1.1857	0.5506	-1.10666	0.0597113
Larvae-Egg	miR-1750	11807326	18162337	526	1039	44.5486	57.2063	0.360794	2.32256e-06
Larvae-Egg	miR-1753	11807326	18162337	100	5	8.4693	0.2753	-4.94317	2.37505e-34	**
Larvae-Egg	miR-1754	11807326	18162337	4	25	0.3388	1.3765	2.0225	0.00370811	**
Larvae-Egg	miR-1755	11807326	18162337	0	6478	0.01	356.672	15.1223	0	**
Larvae-Egg	miR-1757	11807326	18162337	0	28	0.01	1.5417	7.26838	9.84546e-07	**
Larvae-Egg	miR-1759	11807326	18162337	317	843	26.8477	46.4147	0.789783	7.54407e-18
Larvae-Egg	miR-17-5p	11807326	18162337	152	0	12.8734	0.01	-10.3302	2.55796e-62	**
Larvae-Egg	miR-1762	11807326	18162337	0	801	0.01	44.1023	12.1066	7.20951e-175	**
Larvae-Egg	miR-1763	11807326	18162337	46	0	3.8959	0.01	-8.60581	1.94136e-19	**
Larvae-Egg	miR-1764	11807326	18162337	0	58	0.01	3.1934	8.31895	2.93719e-13	**
Larvae-Egg	miR-1767	11807326	18162337	120	9	10.1632	0.4955	-4.35833	5.74431e-38	**
Larvae-Egg	miR-1775	11807326	18162337	0	21	0.01	1.1562	6.85325	3.2795e-05	**
Larvae-Egg	miR-1776	11807326	18162337	8	33	0.6775	1.8169	1.42319	0.00821109	**
Larvae-Egg	miR-1777	11807326	18162337	63	2	5.3357	0.1101	-5.59879	2.07101e-23	**
Larvae-Egg	miR-1777b	11807326	18162337	21	0	1.7786	0.01	-7.4746	2.51978e-09	**
Larvae-Egg	miR-1782	11807326	18162337	176	0	14.906	0.01	-10.5417	5.00226e-72	**
Larvae-Egg	miR-1783	11807326	18162337	504	4072	42.6854	224.2	2.39297	0	**
Larvae-Egg	miR-1788-3p	11807326	18162337	28	3	2.3714	0.1652	-3.84345	4.37612e-09	**
Larvae-Egg	miR-1789	11807326	18162337	0	110	0.01	6.0565	9.24234	1.43683e-24	**
Larvae-Egg	miR-1790	11807326	18162337	0	130	0.01	7.1577	9.48335	6.41509e-29	**
Larvae-Egg	miR-1793	11807326	18162337	0	221	0.01	12.168	10.2489	1.03224e-48	**
Larvae-Egg	miR-1797	11807326	18162337	0	59	0.01	3.2485	8.34363	1.78001e-13	**
Larvae-Egg	miR-1798	11807326	18162337	0	616	0.01	33.9163	11.7278	1.25107e-134	**
Larvae-Egg	miR-1798*	11807326	18162337	0	895	0.01	49.2778	12.2667	2.58199e-195	**
Larvae-Egg	miR-1799	11807326	18162337	0	40	0.01	2.2024	7.78293	2.4161e-09	**
Larvae-Egg	miR-17a	11807326	18162337	212	0	17.955	0.01	-10.8102	1.36797e-86	**
Larvae-Egg	miR-17a*	11807326	18162337	0	50	0.01	2.7529	8.10481	1.61441e-11	**
Larvae-Egg	miR-1813	11807326	18162337	361	248	30.5742	13.6546	-1.16293	4.60515e-23	**
Larvae-Egg	miR-1814	11807326	18162337	0	22	0.01	1.2113	6.92041	1.98745e-05	**
Larvae-Egg	miR-181a	11807326	18162337	150	29	12.704	1.5967	-2.99212	2.43716e-34	**
Larvae-Egg	miR-181a-5p	11807326	18162337	140	2	11.857	0.1101	-6.75078	6.88347e-54	**
Larvae-Egg	miR-181b	11807326	18162337	36	33	3.049	1.8169	-0.746857	0.03075
Larvae-Egg	miR-181b-1-3p	11807326	18162337	31	6	2.6255	0.3304	-2.99031	3.50948e-08	**
Larvae-Egg	miR-181b-3p	11807326	18162337	7	19	0.5929	1.0461	0.81916	0.212864
Larvae-Egg	miR-181b-5p	11807326	18162337	31	0	2.6255	0.01	-8.03645	2.27018e-13	**
Larvae-Egg	miR-1823	11807326	18162337	0	76	0.01	4.1845	8.70891	3.57067e-17	**
Larvae-Egg	miR-182-5p	11807326	18162337	0	99	0.01	5.4508	9.09032	3.54827e-22	**
Larvae-Egg	miR-1829c	11807326	18162337	0	38	0.01	2.0922	7.70888	6.57862e-09	**
Larvae-Egg	miR-183	11807326	18162337	4	79	0.3388	4.3497	3.68241	3.99142e-13	**
Larvae-Egg	miR-1834	11807326	18162337	0	67	0.01	3.689	8.52709	3.23848e-15	**
Larvae-Egg	miR-1834-3p	11807326	18162337	1449	2068	122.72	113.862	-0.108089	0.0287892
Larvae-Egg	miR-183-5p	11807326	18162337	0	43	0.01	2.3675	7.88722	5.37755e-10	**
Larvae-Egg	miR-1839	11807326	18162337	1503	7	127.294	0.3854	-8.36759	0	**
Larvae-Egg	miR-184	11807326	18162337	15189	422	1286.4	23.2349	-5.79091	0	**
Larvae-Egg	miR-1841	11807326	18162337	85	0	7.1989	0.01	-9.49163	3.24656e-35	**
Larvae-Egg	miR-1842	11807326	18162337	20	2121	1.6939	116.78	6.1073	0	**
Larvae-Egg	miR-184-3p	11807326	18162337	14932	407	1264.64	22.409	-5.8185	0	**
Larvae-Egg	miR-1844	11807326	18162337	0	180	0.01	9.9106	9.95283	8.54469e-40	**
Larvae-Egg	miR-1845	11807326	18162337	260	0	22.0202	0.01	-11.1046	5.23143e-106	**
Larvae-Egg	miR-184b	11807326	18162337	509	82	43.1088	4.5148	-3.25525	1.99233e-122	**
Larvae-Egg	miR-185*	11807326	18162337	0	31	0.01	1.7068	7.41515	2.19132e-07	**
Larvae-Egg	miR-185-5p	11807326	18162337	2565	9	217.238	0.4955	-8.77618	0	**
Larvae-Egg	miR-186	11807326	18162337	44	1	3.7265	0.0551	-6.07963	3.53597e-17	**
Larvae-Egg	miR-186-5p	11807326	18162337	56	0	4.7428	0.01	-8.8896	1.74905e-23	**
Larvae-Egg	miR-187*	11807326	18162337	0	119	0.01	6.552	9.35579	1.58422e-26	**
Larvae-Egg	miR-188	11807326	18162337	54	0	4.5734	0.01	-8.83712	1.12684e-22	**
Larvae-Egg	miR-190	11807326	18162337	116	5	9.8244	0.2753	-5.15729	1.62955e-40	**
Larvae-Egg	miR-190-3p	11807326	18162337	31	15	2.6255	0.8259	-1.66855	0.000130365	**
Larvae-Egg	miR-190-5p	11807326	18162337	123	7	10.4173	0.3854	-4.75648	4.79053e-41	**
Larvae-Egg	miR-190b	11807326	18162337	15	108	1.2704	5.9464	2.22673	3.36028e-11	**
Larvae-Egg	miR-190b-3p	11807326	18162337	0	48	0.01	2.6428	8.04592	4.39576e-11	**
Larvae-Egg	miR-190b-5p	11807326	18162337	164	0	13.8897	0.01	-10.4398	3.57709e-67	**
Larvae-Egg	miR-191	11807326	18162337	2156	5	182.599	0.2753	-9.37345	0	**
Larvae-Egg	miR-191*	11807326	18162337	361	3536	30.5742	194.689	2.67078	0	**
Larvae-Egg	miR-1915-3p	11807326	18162337	147	264	12.4499	14.5356	0.223456	0.133897
Larvae-Egg	miR-191-5p	11807326	18162337	1923	0	162.865	0.01	-13.9914	0	**
Larvae-Egg	miR-192	11807326	18162337	808	1	68.4321	0.0551	-10.2784	0	**
Larvae-Egg	miR-192-5p	11807326	18162337	903	118	76.4779	6.497	-3.5572	2.34232e-234	**
Larvae-Egg	miR-193*	11807326	18162337	0	84	0.01	4.625	8.85331	6.49634e-19	**
Larvae-Egg	miR-1935	11807326	18162337	62	0	5.251	0.01	-9.03645	6.54065e-26	**
Larvae-Egg	miR-193a	11807326	18162337	2	46	0.1694	2.5327	3.90217	2.32917e-08	**
Larvae-Egg	miR-193a-5p	11807326	18162337	1	45	0.0847	2.4777	4.8705	3.77674e-09	**
Larvae-Egg	miR-194*	11807326	18162337	0	32	0.01	1.7619	7.46099	1.32799e-07	**
Larvae-Egg	miR-1945	11807326	18162337	0	59	0.01	3.2485	8.34363	1.78001e-13	**
Larvae-Egg	miR-1947-5p	11807326	18162337	0	409	0.01	22.5191	11.1369	1.32397e-89	**
Larvae-Egg	miR-1957	11807326	18162337	195	522	16.5152	28.7408	0.799306	8.17228e-12
Larvae-Egg	miR-1958	11807326	18162337	19	32	1.6092	1.7619	0.130788	0.786964
Larvae-Egg	miR-1960	11807326	18162337	1580	31	133.815	1.7068	-6.2928	0	**
Larvae-Egg	miR-1963	11807326	18162337	25	61	2.1173	3.3586	0.665634	0.0508012
Larvae-Egg	miR-198	11807326	18162337	72	46	6.0979	2.5327	-1.26764	2.18113e-06	**
Larvae-Egg	miR-199	11807326	18162337	1079	68	91.3839	3.744	-4.60929	0	**
Larvae-Egg	miR-199*	11807326	18162337	1061	65	89.8595	3.5788	-4.65012	0	**
Larvae-Egg	miR-1998	11807326	18162337	4	35	0.3388	1.9271	2.50793	7.73235e-05	**
Larvae-Egg	miR-199a*	11807326	18162337	561	53	47.5129	2.9181	-4.02522	4.28321e-162	**
Larvae-Egg	miR-199a-3p	11807326	18162337	934	70	79.1034	3.8541	-4.35927	7.34184e-285	**
Larvae-Egg	miR-199b	11807326	18162337	35	6	2.9643	0.3304	-3.16541	1.58486e-09	**
Larvae-Egg	miR-199b-3p	11807326	18162337	51	2	4.3194	0.1101	-5.29394	9.92486e-19	**
Larvae-Egg	miR-199b-5p	11807326	18162337	25	0	2.1173	0.01	-7.72608	6.07075e-11	**
Larvae-Egg	miR-19a*	11807326	18162337	15	22	1.2704	1.2113	-0.0687266	0.851896
Larvae-Egg	miR-19b	11807326	18162337	531	2	44.9721	0.1101	-8.67407	6.4593e-211	**
Larvae-Egg	miR-19b-3p	11807326	18162337	494	0	41.8384	0.01	-12.0306	1.14427e-200	**
Larvae-Egg	miR-1a	11807326	18162337	44	187	3.7265	10.296	1.46619	3.65065e-11	**
Larvae-Egg	miR-1a-3p	11807326	18162337	6158	1548	521.541	85.2313	-2.61332	0	**
Larvae-Egg	miR-1b	11807326	18162337	288	20	24.3916	1.1012	-4.46924	1.59089e-90	**
Larvae-Egg	miR-1c	11807326	18162337	1182	1646	100.107	90.6271	-0.143533	0.00913913
Larvae-Egg	miR-2	11807326	18162337	0	60	0.01	3.3035	8.36785	1.07873e-13	**
Larvae-Egg	miR-20	11807326	18162337	53	0	4.4887	0.01	-8.81015	2.86018e-22	**
Larvae-Egg	miR-200	11807326	18162337	6	32	0.5082	1.7619	1.79366	0.00217546	**
Larvae-Egg	miR-200*	11807326	18162337	0	125	0.01	6.8824	9.42677	7.8479e-28	**
Larvae-Egg	miR-2001	11807326	18162337	721	48	61.0638	2.6428	-4.53018	4.13748e-226	**
Larvae-Egg	miR-200a*	11807326	18162337	86	0	7.2836	0.01	-9.50851	1.27907e-35	**
Larvae-Egg	miR-200c	11807326	18162337	1	115	0.0847	6.3318	6.22411	5.48508e-24	**
Larvae-Egg	miR-202	11807326	18162337	1	214	0.0847	11.7826	7.12008	2.94685e-45	**
Larvae-Egg	miR-202-3p	11807326	18162337	1	46	0.0847	2.5327	4.90217	2.33595e-09	**
Larvae-Egg	miR-2024a*	11807326	18162337	16	0	1.3551	0.01	-7.08226	2.6547e-07	**
Larvae-Egg	miR-2024g*	11807326	18162337	33	20	2.7949	1.1012	-1.34372	0.000786282	**
Larvae-Egg	miR-2032b	11807326	18162337	0	20	0.01	1.1012	6.78293	5.4115e-05	**
Larvae-Egg	miR-203-3p	11807326	18162337	18	6	1.5245	0.3304	-2.20605	0.000444325	**
Larvae-Egg	miR-2035	11807326	18162337	14	0	1.1857	0.01	-6.8896	1.71031e-06	**
Larvae-Egg	miR-2035*	11807326	18162337	79	0	6.6908	0.01	-9.38603	8.68172e-33	**
Larvae-Egg	miR-2039	11807326	18162337	0	23	0.01	1.2664	6.98459	1.20444e-05	**
Larvae-Egg	miR-204*	11807326	18162337	17	113	1.4398	6.2217	2.11144	5.11647e-11	**
Larvae-Egg	miR-2040b*	11807326	18162337	408	0	34.5548	0.01	-11.7547	7.04912e-166	**
Larvae-Egg	miR-204-3p	11807326	18162337	0	919	0.01	50.5992	12.3049	1.55493e-200	**
Larvae-Egg	miR-2049*	11807326	18162337	430	29	36.4181	1.5967	-4.51149	3.48318e-135	**
Larvae-Egg	miR-2050	11807326	18162337	21	0	1.7786	0.01	-7.4746	2.51978e-09	**
Larvae-Egg	miR-2051	11807326	18162337	0	43	0.01	2.3675	7.88722	5.37755e-10	**
Larvae-Egg	miR-206	11807326	18162337	4744	923	401.784	50.8195	-2.98297	0	**
Larvae-Egg	miR-206-3p	11807326	18162337	186	55	15.7529	3.0282	-2.37909	7.88633e-33	**
Larvae-Egg	miR-206-5p	11807326	18162337	0	195	0.01	10.7365	10.0683	4.66707e-43	**
Larvae-Egg	miR-2066	11807326	18162337	0	73	0.01	4.0193	8.6508	1.60428e-16	**
Larvae-Egg	miR-2068*	11807326	18162337	3512	0	297.442	0.01	-14.8603	0	**
Larvae-Egg	miR-2069	11807326	18162337	0	3689	0.01	203.113	14.31	0	**
Larvae-Egg	miR-2075	11807326	18162337	16	0	1.3551	0.01	-7.08226	2.6547e-07	**
Larvae-Egg	miR-208b-3p	11807326	18162337	0	59	0.01	3.2485	8.34363	1.78001e-13	**
Larvae-Egg	miR-20a	11807326	18162337	53	30	4.4887	1.6518	-1.44226	7.05763e-06	**
Larvae-Egg	miR-20a*	11807326	18162337	0	31	0.01	1.7068	7.41515	2.19132e-07	**
Larvae-Egg	miR-20a-5p	11807326	18162337	33	0	2.7949	0.01	-8.12665	3.52371e-14	**
Larvae-Egg	miR-20b	11807326	18162337	18	53	1.5245	2.9181	0.936693	0.014808
Larvae-Egg	miR-20b*	11807326	18162337	0	30	0.01	1.6518	7.3679	3.6159e-07	**
Larvae-Egg	miR-21	11807326	18162337	3321	5	281.266	0.2753	-9.99672	0	**
Larvae-Egg	miR-21*	11807326	18162337	17	0	1.4398	0.01	-7.16972	1.04589e-07	**
Larvae-Egg	miR-210	11807326	18162337	43	24	3.6418	1.3214	-1.46258	4.33197e-05	**
Larvae-Egg	miR-210-3p	11807326	18162337	40	21	3.3877	1.1562	-1.55092	3.77695e-05	**
Larvae-Egg	miR-210-5p	11807326	18162337	241	0	20.4111	0.01	-10.9951	2.5392e-98	**
Larvae-Egg	miR-211*	11807326	18162337	0	24	0.01	1.3214	7.04592	7.29923e-06	**
Larvae-Egg	miR-212	11807326	18162337	24	0	2.0326	0.01	-7.66718	1.54089e-10	**
Larvae-Egg	miR-2126	11807326	18162337	1	19601	0.0847	1079.21	13.6373	0	**
Larvae-Egg	miR-2136	11807326	18162337	0	169	0.01	9.305	9.86186	2.11012e-37	**
Larvae-Egg	miR-2137	11807326	18162337	2704	2055	229.01	113.146	-1.01722	9.86297e-130	**
Larvae-Egg	miR-214	11807326	18162337	1	99	0.0847	5.4508	6.00796	1.43342e-20	**
Larvae-Egg	miR-214*	11807326	18162337	0	26	0.01	1.4315	7.16138	2.68075e-06	**
Larvae-Egg	miR-2147a	11807326	18162337	36278	230	3072.5	12.6636	-7.92258	0	**
Larvae-Egg	miR-2148	11807326	18162337	37	0	3.1336	0.01	-8.29168	8.48943e-16	**
Larvae-Egg	miR-2149-3p	11807326	18162337	0	169	0.01	9.305	9.86186	2.11012e-37	**
Larvae-Egg	miR-2157	11807326	18162337	0	2151	0.01	118.432	13.5318	0	**
Larvae-Egg	miR-21-5p	11807326	18162337	3492	24	295.749	1.3214	-7.80616	0	**
Larvae-Egg	miR-2161	11807326	18162337	0	237	0.01	13.049	10.3497	3.4168e-52	**
Larvae-Egg	miR-2162-5p	11807326	18162337	0	92	0.01	5.0654	8.98453	1.18192e-20	**
Larvae-Egg	miR-216b	11807326	18162337	2	62	0.1694	3.4137	4.33283	1.34201e-11	**
Larvae-Egg	miR-2170	11807326	18162337	0	453	0.01	24.9417	11.2843	3.55984e-99	**
Larvae-Egg	miR-2180	11807326	18162337	0	149	0.01	8.2038	9.68015	4.72618e-33	**
Larvae-Egg	miR-2193	11807326	18162337	0	93	0.01	5.1205	9.00014	7.16272e-21	**
Larvae-Egg	miR-219-3p	11807326	18162337	6	53	0.5082	2.9181	2.52156	8.02908e-07	**
Larvae-Egg	miR-22	11807326	18162337	569	51	48.1904	2.808	-4.10113	9.81384e-167	**
Larvae-Egg	miR-22*	11807326	18162337	15	0	1.2704	0.01	-6.98914	6.73822e-07	**
Larvae-Egg	miR-2201	11807326	18162337	1	22	0.0847	1.2113	3.83805	0.000199967	**
Larvae-Egg	miR-2207-5p	11807326	18162337	0	62	0.01	3.4137	8.41519	3.96179e-14	**
Larvae-Egg	miR-2209b-5p	11807326	18162337	12	9	1.0163	0.4955	-1.03637	0.0976255
Larvae-Egg	miR-221	11807326	18162337	668	26	56.575	1.4315	-5.30457	1.27775e-229	**
Larvae-Egg	miR-221*	11807326	18162337	75	0	6.352	0.01	-9.31107	3.60352e-31	**
Larvae-Egg	miR-221-3p	11807326	18162337	528	28	44.718	1.5417	-4.85826	2.13538e-173	**
Larvae-Egg	miR-221-5p	11807326	18162337	80	5	6.7755	0.2753	-4.62125	1.01355e-26	**
Larvae-Egg	miR-2216-3p	11807326	18162337	0	1221	0.01	67.227	12.7148	3.18898e-266	**
Larvae-Egg	miR-222	11807326	18162337	550	74	46.5812	4.0744	-3.51509	5.87648e-142	**
Larvae-Egg	miR-222*	11807326	18162337	1641	921	138.982	50.7093	-1.45457	1.10736e-139	**
Larvae-Egg	miR-2222	11807326	18162337	0	27	0.01	1.4866	7.21587	1.6246e-06	**
Larvae-Egg	miR-222-3p	11807326	18162337	559	64	47.3435	3.5238	-3.74796	1.62909e-152	**
Larvae-Egg	miR-2227	11807326	18162337	0	48	0.01	2.6428	8.04592	4.39576e-11	**
Larvae-Egg	miR-222a*	11807326	18162337	24	0	2.0326	0.01	-7.66718	1.54089e-10	**
Larvae-Egg	miR-223	11807326	18162337	994	87	84.185	4.7901	-4.13544	1.01404e-291	**
Larvae-Egg	miR-223-3p	11807326	18162337	659	2	55.8128	0.1101	-8.98564	1.64775e-262	**
Larvae-Egg	miR-2234b	11807326	18162337	13	0	1.101	0.01	-6.78267	4.34116e-06	**
Larvae-Egg	miR-223-5p	11807326	18162337	74	0	6.2673	0.01	-9.2917	9.14655e-31	**
Larvae-Egg	miR-2238a	11807326	18162337	452	10	38.2813	0.5506	-6.11949	8.58025e-166	**
Larvae-Egg	miR-2239	11807326	18162337	0	49	0.01	2.6979	8.07569	2.66393e-11	**
Larvae-Egg	miR-22-3p	11807326	18162337	78	10	6.6061	0.5506	-3.58472	8.14267e-22	**
Larvae-Egg	miR-224	11807326	18162337	37	0	3.1336	0.01	-8.29168	8.48943e-16	**
Larvae-Egg	miR-224-5p	11807326	18162337	37	0	3.1336	0.01	-8.29168	8.48943e-16	**
Larvae-Egg	miR-2256	11807326	18162337	0	44	0.01	2.4226	7.92041	3.25892e-10	**
Larvae-Egg	miR-22-5p	11807326	18162337	15	0	1.2704	0.01	-6.98914	6.73822e-07	**
Larvae-Egg	miR-2260	11807326	18162337	0	105	0.01	5.7812	9.17523	1.75775e-23	**
Larvae-Egg	miR-2273	11807326	18162337	241	0	20.4111	0.01	-10.9951	2.5392e-98	**
Larvae-Egg	miR-2284a	11807326	18162337	54	9	4.5734	0.4955	-3.20631	3.81459e-14	**
Larvae-Egg	miR-2284b	11807326	18162337	54	0	4.5734	0.01	-8.83712	1.12684e-22	**
Larvae-Egg	miR-2284c	11807326	18162337	176	51	14.906	2.808	-2.40828	1.34355e-31	**
Larvae-Egg	miR-2284d	11807326	18162337	2046	0	173.282	0.01	-14.0808	0	**
Larvae-Egg	miR-2284g	11807326	18162337	14	15	1.1857	0.8259	-0.5217	0.316427
Larvae-Egg	miR-2284h	11807326	18162337	1046	34812	88.5891	1916.71	4.43536	0	**
Larvae-Egg	miR-2284j	11807326	18162337	70	18	5.9285	0.9911	-2.58056	1.6666e-14	**
Larvae-Egg	miR-2284k	11807326	18162337	2328	1670	197.166	91.9485	-1.10051	2.60884e-127	**
Larvae-Egg	miR-2284l	11807326	18162337	942	0	79.781	0.01	-12.9618	0	**
Larvae-Egg	miR-2284n	11807326	18162337	140	1	11.857	0.0551	-7.74947	1.58132e-55	**
Larvae-Egg	miR-2284p	11807326	18162337	67	9	5.6744	0.4955	-3.51751	1.20533e-18	**
Larvae-Egg	miR-2284t	11807326	18162337	33	0	2.7949	0.01	-8.12665	3.52371e-14	**
Larvae-Egg	miR-2284t*	11807326	18162337	0	20	0.01	1.1012	6.78293	5.4115e-05	**
Larvae-Egg	miR-2284u	11807326	18162337	157	0	13.2968	0.01	-10.3769	2.42796e-64	**
Larvae-Egg	miR-2284v	11807326	18162337	132	11	11.1795	0.6056	-4.20635	1.25992e-40	**
Larvae-Egg	miR-2284w	11807326	18162337	37	1	3.1336	0.0551	-5.82962	2.03992e-14	**
Larvae-Egg	miR-2284x	11807326	18162337	2239	290	189.628	15.9671	-3.57	0	**
Larvae-Egg	miR-2285c	11807326	18162337	24	18	2.0326	0.9911	-1.03622	0.0197744	*
Larvae-Egg	miR-2285d	11807326	18162337	24	0	2.0326	0.01	-7.66718	1.54089e-10	**
Larvae-Egg	miR-228-5p	11807326	18162337	36	0	3.049	0.01	-8.25219	2.15481e-15	**
Larvae-Egg	miR-2290	11807326	18162337	84	48	7.1142	2.6428	-1.42863	1.97553e-08	**
Larvae-Egg	miR-2294	11807326	18162337	0	419	0.01	23.0697	11.1718	8.84658e-92	**
Larvae-Egg	miR-2296	11807326	18162337	16	12	1.3551	0.6607	-1.03633	0.0564138
Larvae-Egg	miR-2298	11807326	18162337	0	20	0.01	1.1012	6.78293	5.4115e-05	**
Larvae-Egg	miR-2299-3p	11807326	18162337	12	0	1.0163	0.01	-6.66718	1.10188e-05	**
Larvae-Egg	miR-2299-5p	11807326	18162337	0	48	0.01	2.6428	8.04592	4.39576e-11	**
Larvae-Egg	miR-22a	11807326	18162337	0	37	0.01	2.0372	7.67044	1.08554e-08	**
Larvae-Egg	miR-22b	11807326	18162337	24	111	2.0326	6.1115	1.5882	7.47188e-08	**
Larvae-Egg	miR-2305	11807326	18162337	1	34	0.0847	1.872	4.46607	7.21305e-07	**
Larvae-Egg	miR-2312	11807326	18162337	2	22	0.1694	1.2113	2.83805	0.00105139	**
Larvae-Egg	miR-2319b	11807326	18162337	32	2	2.7102	0.1101	-4.62151	2.03059e-11	**
Larvae-Egg	miR-2321	11807326	18162337	0	97	0.01	5.3407	9.06089	9.66134e-22	**
Larvae-Egg	miR-2330	11807326	18162337	0	261	0.01	14.3704	10.4889	2.05767e-57	**
Larvae-Egg	miR-233-3p	11807326	18162337	205	31	17.3621	1.7068	-3.34658	1.20296e-51	**
Larvae-Egg	miR-2339	11807326	18162337	172	324	14.5672	17.8391	0.292319	0.0313432
Larvae-Egg	miR-2347	11807326	18162337	1	4586	0.0847	252.5	11.5416	0	**
Larvae-Egg	miR-2348	11807326	18162337	0	31	0.01	1.7068	7.41515	2.19132e-07	**
Larvae-Egg	miR-2351	11807326	18162337	0	25	0.01	1.3765	7.10486	4.42351e-06	**
Larvae-Egg	miR-2356	11807326	18162337	0	334	0.01	18.3897	10.8447	2.72356e-73	**
Larvae-Egg	miR-2359	11807326	18162337	29	4	2.4561	0.2202	-3.47948	9.9651e-09	**
Larvae-Egg	miR-235b	11807326	18162337	0	26	0.01	1.4315	7.16138	2.68075e-06	**
Larvae-Egg	miR-236	11807326	18162337	16	55	1.3551	3.0282	1.16006	0.00310343	**
Larvae-Egg	miR-2361	11807326	18162337	262	2	22.1896	0.1101	-7.65493	1.04833e-102	**
Larvae-Egg	miR-2362	11807326	18162337	135	124	11.4336	6.8273	-0.743893	3.38208e-05
Larvae-Egg	miR-236-3p	11807326	18162337	0	54	0.01	2.9732	8.21587	2.17757e-12	**
Larvae-Egg	miR-2364	11807326	18162337	2	45	0.1694	2.4777	3.8705	3.6915e-08	**
Larvae-Egg	miR-2367*	11807326	18162337	7	21	0.5929	1.1562	0.96353	0.129646
Larvae-Egg	miR-237*	11807326	18162337	2	38	0.1694	2.0922	3.62651	9.04129e-07	**
Larvae-Egg	miR-2371	11807326	18162337	915	22276	77.4943	1226.49	3.98431	0	**
Larvae-Egg	miR-2372	11807326	18162337	1176	2808	99.5992	154.606	0.634387	1.26371e-38
Larvae-Egg	miR-2374	11807326	18162337	0	28	0.01	1.5417	7.26838	9.84546e-07	**
Larvae-Egg	miR-2383	11807326	18162337	0	37	0.01	2.0372	7.67044	1.08554e-08	**
Larvae-Egg	miR-2384	11807326	18162337	17	90	1.4398	4.9553	1.7831	1.62751e-07	**
Larvae-Egg	miR-2386	11807326	18162337	0	118	0.01	6.497	9.34363	2.61411e-26	**
Larvae-Egg	miR-2388	11807326	18162337	23	0	1.9479	0.01	-7.60578	3.91113e-10	**
Larvae-Egg	miR-2390	11807326	18162337	0	30	0.01	1.6518	7.3679	3.6159e-07	**
Larvae-Egg	miR-2392	11807326	18162337	0	47	0.01	2.5878	8.01558	7.25344e-11	**
Larvae-Egg	miR-2397	11807326	18162337	1	105	0.0847	5.7812	6.09286	7.51638e-22	**
Larvae-Egg	miR-2399	11807326	18162337	0	20	0.01	1.1012	6.78293	5.4115e-05	**
Larvae-Egg	miR-239a-3p	11807326	18162337	0	85	0.01	4.68	8.87036	3.93694e-19	**
Larvae-Egg	miR-23a	11807326	18162337	4411	10	373.582	0.5506	-9.4062	0	**
Larvae-Egg	miR-23a-3p	11807326	18162337	4245	42	359.523	2.3125	-7.28049	0	**
Larvae-Egg	miR-23b	11807326	18162337	217	2	18.3784	0.1101	-7.38305	1.15563e-84	**
Larvae-Egg	miR-23b-3p	11807326	18162337	212	10	17.955	0.5506	-5.02724	6.4373e-72	**
Larvae-Egg	miR-24	11807326	18162337	975	5566	82.5759	306.458	1.8919	0	**
Larvae-Egg	miR-2401	11807326	18162337	0	9589	0.01	527.961	15.6881	0	**
Larvae-Egg	miR-2406	11807326	18162337	110	608	9.3162	33.4759	1.84531	4.99253e-45	**
Larvae-Egg	miR-2409	11807326	18162337	0	30	0.01	1.6518	7.3679	3.6159e-07	**
Larvae-Egg	miR-241	11807326	18162337	0	47	0.01	2.5878	8.01558	7.25344e-11	**
Larvae-Egg	miR-2411	11807326	18162337	59	111	4.9969	6.1115	0.290493	0.216852
Larvae-Egg	miR-2414	11807326	18162337	0	77	0.01	4.2395	8.72775	2.16391e-17	**
Larvae-Egg	miR-241-5p	11807326	18162337	0	69	0.01	3.7991	8.56951	1.18938e-15	**
Larvae-Egg	miR-2418	11807326	18162337	171	0	14.4825	0.01	-10.5001	5.27008e-70	**
Larvae-Egg	miR-242	11807326	18162337	0	591	0.01	32.5399	11.668	3.42794e-129	**
Larvae-Egg	miR-2421	11807326	18162337	37	9	3.1336	0.4955	-2.66086	1.49474e-08	**
Larvae-Egg	miR-2422	11807326	18162337	0	2347	0.01	129.224	13.6576	0	**
Larvae-Egg	miR-2423	11807326	18162337	0	205	0.01	11.2871	10.1405	3.11848e-45	**
Larvae-Egg	miR-2426	11807326	18162337	1	149	0.0847	8.2038	6.59779	2.84027e-31	**
Larvae-Egg	miR-2435	11807326	18162337	18	0	1.5245	0.01	-7.25219	4.12054e-08	**
Larvae-Egg	miR-2439	11807326	18162337	182	282	15.4142	15.5266	0.0104819	0.949794
Larvae-Egg	miR-24-3p	11807326	18162337	980	4	82.9993	0.2202	-8.55814	0	**
Larvae-Egg	miR-2441	11807326	18162337	10	23	0.8469	1.2664	0.58047	0.309298
Larvae-Egg	miR-2442	11807326	18162337	23	23	1.9479	1.2664	-0.621186	0.139313
Larvae-Egg	miR-2450b	11807326	18162337	0	93	0.01	5.1205	9.00014	7.16272e-21	**
Larvae-Egg	miR-2450c	11807326	18162337	0	74	0.01	4.0744	8.67044	9.72233e-17	**
Larvae-Egg	miR-2461-3p	11807326	18162337	18	11	1.5245	0.6056	-1.3319	0.0137255	*
Larvae-Egg	miR-2467*	11807326	18162337	0	25	0.01	1.3765	7.10486	4.42351e-06	**
Larvae-Egg	miR-2470	11807326	18162337	0	75	0.01	4.1294	8.68979	5.89196e-17	**
Larvae-Egg	miR-2476	11807326	18162337	9693	58253	820.931	3207.35	1.96605	0	**
Larvae-Egg	miR-2477	11807326	18162337	0	45	0.01	2.4777	7.95286	1.97499e-10	**
Larvae-Egg	miR-2478	11807326	18162337	68	46	5.7591	2.5327	-1.18517	1.28685e-05	**
Larvae-Egg	miR-2479	11807326	18162337	0	630	0.01	34.6872	11.7602	1.12756e-137	**
Larvae-Egg	miR-2480	11807326	18162337	0	22	0.01	1.2113	6.92041	1.98745e-05	**
Larvae-Egg	miR-2482	11807326	18162337	0	1284	0.01	70.6957	12.7874	6.31703e-280	**
Larvae-Egg	miR-2484	11807326	18162337	8	211	0.6775	11.6174	4.09992	1.13822e-35	**
Larvae-Egg	miR-2487	11807326	18162337	5299	7666	448.789	422.082	-0.088514	0.000603662
Larvae-Egg	miR-2491-3p	11807326	18162337	74	60	6.2673	3.3035	-0.923849	0.000211857
Larvae-Egg	miR-24b	11807326	18162337	24	0	2.0326	0.01	-7.66718	1.54089e-10	**
Larvae-Egg	miR-24b-3p	11807326	18162337	1137	0	96.2961	0.01	-13.2333	0	**
Larvae-Egg	miR-24c	11807326	18162337	18	1	1.5245	0.0551	-4.79014	5.15663e-07	**
Larvae-Egg	miR-25	11807326	18162337	2834	18	240.02	0.9911	-7.91991	0	**
Larvae-Egg	miR-250*	11807326	18162337	44	44	3.7265	2.4226	-0.621265	0.0424355
Larvae-Egg	miR-252	11807326	18162337	23	38	1.9479	2.0922	0.103101	0.816729
Larvae-Egg	miR-2522b*	11807326	18162337	0	19	0.01	1.0461	6.70888	8.92951e-05	**
Larvae-Egg	miR-252-5p	11807326	18162337	787	1012	66.6535	55.7197	-0.258493	0.000170562
Larvae-Egg	miR-2526	11807326	18162337	0	71	0.01	3.9092	8.61073	4.36818e-16	**
Larvae-Egg	miR-2527	11807326	18162337	0	618	0.01	34.0265	11.7324	4.59473e-135	**
Larvae-Egg	miR-252a	11807326	18162337	24	73	2.0326	4.0193	0.983618	0.00272191
Larvae-Egg	miR-252a-5p	11807326	18162337	25	0	2.1173	0.01	-7.72608	6.07075e-11	**
Larvae-Egg	miR-252b	11807326	18162337	835	1140	70.7188	62.7673	-0.172081	0.00890818
Larvae-Egg	miR-252b-3p	11807326	18162337	0	274	0.01	15.0862	10.559	3.06016e-60	**
Larvae-Egg	miR-253	11807326	18162337	0	127	0.01	6.9925	9.44966	2.88226e-28	**
Larvae-Egg	miR-2535	11807326	18162337	206	87	17.4468	4.7901	-1.86483	1.08064e-26	**
Larvae-Egg	miR-2538	11807326	18162337	0	46	0.01	2.5327	7.98453	1.19689e-10	**
Larvae-Egg	miR-25-3p	11807326	18162337	2811	7	238.072	0.3854	-9.27083	0	**
Larvae-Egg	miR-2540	11807326	18162337	0	546	0.01	30.0622	11.5537	2.10373e-119	**
Larvae-Egg	miR-2545a	11807326	18162337	16	0	1.3551	0.01	-7.08226	2.6547e-07	**
Larvae-Egg	miR-2548*	11807326	18162337	0	1291	0.01	71.0812	12.7953	1.89645e-281	**
Larvae-Egg	miR-25-5p	11807326	18162337	15	0	1.2704	0.01	-6.98914	6.73822e-07	**
Larvae-Egg	miR-2563	11807326	18162337	0	469	0.01	25.8227	11.3344	1.17834e-102	**
Larvae-Egg	miR-2566a-2*	11807326	18162337	1706	0	144.487	0.01	-13.8186	0	**
Larvae-Egg	miR-2570*	11807326	18162337	19	63	1.6092	3.4687	1.10805	0.00221431	**
Larvae-Egg	miR-2573*	11807326	18162337	0	806	0.01	44.3775	12.1156	5.89326e-176	**
Larvae-Egg	miR-2575*	11807326	18162337	31	26	2.6255	1.4315	-0.875065	0.0215578
Larvae-Egg	miR-2576	11807326	18162337	484	65	40.9915	3.5788	-3.51778	3.1745e-125	**
Larvae-Egg	miR-2-5p	11807326	18162337	86	145	7.2836	7.9836	0.132388	0.511911
Larvae-Egg	miR-26	11807326	18162337	3904	4	330.642	0.2202	-10.5522	0	**
Larvae-Egg	miR-261	11807326	18162337	0	29	0.01	1.5967	7.31895	5.96659e-07	**
Larvae-Egg	miR-263	11807326	18162337	11	40	0.9316	2.2024	1.24129	0.00833132	**
Larvae-Egg	miR-263a	11807326	18162337	2739	223	231.975	12.2782	-4.2398	0	**
Larvae-Egg	miR-263a-5p	11807326	18162337	2511	196	212.665	10.7916	-4.3006	0	**
Larvae-Egg	miR-263b	11807326	18162337	157	21	13.2968	1.1562	-3.52362	8.46702e-42	**
Larvae-Egg	miR-263b-5p	11807326	18162337	5	34	0.4235	1.872	2.14415	0.000381941	**
Larvae-Egg	miR-265	11807326	18162337	624	1158	52.8485	63.7583	0.270751	0.000142369
Larvae-Egg	miR-267	11807326	18162337	0	47	0.01	2.5878	8.01558	7.25344e-11	**
Larvae-Egg	miR-2682-5p	11807326	18162337	12	0	1.0163	0.01	-6.66718	1.10188e-05	**
Larvae-Egg	miR-269	11807326	18162337	17	31	1.4398	1.7068	0.245426	0.60348
Larvae-Egg	miR-2698	11807326	18162337	6	121	0.5082	6.6621	3.71251	1.27437e-19	**
Larvae-Egg	miR-26a	11807326	18162337	3892	0	329.626	0.01	-15.0085	0	**
Larvae-Egg	miR-26a-1*	11807326	18162337	24	0	2.0326	0.01	-7.66718	1.54089e-10	**
Larvae-Egg	miR-26a-5p	11807326	18162337	3876	4	328.271	0.2202	-10.5419	0	**
Larvae-Egg	miR-26b	11807326	18162337	10430	3	883.35	0.1652	-12.3846	0	**
Larvae-Egg	miR-26b-5p	11807326	18162337	10186	0	862.685	0.01	-16.3965	0	**
Larvae-Egg	miR-2712	11807326	18162337	0	21	0.01	1.1562	6.85325	3.2795e-05	**
Larvae-Egg	miR-2723	11807326	18162337	37	9	3.1336	0.4955	-2.66086	1.49474e-08	**
Larvae-Egg	miR-273	11807326	18162337	0	3146	0.01	173.216	14.0803	0	**
Larvae-Egg	miR-2731	11807326	18162337	0	157	0.01	8.6443	9.75561	8.59863e-35	**
Larvae-Egg	miR-2733c	11807326	18162337	0	196	0.01	10.7916	10.0757	2.82836e-43	**
Larvae-Egg	miR-2733e	11807326	18162337	0	27	0.01	1.4866	7.21587	1.6246e-06	**
Larvae-Egg	miR-2733g	11807326	18162337	21	0	1.7786	0.01	-7.4746	2.51978e-09	**
Larvae-Egg	miR-2742	11807326	18162337	0	226	0.01	12.4433	10.2812	8.43783e-50	**
Larvae-Egg	miR-275	11807326	18162337	14446	3390	1223.48	186.65	-2.71258	0	**
Larvae-Egg	miR-275-3p	11807326	18162337	14292	3382	1210.43	186.209	-2.70053	0	**
Larvae-Egg	miR-276	11807326	18162337	2643	138	223.844	7.5981	-4.88071	0	**
Larvae-Egg	miR-276*	11807326	18162337	1819	41	154.057	2.2574	-6.09266	0	**
Larvae-Egg	miR-2761*	11807326	18162337	622	0	52.6792	0.01	-12.363	1.89955e-252	**
Larvae-Egg	miR-2763*	11807326	18162337	31	0	2.6255	0.01	-8.03645	2.27018e-13	**
Larvae-Egg	miR-2764	11807326	18162337	0	26	0.01	1.4315	7.16138	2.68075e-06	**
Larvae-Egg	miR-276-5p	11807326	18162337	1877	46	158.969	2.5327	-5.97193	0	**
Larvae-Egg	miR-2769	11807326	18162337	0	203	0.01	11.177	10.1263	8.49109e-45	**
Larvae-Egg	miR-276a-3p	11807326	18162337	2381	37	201.655	2.0372	-6.62915	0	**
Larvae-Egg	miR-2778a*	11807326	18162337	0	118	0.01	6.497	9.34363	2.61411e-26	**
Larvae-Egg	miR-2779	11807326	18162337	118	24	9.9938	1.3214	-2.91897	1.11875e-26	**
Larvae-Egg	miR-277a	11807326	18162337	947	28	80.2044	1.5417	-5.70109	0	**
Larvae-Egg	miR-277b-5p	11807326	18162337	0	29	0.01	1.5967	7.31895	5.96659e-07	**
Larvae-Egg	miR-277c	11807326	18162337	972	33	82.3218	1.8169	-5.50172	0	**
Larvae-Egg	miR-278	11807326	18162337	211	8	17.8703	0.4405	-5.34228	7.74771e-74	**
Larvae-Egg	miR-278-3p	11807326	18162337	677	0	57.3373	0.01	-12.4853	1.07024e-274	**
Larvae-Egg	miR-2785	11807326	18162337	0	237	0.01	13.049	10.3497	3.4168e-52	**
Larvae-Egg	miR-2788-3p	11807326	18162337	364	0	30.8283	0.01	-11.59	4.44088e-148	**
Larvae-Egg	miR-279	11807326	18162337	4115	13178	348.512	725.567	1.0579	0	**
Larvae-Egg	miR-279-3p	11807326	18162337	132	220	11.1795	12.113	0.115701	0.475186
Larvae-Egg	miR-2797b	11807326	18162337	257	0	21.7661	0.01	-11.0879	8.55483e-105	**
Larvae-Egg	miR-279a	11807326	18162337	4043	13162	342.414	724.687	1.08161	0	**
Larvae-Egg	miR-279b-5p	11807326	18162337	0	9398	0.01	517.444	15.6591	0	**
Larvae-Egg	miR-279e-3p	11807326	18162337	151	438	12.7887	24.1158	0.915109	2.30131e-12
Larvae-Egg	miR-27a	11807326	18162337	140	0	11.857	0.01	-10.2115	1.82918e-57	**
Larvae-Egg	miR-27a-3p	11807326	18162337	161	0	13.6356	0.01	-10.4132	5.84952e-66	**
Larvae-Egg	miR-27b	11807326	18162337	32	3	2.7102	0.1652	-4.03611	1.50595e-10	**
Larvae-Egg	miR-27b-3p	11807326	18162337	33	29	2.7949	1.5967	-0.807703	0.0268245
Larvae-Egg	miR-27c	11807326	18162337	29	0	2.4561	0.01	-7.94023	1.46258e-12	**
Larvae-Egg	miR-27d-3p	11807326	18162337	181	3	15.3295	0.1652	-6.53595	1.10894e-68	**
Larvae-Egg	miR-2804	11807326	18162337	0	41	0.01	2.2574	7.81852	1.46421e-09	**
Larvae-Egg	miR-2812	11807326	18162337	32	33	2.7102	1.8169	-0.57692	0.104005
Larvae-Egg	miR-281-2-5p	11807326	18162337	138	20	11.6877	1.1012	-3.40784	7.30165e-36	**
Larvae-Egg	miR-2817	11807326	18162337	1	109	0.0847	6.0014	6.14679	1.0512e-22	**
Larvae-Egg	miR-2818	11807326	18162337	13	89	1.101	4.9003	2.15406	3.98779e-09	**
Larvae-Egg	miR-282-3p	11807326	18162337	0	32	0.01	1.7619	7.46099	1.32799e-07	**
Larvae-Egg	miR-2825	11807326	18162337	0	19	0.01	1.0461	6.70888	8.92951e-05	**
Larvae-Egg	miR-2828	11807326	18162337	60	0	5.0816	0.01	-8.98914	4.21387e-25	**
Larvae-Egg	miR-2833b	11807326	18162337	0	39	0.01	2.1473	7.74638	3.9868e-09	**
Larvae-Egg	miR-283-3p	11807326	18162337	0	94	0.01	5.1755	9.01555	4.34078e-21	**
Larvae-Egg	miR-2836	11807326	18162337	0	38	0.01	2.0922	7.70888	6.57862e-09	**
Larvae-Egg	miR-2837	11807326	18162337	122	48	10.3326	2.6428	-1.96706	1.39083e-17	**
Larvae-Egg	miR-28-3p	11807326	18162337	11	404	0.9316	22.2438	4.57755	8.4912e-72	**
Larvae-Egg	miR-2840	11807326	18162337	0	893	0.01	49.1677	12.2635	7.0303e-195	**
Larvae-Egg	miR-285	11807326	18162337	10	36	0.8469	1.9821	1.22677	0.013432	*
Larvae-Egg	miR-2851	11807326	18162337	0	2405	0.01	132.417	13.6928	0	**
Larvae-Egg	miR-2854	11807326	18162337	0	54	0.01	2.9732	8.21587	2.17757e-12	**
Larvae-Egg	miR-2856*	11807326	18162337	2	37	0.1694	2.0372	3.58808	1.42191e-06	**
Larvae-Egg	miR-2885	11807326	18162337	23	10	1.9479	0.5506	-1.82284	0.000456437	**
Larvae-Egg	miR-2886	11807326	18162337	0	61	0.01	3.3586	8.39172	6.53735e-14	**
Larvae-Egg	miR-2888	11807326	18162337	0	38	0.01	2.0922	7.70888	6.57862e-09	**
Larvae-Egg	miR-2898	11807326	18162337	0	21	0.01	1.1562	6.85325	3.2795e-05	**
Larvae-Egg	miR-28c	11807326	18162337	0	26	0.01	1.4315	7.16138	2.68075e-06	**
Larvae-Egg	miR-29	11807326	18162337	40	22	3.3877	1.2113	-1.48375	6.69807e-05	**
Larvae-Egg	miR-2900	11807326	18162337	0	64	0.01	3.5238	8.46099	1.45503e-14	**
Larvae-Egg	miR-2904	11807326	18162337	0	26	0.01	1.4315	7.16138	2.68075e-06	**
Larvae-Egg	miR-2917	11807326	18162337	0	238	0.01	13.104	10.3558	2.07066e-52	**
Larvae-Egg	miR-293	11807326	18162337	0	40	0.01	2.2024	7.78293	2.4161e-09	**
Larvae-Egg	miR-2941	11807326	18162337	0	21	0.01	1.1562	6.85325	3.2795e-05	**
Larvae-Egg	miR-2943	11807326	18162337	2	51	0.1694	2.808	4.05104	2.30285e-09	**
Larvae-Egg	miR-2944a	11807326	18162337	0	35	0.01	1.9271	7.59029	2.95573e-08	**
Larvae-Egg	miR-2954*	11807326	18162337	1	38	0.0847	2.0922	4.62651	1.0766e-07	**
Larvae-Egg	miR-2958	11807326	18162337	0	773	0.01	42.5606	12.0553	8.87543e-169	**
Larvae-Egg	miR-296	11807326	18162337	36	0	3.049	0.01	-8.25219	2.15481e-15	**
Larvae-Egg	miR-2962*	11807326	18162337	15	0	1.2704	0.01	-6.98914	6.73822e-07	**
Larvae-Egg	miR-2963	11807326	18162337	141	0	11.9417	0.01	-10.2218	7.20654e-58	**
Larvae-Egg	miR-2967	11807326	18162337	0	116	0.01	6.3868	9.31895	7.11778e-26	**
Larvae-Egg	miR-297	11807326	18162337	28	0	2.3714	0.01	-7.8896	3.71237e-12	**
Larvae-Egg	miR-2972	11807326	18162337	0	25	0.01	1.3765	7.10486	4.42351e-06	**
Larvae-Egg	miR-2980	11807326	18162337	0	72	0.01	3.9642	8.63089	2.64722e-16	**
Larvae-Egg	miR-2981	11807326	18162337	76	652	6.4367	35.8985	2.47953	1.38037e-68	**
Larvae-Egg	miR-2982	11807326	18162337	0	2208	0.01	121.57	13.5695	0	**
Larvae-Egg	miR-2986	11807326	18162337	0	223	0.01	12.2782	10.2619	3.79106e-49	**
Larvae-Egg	miR-2988	11807326	18162337	0	297	0.01	16.3525	10.6753	3.04096e-65	**
Larvae-Egg	miR-2989	11807326	18162337	0	35	0.01	1.9271	7.59029	2.95573e-08	**
Larvae-Egg	miR-2997	11807326	18162337	118	11	9.9938	0.6056	-4.0446	1.81615e-35	**
Larvae-Egg	miR-29a	11807326	18162337	165	5	13.9744	0.2753	-5.66564	1.34936e-59	**
Larvae-Egg	miR-29a-3p	11807326	18162337	269	35	22.7825	1.9271	-3.56342	3.61502e-71	**
Larvae-Egg	miR-29b	11807326	18162337	23	1	1.9479	0.0551	-5.14372	6.07969e-09	**
Larvae-Egg	miR-29b-3p	11807326	18162337	20	0	1.6939	0.01	-7.4042	6.39578e-09	**
Larvae-Egg	miR-29c	11807326	18162337	165	0	13.9744	0.01	-10.4486	1.40929e-67	**
Larvae-Egg	miR-29c-3p	11807326	18162337	160	0	13.5509	0.01	-10.4042	1.48474e-65	**
Larvae-Egg	miR-2a	11807326	18162337	464	559	39.2976	30.778	-0.352542	0.000105138
Larvae-Egg	miR-2a*	11807326	18162337	0	27	0.01	1.4866	7.21587	1.6246e-06	**
Larvae-Egg	miR-2a-3p	11807326	18162337	333	412	28.2028	22.6843	-0.314144	0.00318828
Larvae-Egg	miR-2b	11807326	18162337	335	564	28.3722	31.0533	0.130269	0.192483
Larvae-Egg	miR-2b-2-5p	11807326	18162337	25	33	2.1173	1.8169	-0.220747	0.544216
Larvae-Egg	miR-2b-3p	11807326	18162337	1	25	0.0847	1.3765	4.0225	4.97351e-05	**
Larvae-Egg	miR-2b-5p	11807326	18162337	24	1	2.0326	0.0551	-5.20513	2.48863e-09	**
Larvae-Egg	miR-2c	11807326	18162337	1	267	0.0847	14.7008	7.43932	1.08646e-56	**
Larvae-Egg	miR-2f	11807326	18162337	12	5	1.0163	0.2753	-1.88425	0.00986057	**
Larvae-Egg	miR-3003a-5p	11807326	18162337	0	35	0.01	1.9271	7.59029	2.95573e-08	**
Larvae-Egg	miR-3025	11807326	18162337	0	46	0.01	2.5327	7.98453	1.19689e-10	**
Larvae-Egg	miR-302a-3p	11807326	18162337	0	21	0.01	1.1562	6.85325	3.2795e-05	**
Larvae-Egg	miR-302f	11807326	18162337	427	1466	36.164	80.7165	1.15831	1.22761e-54	**
Larvae-Egg	miR-3031	11807326	18162337	0	26	0.01	1.4315	7.16138	2.68075e-06	**
Larvae-Egg	miR-305	11807326	18162337	1159	654	98.1594	36.0086	-1.44678	1.95442e-98	**
Larvae-Egg	miR-305*	11807326	18162337	15	5	1.2704	0.2753	-2.20621	0.00136948	**
Larvae-Egg	miR-3054	11807326	18162337	0	38	0.01	2.0922	7.70888	6.57862e-09	**
Larvae-Egg	miR-305-5p	11807326	18162337	1220	750	103.326	41.2942	-1.32319	2.37965e-90	**
Larvae-Egg	miR-3058-3p	11807326	18162337	0	211	0.01	11.6174	10.1821	1.54484e-46	**
Larvae-Egg	miR-306	11807326	18162337	45	0	3.8112	0.01	-8.5741	4.92761e-19	**
Larvae-Egg	miR-3062-5p	11807326	18162337	0	167	0.01	9.1949	9.84469	5.7455e-37	**
Larvae-Egg	miR-3063-5p	11807326	18162337	13	17	1.101	0.936	-0.234234	0.629684
Larvae-Egg	miR-3064-5p	11807326	18162337	1420	12	120.264	0.6607	-7.508	0	**
Larvae-Egg	miR-307	11807326	18162337	0	1489	0.01	81.9828	13.0011	0	**
Larvae-Egg	miR-3071-3p	11807326	18162337	0	871	0.01	47.9564	12.2275	4.28743e-190	**
Larvae-Egg	miR-3075-5p	11807326	18162337	0	53	0.01	2.9181	8.18889	3.59321e-12	**
Larvae-Egg	miR-3082-5p	11807326	18162337	0	23	0.01	1.2664	6.98459	1.20444e-05	**
Larvae-Egg	miR-3086-5p	11807326	18162337	12	0	1.0163	0.01	-6.66718	1.10188e-05	**
Larvae-Egg	miR-309	11807326	18162337	1	53242	0.0847	2931.45	15.0789	0	**
Larvae-Egg	miR-3096-5p	11807326	18162337	2147	47	181.836	2.5878	-6.13477	0	**
Larvae-Egg	miR-309a-5p	11807326	18162337	87	642	7.3683	35.3479	2.26222	6.52834e-61	**
Larvae-Egg	miR-309b	11807326	18162337	16	58	1.3551	3.1934	1.23669	0.00139007	**
Larvae-Egg	miR-309b-3p	11807326	18162337	0	72	0.01	3.9642	8.63089	2.64722e-16	**
Larvae-Egg	miR-30c	11807326	18162337	12	1	1.0163	0.0551	-4.20513	9.78287e-05	**
Larvae-Egg	miR-30c*	11807326	18162337	55	33	4.6581	1.8169	-1.35826	1.24455e-05	**
Larvae-Egg	miR-30c-5p	11807326	18162337	1538	0	130.258	0.01	-13.6691	0	**
Larvae-Egg	miR-30d	11807326	18162337	478	13	40.4833	0.7158	-5.82163	6.96482e-172	**
Larvae-Egg	miR-30d-5p	11807326	18162337	483	0	40.9068	0.01	-11.9981	3.22376e-196	**
Larvae-Egg	miR-30e	11807326	18162337	172	111	14.5672	6.1115	-1.25313	4.15238e-13	**
Larvae-Egg	miR-30e-3p	11807326	18162337	13	0	1.101	0.01	-6.78267	4.34116e-06	**
Larvae-Egg	miR-30e-5p	11807326	18162337	157	2	13.2968	0.1101	-6.91612	1.14356e-60	**
Larvae-Egg	miR-31	11807326	18162337	31	14	2.6255	0.7708	-1.76816	6.69112e-05	**
Larvae-Egg	miR-310	11807326	18162337	667	123	56.4904	6.7723	-3.06029	2.61333e-150	**
Larvae-Egg	miR-3102-3p.2-3p	11807326	18162337	17	0	1.4398	0.01	-7.16972	1.04589e-07	**
Larvae-Egg	miR-3110-5p	11807326	18162337	0	19	0.01	1.0461	6.70888	8.92951e-05	**
Larvae-Egg	miR-3112-3p	11807326	18162337	0	54	0.01	2.9732	8.21587	2.17757e-12	**
Larvae-Egg	miR-3112-5p	11807326	18162337	0	688	0.01	37.8806	11.8872	2.73244e-150	**
Larvae-Egg	miR-312	11807326	18162337	4	1012	0.3388	55.7197	7.36161	9.86947e-212	**
Larvae-Egg	miR-3120-3p	11807326	18162337	181	0	15.3295	0.01	-10.5821	4.74804e-74	**
Larvae-Egg	miR-3125	11807326	18162337	27	1	2.2867	0.0551	-5.37507	1.69316e-10	**
Larvae-Egg	miR-3130-3p	11807326	18162337	11935	19879	1010.81	1094.52	0.114779	5.5522e-12
Larvae-Egg	miR-3135b	11807326	18162337	131	2	11.0948	0.1101	-6.65493	2.64351e-50	**
Larvae-Egg	miR-3138	11807326	18162337	75	0	6.352	0.01	-9.31107	3.60352e-31	**
Larvae-Egg	miR-3141	11807326	18162337	3	63	0.2541	3.4687	3.77093	7.55666e-11	**
Larvae-Egg	miR-315	11807326	18162337	34493	716	2921.32	39.4222	-6.21147	0	**
Larvae-Egg	miR-3150b-3p	11807326	18162337	84	226	7.1142	12.4433	0.806596	6.25029e-06
Larvae-Egg	miR-315-5p	11807326	18162337	177	0	14.9907	0.01	-10.5499	1.97077e-72	**
Larvae-Egg	miR-31-5p	11807326	18162337	3	192	0.2541	10.5713	5.37861	1.62291e-37	**
Larvae-Egg	miR-3161	11807326	18162337	0	34	0.01	1.872	7.54844	4.87725e-08	**
Larvae-Egg	miR-3167	11807326	18162337	13	0	1.101	0.01	-6.78267	4.34116e-06	**
Larvae-Egg	miR-317	11807326	18162337	2103	229	178.11	12.6085	-3.8203	0	**
Larvae-Egg	miR-317-3p	11807326	18162337	2054	223	173.96	12.2782	-3.82458	0	**
Larvae-Egg	miR-3174	11807326	18162337	13	2	1.101	0.1101	-3.32193	0.00020858	**
Larvae-Egg	miR-3190-3p	11807326	18162337	22	191	1.8632	10.5163	2.49677	2.85224e-21	**
Larvae-Egg	miR-3196	11807326	18162337	110	24	9.3162	1.3214	-2.81767	4.29931e-24	**
Larvae-Egg	miR-31a	11807326	18162337	2	62	0.1694	3.4137	4.33283	1.34201e-11	**
Larvae-Egg	miR-31a-5p	11807326	18162337	11	120	0.9316	6.6071	2.82623	1.366e-15	**
Larvae-Egg	miR-31b	11807326	18162337	2	53	0.1694	2.9181	4.10652	9.08264e-10	**
Larvae-Egg	miR-31b-5p	11807326	18162337	9	211	0.7622	11.6174	3.92997	1.10957e-34	**
Larvae-Egg	miR-320	11807326	18162337	632	8	53.5261	0.4405	-6.92496	2.12392e-240	**
Larvae-Egg	miR-3201	11807326	18162337	1397	40303	118.316	2219.04	4.22922	0	**
Larvae-Egg	miR-3202	11807326	18162337	0	261	0.01	14.3704	10.4889	2.05767e-57	**
Larvae-Egg	miR-3203	11807326	18162337	0	240	0.01	13.2142	10.3679	7.60482e-53	**
Larvae-Egg	miR-3207	11807326	18162337	5	125	0.4235	6.8824	4.02248	2.35781e-21	**
Larvae-Egg	miR-320a	11807326	18162337	787	14	66.6535	0.7708	-6.43418	1.44384e-292	**
Larvae-Egg	miR-320b	11807326	18162337	21	9	1.7786	0.4955	-1.84379	0.000740031	**
Larvae-Egg	miR-320c	11807326	18162337	875	91	74.1065	5.0104	-3.8866	6.49905e-245	**
Larvae-Egg	miR-320d	11807326	18162337	882	10	74.6994	0.5506	-7.08395	0	**
Larvae-Egg	miR-320e	11807326	18162337	7	51	0.5929	2.808	2.24368	6.1139e-06	**
Larvae-Egg	miR-322-3p	11807326	18162337	24	21	2.0326	1.1562	-0.813935	0.0567103
Larvae-Egg	miR-323*	11807326	18162337	13	27	1.101	1.4866	0.433202	0.398563
Larvae-Egg	miR-3243	11807326	18162337	251	168	21.258	9.2499	-1.2005	2.6268e-17	**
Larvae-Egg	miR-3250	11807326	18162337	17	0	1.4398	0.01	-7.16972	1.04589e-07	**
Larvae-Egg	miR-3253	11807326	18162337	14	33	1.1857	1.8169	0.61574	0.189399
Larvae-Egg	miR-3254	11807326	18162337	4	20	0.3388	1.1012	1.70057	0.0221565	*
Larvae-Egg	miR-3267c	11807326	18162337	13	0	1.101	0.01	-6.78267	4.34116e-06	**
Larvae-Egg	miR-3268	11807326	18162337	7	20	0.5929	1.1012	0.893216	0.166837
Larvae-Egg	miR-327	11807326	18162337	302	1	25.5773	0.0551	-8.8586	9.87731e-121	**
Larvae-Egg	miR-3282	11807326	18162337	5897	2	499.436	0.1101	-12.1473	0	**
Larvae-Egg	miR-3292	11807326	18162337	19	58	1.6092	3.1934	0.98875	0.00754398
Larvae-Egg	miR-33	11807326	18162337	213	19	18.0396	1.0461	-4.10807	1.55456e-63	**
Larvae-Egg	miR-330-3p	11807326	18162337	39	3	3.303	0.1652	-4.32149	3.79699e-13	**
Larvae-Egg	miR-3306	11807326	18162337	62	103	5.251	5.6711	0.111036	0.648381
Larvae-Egg	miR-331	11807326	18162337	15	0	1.2704	0.01	-6.98914	6.73822e-07	**
Larvae-Egg	miR-3327	11807326	18162337	0	392	0.01	21.5831	11.0757	6.60008e-86	**
Larvae-Egg	miR-3334	11807326	18162337	15	0	1.2704	0.01	-6.98914	6.73822e-07	**
Larvae-Egg	miR-3338*	11807326	18162337	0	86	0.01	4.7351	8.88725	2.38588e-19	**
Larvae-Egg	miR-3344	11807326	18162337	28	0	2.3714	0.01	-7.8896	3.71237e-12	**
Larvae-Egg	miR-3348	11807326	18162337	13	0	1.101	0.01	-6.78267	4.34116e-06	**
Larvae-Egg	miR-335	11807326	18162337	0	49	0.01	2.6979	8.07569	2.66393e-11	**
Larvae-Egg	miR-335-3p	11807326	18162337	0	19	0.01	1.0461	6.70888	8.92951e-05	**
Larvae-Egg	miR-3363	11807326	18162337	0	21	0.01	1.1562	6.85325	3.2795e-05	**
Larvae-Egg	miR-337-5p	11807326	18162337	3	2279	0.2541	125.479	8.94784	0	**
Larvae-Egg	miR-3384	11807326	18162337	0	35	0.01	1.9271	7.59029	2.95573e-08	**
Larvae-Egg	miR-3384*	11807326	18162337	0	48	0.01	2.6428	8.04592	4.39576e-11	**
Larvae-Egg	miR-338b	11807326	18162337	0	33	0.01	1.8169	7.50534	8.04796e-08	**
Larvae-Egg	miR-339	11807326	18162337	13	14	1.101	0.7708	-0.514386	0.339096
Larvae-Egg	miR-339-3p	11807326	18162337	10	40	0.8469	2.2024	1.37881	0.00424695	**
Larvae-Egg	miR-339-5p	11807326	18162337	12	0	1.0163	0.01	-6.66718	1.10188e-05	**
Larvae-Egg	miR-339b	11807326	18162337	45	0	3.8112	0.01	-8.5741	4.92761e-19	**
Larvae-Egg	miR-33a	11807326	18162337	236	31	19.9876	1.7068	-3.54974	1.9775e-62	**
Larvae-Egg	miR-33a-5p	11807326	18162337	215	7258	18.209	399.618	4.4559	0	**
Larvae-Egg	miR-33b	11807326	18162337	2805	226	237.564	12.4433	-4.25488	0	**
Larvae-Egg	miR-34	11807326	18162337	1773	309	150.161	17.0132	-3.14178	0	**
Larvae-Egg	miR-3401	11807326	18162337	26	0	2.202	0.01	-7.78267	2.39173e-11	**
Larvae-Egg	miR-340-5p	11807326	18162337	83	0	7.0295	0.01	-9.45728	2.09163e-34	**
Larvae-Egg	miR-3407	11807326	18162337	23	19	1.9479	1.0461	-0.896899	0.0428395
Larvae-Egg	miR-3411	11807326	18162337	3	237	0.2541	13.049	5.6824	4.90812e-47	**
Larvae-Egg	miR-3412	11807326	18162337	0	246	0.01	13.5445	10.4035	3.76728e-54	**
Larvae-Egg	miR-342	11807326	18162337	642	4	54.373	0.2202	-7.94793	1.51053e-251	**
Larvae-Egg	miR-3422	11807326	18162337	24	0	2.0326	0.01	-7.66718	1.54089e-10	**
Larvae-Egg	miR-342-3p	11807326	18162337	611	0	51.7475	0.01	-12.3373	5.35159e-248	**
Larvae-Egg	miR-344a	11807326	18162337	14	21	1.1857	1.1562	-0.036348	0.904582
Larvae-Egg	miR-344b-5p	11807326	18162337	1	46	0.0847	2.5327	4.90217	2.33595e-09	**
Larvae-Egg	miR-345	11807326	18162337	107	0	9.0622	0.01	-9.82372	4.09032e-44	**
Larvae-Egg	miR-345-3p	11807326	18162337	116	1	9.8244	0.0551	-7.47817	6.72577e-46	**
Larvae-Egg	miR-345-5p	11807326	18162337	11	25	0.9316	1.3765	0.563222	0.300009
Larvae-Egg	miR-34-5p	11807326	18162337	1679	285	142.2	15.6918	-3.17984	0	**
Larvae-Egg	miR-346	11807326	18162337	9	20	0.7622	1.1012	0.530835	0.3884
Larvae-Egg	miR-346-3p	11807326	18162337	26	26	2.202	1.4315	-0.621287	0.116663
Larvae-Egg	miR-3470b	11807326	18162337	0	24	0.01	1.3214	7.04592	7.29923e-06	**
Larvae-Egg	miR-3473	11807326	18162337	71	19	6.0132	1.0461	-2.52311	2.40111e-14	**
Larvae-Egg	miR-3473b	11807326	18162337	1	54	0.0847	2.9732	5.13351	4.93627e-11	**
Larvae-Egg	miR-3479-5p	11807326	18162337	124	18	10.502	0.9911	-3.40549	2.32512e-32	**
Larvae-Egg	miR-3483-5p	11807326	18162337	30	13	2.5408	0.7158	-1.82765	5.97299e-05	**
Larvae-Egg	miR-3488	11807326	18162337	0	583	0.01	32.0994	11.6483	1.88414e-127	**
Larvae-Egg	miR-3492	11807326	18162337	0	50	0.01	2.7529	8.10481	1.61441e-11	**
Larvae-Egg	miR-3495	11807326	18162337	15	22	1.2704	1.2113	-0.0687266	0.851896
Larvae-Egg	miR-3497	11807326	18162337	0	1743	0.01	95.9678	13.2283	0	**
Larvae-Egg	miR-34c	11807326	18162337	21	19	1.7786	1.0461	-0.765721	0.0901671
Larvae-Egg	miR-34c-5p	11807326	18162337	22	17	1.8632	0.936	-0.993202	0.0310648
Larvae-Egg	miR-350	11807326	18162337	13	8	1.101	0.4405	-1.3216	0.0371934	*
Larvae-Egg	miR-3500	11807326	18162337	109	195	9.2316	10.7365	0.217871	0.21054
Larvae-Egg	miR-350-3p	11807326	18162337	21	10	1.7786	0.5506	-1.69167	0.00148678	**
Larvae-Egg	miR-3506	11807326	18162337	7	88	0.5929	4.8452	3.0307	1.74317e-12	**
Larvae-Egg	miR-3507	11807326	18162337	0	46	0.01	2.5327	7.98453	1.19689e-10	**
Larvae-Egg	miR-351*	11807326	18162337	172	0	14.5672	0.01	-10.5085	2.07629e-70	**
Larvae-Egg	miR-352	11807326	18162337	173	15	14.6519	0.8259	-4.14898	2.86835e-52	**
Larvae-Egg	miR-3526	11807326	18162337	48	85	4.0653	4.68	0.203147	0.449605
Larvae-Egg	miR-3529	11807326	18162337	15	14	1.2704	0.7708	-0.720854	0.171522
Larvae-Egg	miR-3534	11807326	18162337	549	389	46.4966	21.4179	-1.11831	3.37625e-32	**
Larvae-Egg	miR-3535	11807326	18162337	57	0	4.8275	0.01	-8.91513	6.89084e-24	**
Larvae-Egg	miR-354	11807326	18162337	0	106	0.01	5.8363	9.18891	1.06524e-23	**
Larvae-Egg	miR-3545-3p	11807326	18162337	0	103	0.01	5.6711	9.14748	4.78604e-23	**
Larvae-Egg	miR-3552	11807326	18162337	0	152	0.01	8.369	9.70891	1.05191e-33	**
Larvae-Egg	miR-356	11807326	18162337	12	140	1.0163	7.7083	2.92309	1.51744e-18	**
Larvae-Egg	miR-3564	11807326	18162337	0	23	0.01	1.2664	6.98459	1.20444e-05	**
Larvae-Egg	miR-3569	11807326	18162337	0	803	0.01	44.2124	12.1102	2.6478e-175	**
Larvae-Egg	miR-357	11807326	18162337	14	0	1.1857	0.01	-6.8896	1.71031e-06	**
Larvae-Egg	miR-3575	11807326	18162337	0	113	0.01	6.2217	9.28117	3.19798e-25	**
Larvae-Egg	miR-3583-5p	11807326	18162337	0	2572	0.01	141.612	13.7897	0	**
Larvae-Egg	miR-3585-3p	11807326	18162337	19	374	1.6092	20.5921	3.67768	1.32267e-57	**
Larvae-Egg	miR-3589	11807326	18162337	0	29	0.01	1.5967	7.31895	5.96659e-07	**
Larvae-Egg	miR-359	11807326	18162337	0	257	0.01	14.1502	10.4666	1.52552e-56	**
Larvae-Egg	miR-3597-5p	11807326	18162337	38	64	3.2183	3.5238	0.130833	0.679509
Larvae-Egg	miR-35a	11807326	18162337	1	6610	0.0847	363.94	12.0691	0	**
Larvae-Egg	miR-35c	11807326	18162337	0	248	0.01	13.6546	10.4152	1.38359e-54	**
Larvae-Egg	miR-35g	11807326	18162337	0	55	0.01	3.0282	8.24232	1.31966e-12	**
Larvae-Egg	miR-36	11807326	18162337	0	6425	0.01	353.754	15.1105	0	**
Larvae-Egg	miR-3605-5p	11807326	18162337	0	26	0.01	1.4315	7.16138	2.68075e-06	**
Larvae-Egg	miR-3612	11807326	18162337	0	29	0.01	1.5967	7.31895	5.96659e-07	**
Larvae-Egg	miR-361-5p	11807326	18162337	16	0	1.3551	0.01	-7.08226	2.6547e-07	**
Larvae-Egg	miR-3617	11807326	18162337	2	24	0.1694	1.3214	2.96356	0.000447406	**
Larvae-Egg	miR-3622b-5p	11807326	18162337	171	17	14.4825	0.936	-3.95166	7.57613e-50	**
Larvae-Egg	miR-363	11807326	18162337	39	18	3.303	0.9911	-1.73667	9.97383e-06	**
Larvae-Egg	miR-36-3p	11807326	18162337	0	248	0.01	13.6546	10.4152	1.38359e-54	**
Larvae-Egg	miR-3650	11807326	18162337	0	65	0.01	3.5788	8.48333	8.81782e-15	**
Larvae-Egg	miR-3652	11807326	18162337	21	192	1.7786	10.5713	2.57134	4.94904e-22	**
Larvae-Egg	miR-365-2-5p	11807326	18162337	1	20	0.0847	1.1012	3.70057	0.000501835	**
Larvae-Egg	miR-3653	11807326	18162337	919	40	77.833	2.2024	-5.14323	2.9280014960016e-310	**
Larvae-Egg	miR-3654	11807326	18162337	0	30	0.01	1.6518	7.3679	3.6159e-07	**
Larvae-Egg	miR-3661	11807326	18162337	0	61	0.01	3.3586	8.39172	6.53735e-14	**
Larvae-Egg	miR-3665	11807326	18162337	0	1616	0.01	88.9753	13.1192	0	**
Larvae-Egg	miR-3666	11807326	18162337	0	51	0.01	2.808	8.1334	9.7837e-12	**
Larvae-Egg	miR-3673	11807326	18162337	24	31	2.0326	1.7068	-0.252032	0.501936
Larvae-Egg	miR-367-3p	11807326	18162337	0	22	0.01	1.2113	6.92041	1.98745e-05	**
Larvae-Egg	miR-367-5p	11807326	18162337	0	103	0.01	5.6711	9.14748	4.78604e-23	**
Larvae-Egg	miR-3676-3p	11807326	18162337	0	23	0.01	1.2664	6.98459	1.20444e-05	**
Larvae-Egg	miR-3678-3p	11807326	18162337	0	25	0.01	1.3765	7.10486	4.42351e-06	**
Larvae-Egg	miR-3683	11807326	18162337	0	25	0.01	1.3765	7.10486	4.42351e-06	**
Larvae-Egg	miR-3691-5p	11807326	18162337	0	56	0.01	3.0833	8.26833	7.99747e-13	**
Larvae-Egg	miR-369-5p	11807326	18162337	0	6262	0.01	344.779	15.0734	0	**
Larvae-Egg	miR-36a	11807326	18162337	0	683	0.01	37.6053	11.8767	3.34273e-149	**
Larvae-Egg	miR-36b	11807326	18162337	0	196	0.01	10.7916	10.0757	2.82836e-43	**
Larvae-Egg	miR-36b*	11807326	18162337	63093	47815	5343.55	2632.65	-1.02128	0	**
Larvae-Egg	miR-36e*	11807326	18162337	0	983	0.01	54.123	12.402	1.86665e-214	**
Larvae-Egg	miR-3718b	11807326	18162337	0	672	0.01	36.9996	11.8533	8.25492e-147	**
Larvae-Egg	miR-371a-5p	11807326	18162337	0	42	0.01	2.3125	7.85331	8.87349e-10	**
Larvae-Egg	miR-3721	11807326	18162337	15	5	1.2704	0.2753	-2.20621	0.00136948	**
Larvae-Egg	miR-3728	11807326	18162337	0	13578	0.01	747.591	16.19	0	**
Larvae-Egg	miR-3734	11807326	18162337	12	33	1.0163	1.8169	0.838153	0.0845954
Larvae-Egg	miR-37-3p	11807326	18162337	0	6506	0.01	358.214	15.1285	0	**
Larvae-Egg	miR-374	11807326	18162337	18	1	1.5245	0.0551	-4.79014	5.15663e-07	**
Larvae-Egg	miR-3741	11807326	18162337	33	17	2.7949	0.936	-1.57822	0.000150176	**
Larvae-Egg	miR-375	11807326	18162337	3356	131	284.23	7.2127	-5.30038	0	**
Larvae-Egg	miR-375-3p	11807326	18162337	24	0	2.0326	0.01	-7.66718	1.54089e-10	**
Larvae-Egg	miR-378	11807326	18162337	133	3	11.2642	0.1652	-6.09139	1.17536e-49	**
Larvae-Egg	miR-3787	11807326	18162337	0	38	0.01	2.0922	7.70888	6.57862e-09	**
Larvae-Egg	miR-378a-3p	11807326	18162337	143	5	12.1111	0.2753	-5.45918	5.34836e-51	**
Larvae-Egg	miR-378b	11807326	18162337	14	6	1.1857	0.3304	-1.84345	0.00596703	**
Larvae-Egg	miR-378e	11807326	18162337	0	78	0.01	4.2946	8.74638	1.31138e-17	**
Larvae-Egg	miR-378h	11807326	18162337	42	30	3.5571	1.6518	-1.10666	0.00116955	**
Larvae-Egg	miR-3791	11807326	18162337	0	38	0.01	2.0922	7.70888	6.57862e-09	**
Larvae-Egg	miR-3792	11807326	18162337	0	19	0.01	1.0461	6.70888	8.92951e-05	**
Larvae-Egg	miR-379-5p	11807326	18162337	2	46	0.1694	2.5327	3.90217	2.32917e-08	**
Larvae-Egg	miR-3804b-3p	11807326	18162337	0	304	0.01	16.7379	10.7089	9.12936e-67	**
Larvae-Egg	miR-381	11807326	18162337	0	718	0.01	39.5324	11.9488	8.15167e-157	**
Larvae-Egg	miR-3817-5p	11807326	18162337	23	17	1.9479	0.936	-1.05734	0.0203562	*
Larvae-Egg	miR-3818-5p	11807326	18162337	0	30	0.01	1.6518	7.3679	3.6159e-07	**
Larvae-Egg	miR-3823-5p	11807326	18162337	0	27	0.01	1.4866	7.21587	1.6246e-06	**
Larvae-Egg	miR-382-5p	11807326	18162337	0	107	0.01	5.8913	9.20244	6.45559e-24	**
Larvae-Egg	miR-3828-5p	11807326	18162337	0	539	0.01	29.6768	11.5351	7.00745e-118	**
Larvae-Egg	miR-383	11807326	18162337	0	38	0.01	2.0922	7.70888	6.57862e-09	**
Larvae-Egg	miR-3830-5p	11807326	18162337	10	30	0.8469	1.6518	0.963775	0.065191
Larvae-Egg	miR-3833-5p	11807326	18162337	37	0	3.1336	0.01	-8.29168	8.48943e-16	**
Larvae-Egg	miR-3834-3p	11807326	18162337	0	55	0.01	3.0282	8.24232	1.31966e-12	**
Larvae-Egg	miR-3835-3p	11807326	18162337	38	85	3.2183	4.68	0.54021	0.054342
Larvae-Egg	miR-383-5p	11807326	18162337	10	99	0.8469	5.4508	2.6862	1.76266e-12	**
Larvae-Egg	miR-3837-3p	11807326	18162337	0	155	0.01	8.5341	9.7371	2.34126e-34	**
Larvae-Egg	miR-3842-5p	11807326	18162337	0	40	0.01	2.2024	7.78293	2.4161e-09	**
Larvae-Egg	miR-3851c-5p	11807326	18162337	0	36	0.01	1.9821	7.63089	1.79125e-08	**
Larvae-Egg	miR-3852-5p	11807326	18162337	35	33	2.9643	1.8169	-0.706212	0.0424095
Larvae-Egg	miR-3855-5p	11807326	18162337	83	111	7.0295	6.1115	-0.201896	0.327847
Larvae-Egg	miR-3856-3p	11807326	18162337	0	438	0.01	24.1158	11.2358	6.51753e-96	**
Larvae-Egg	miR-3856-5p	11807326	18162337	247	0	20.9192	0.01	-11.0306	9.49542e-101	**
Larvae-Egg	miR-3860-5p	11807326	18162337	11	59	0.9316	3.2485	1.80199	2.20795e-05	**
Larvae-Egg	miR-3865-5p	11807326	18162337	209	45	17.7009	2.4777	-2.83675	1.11941e-44	**
Larvae-Egg	miR-3870-5p	11807326	18162337	0	46	0.01	2.5327	7.98453	1.19689e-10	**
Larvae-Egg	miR-3872-5p	11807326	18162337	16	15	1.3551	0.8259	-0.71436	0.161579
Larvae-Egg	miR-3874-5p	11807326	18162337	0	287	0.01	15.8019	10.6259	4.55106e-63	**
Larvae-Egg	miR-3876-3p	11807326	18162337	0	234	0.01	12.8838	10.3313	1.53515e-51	**
Larvae-Egg	miR-3879-5p	11807326	18162337	0	244	0.01	13.4344	10.3917	1.02577e-53	**
Larvae-Egg	miR-3885-5p	11807326	18162337	0	27	0.01	1.4866	7.21587	1.6246e-06	**
Larvae-Egg	miR-3886-5p	11807326	18162337	0	59	0.01	3.2485	8.34363	1.78001e-13	**
Larvae-Egg	miR-3888-3p	11807326	18162337	0	63	0.01	3.4687	8.43825	2.40094e-14	**
Larvae-Egg	miR-3888-5p	11807326	18162337	152	2	12.8734	0.1101	-6.86943	1.13074e-58	**
Larvae-Egg	miR-3890-3p	11807326	18162337	0	63	0.01	3.4687	8.43825	2.40094e-14	**
Larvae-Egg	miR-3890-5p	11807326	18162337	0	878	0.01	48.3418	12.2391	1.28714e-191	**
Larvae-Egg	miR-3896-3p	11807326	18162337	0	88	0.01	4.8452	8.92041	8.76251e-20	**
Larvae-Egg	miR-3897-3p	11807326	18162337	8	55	0.6775	3.0282	2.16017	4.28249e-06	**
Larvae-Egg	miR-3900-3p	11807326	18162337	14	0	1.1857	0.01	-6.8896	1.71031e-06	**
Larvae-Egg	miR-3900-5p	11807326	18162337	63	0	5.3357	0.01	-9.05953	2.57686e-26	**
Larvae-Egg	miR-3906	11807326	18162337	3	23	0.2541	1.2664	2.31726	0.00260178	**
Larvae-Egg	miR-3912	11807326	18162337	0	124	0.01	6.8273	9.41517	1.29498e-27	**
Larvae-Egg	miR-3914	11807326	18162337	2	46	0.1694	2.5327	3.90217	2.32917e-08	**
Larvae-Egg	miR-3917	11807326	18162337	14	243	1.1857	13.3793	3.49619	1.86696e-36	**
Larvae-Egg	miR-3919	11807326	18162337	3	60	0.2541	3.3035	3.70053	2.96321e-10	**
Larvae-Egg	miR-3921	11807326	18162337	0	215	0.01	11.8377	10.2092	2.08373e-47	**
Larvae-Egg	miR-3931	11807326	18162337	372	174	31.5059	9.5803	-1.71748	7.24191e-42	**
Larvae-Egg	miR-3934	11807326	18162337	14	5	1.1857	0.2753	-2.10666	0.00268307	**
Larvae-Egg	miR-3935	11807326	18162337	2012	0	170.403	0.01	-14.0567	0	**
Larvae-Egg	miR-3941	11807326	18162337	99	0	8.3846	0.01	-9.7116	7.04692e-41	**
Larvae-Egg	miR-3958-3p	11807326	18162337	37	0	3.1336	0.01	-8.29168	8.48943e-16	**
Larvae-Egg	miR-3958-5p	11807326	18162337	0	36	0.01	1.9821	7.63089	1.79125e-08	**
Larvae-Egg	miR-3959-5p	11807326	18162337	0	54	0.01	2.9732	8.21587	2.17757e-12	**
Larvae-Egg	miR-3960	11807326	18162337	74	13	6.2673	0.7158	-3.13022	1.83504e-18	**
Larvae-Egg	miR-3963	11807326	18162337	62	25	5.251	1.3765	-1.93159	1.91831e-09	**
Larvae-Egg	miR-3964	11807326	18162337	206	136	17.4468	7.488	-1.22031	7.97435e-15	**
Larvae-Egg	miR-3966	11807326	18162337	0	259	0.01	14.2603	10.4778	5.60269e-57	**
Larvae-Egg	miR-3967	11807326	18162337	0	112	0.01	6.1666	9.26833	5.27698e-25	**
Larvae-Egg	miR-3968	11807326	18162337	31	28	2.6255	1.5417	-0.76807	0.039747
Larvae-Egg	miR-3970	11807326	18162337	2	60	0.1694	3.3035	4.28549	3.43627e-11	**
Larvae-Egg	miR-3978	11807326	18162337	0	2089	0.01	115.018	13.4896	0	**
Larvae-Egg	miR-4000d-5p	11807326	18162337	83	835	7.0295	45.9743	2.70933	4.55776e-96	**
Larvae-Egg	miR-4000f-5p	11807326	18162337	0	42	0.01	2.3125	7.85331	8.87349e-10	**
Larvae-Egg	miR-4000i-5p	11807326	18162337	0	1357	0.01	74.7151	12.8672	8.3613e-296	**
Larvae-Egg	miR-4001b-5p	11807326	18162337	919	1459	77.833	80.3311	0.0455767	0.456341
Larvae-Egg	miR-4001c-5p	11807326	18162337	0	21	0.01	1.1562	6.85325	3.2795e-05	**
Larvae-Egg	miR-4001g-3p	11807326	18162337	213	148	18.0396	8.1487	-1.14653	5.88103e-14	**
Larvae-Egg	miR-4002-5p	11807326	18162337	0	103	0.01	5.6711	9.14748	4.78604e-23	**
Larvae-Egg	miR-4006a-5p	11807326	18162337	0	81	0.01	4.4598	8.80084	2.91877e-18	**
Larvae-Egg	miR-4006b-5p	11807326	18162337	4366	94	369.77	5.1755	-6.15879	0	**
Larvae-Egg	miR-4006c-5p	11807326	18162337	1	79	0.0847	4.3497	5.68241	2.58431e-16	**
Larvae-Egg	miR-4006e-5p	11807326	18162337	1	26	0.0847	1.4315	4.07902	3.11968e-05	**
Larvae-Egg	miR-4008b-5p	11807326	18162337	0	28	0.01	1.5417	7.26838	9.84546e-07	**
Larvae-Egg	miR-4010-3p	11807326	18162337	11	53	0.9316	2.9181	1.64725	0.000161872	**
Larvae-Egg	miR-4010-5p	11807326	18162337	15	11	1.2704	0.6056	-1.06885	0.0581542
Larvae-Egg	miR-4014-2-5p	11807326	18162337	219	21	18.5478	1.1562	-4.00379	4.88223e-64	**
Larvae-Egg	miR-4014-3p	11807326	18162337	0	490	0.01	26.9789	11.3976	3.18828e-107	**
Larvae-Egg	miR-4016-3p	11807326	18162337	0	114	0.01	6.2767	9.29386	1.93805e-25	**
Larvae-Egg	miR-4017-3p	11807326	18162337	0	43	0.01	2.3675	7.88722	5.37755e-10	**
Larvae-Egg	miR-4018a-5p	11807326	18162337	271	226	22.9519	12.4433	-0.883244	9.69249e-12
Larvae-Egg	miR-4018b-5p	11807326	18162337	154	724	13.0427	39.8627	1.6118	1.48239e-44	**
Larvae-Egg	miR-4020a-5p	11807326	18162337	0	53	0.01	2.9181	8.18889	3.59321e-12	**
Larvae-Egg	miR-4020b-5p	11807326	18162337	22	156	1.8632	8.5892	2.20474	1.91869e-15	**
Larvae-Egg	miR-4021-3p	11807326	18162337	2	23	0.1694	1.2664	2.90223	0.000686781	**
Larvae-Egg	miR-4021-5p	11807326	18162337	43	674	3.6418	37.1098	3.34908	4.04004e-95	**
Larvae-Egg	miR-4022-3p	11807326	18162337	16	0	1.3551	0.01	-7.08226	2.6547e-07	**
Larvae-Egg	miR-4024-5p	11807326	18162337	3	71	0.2541	3.9092	3.94341	1.9226e-12	**
Larvae-Egg	miR-4028-3p	11807326	18162337	0	51	0.01	2.808	8.1334	9.7837e-12	**
Larvae-Egg	miR-4029-5p	11807326	18162337	0	105	0.01	5.7812	9.17523	1.75775e-23	**
Larvae-Egg	miR-4034-5p	11807326	18162337	653	6	55.3046	0.3304	-7.38704	3.06037e-252	**
Larvae-Egg	miR-4035-3p	11807326	18162337	17	18	1.4398	0.9911	-0.538766	0.258915
Larvae-Egg	miR-4037-3p	11807326	18162337	64	17	5.4204	0.936	-2.53382	3.95253e-13	**
Larvae-Egg	miR-4039-3p	11807326	18162337	0	155	0.01	8.5341	9.7371	2.34126e-34	**
Larvae-Egg	miR-4040-3p	11807326	18162337	0	67	0.01	3.689	8.52709	3.23848e-15	**
Larvae-Egg	miR-4042-3p	11807326	18162337	43	98	3.6418	5.3958	0.567185	0.0304095
Larvae-Egg	miR-4047-3p	11807326	18162337	22	7	1.8632	0.3854	-2.27335	7.42202e-05	**
Larvae-Egg	miR-4054-3p	11807326	18162337	0	39	0.01	2.1473	7.74638	3.9868e-09	**
Larvae-Egg	miR-4055-5p	11807326	18162337	0	60	0.01	3.3035	8.36785	1.07873e-13	**
Larvae-Egg	miR-4057-5p	11807326	18162337	0	50	0.01	2.7529	8.10481	1.61441e-11	**
Larvae-Egg	miR-4059-3p	11807326	18162337	0	122	0.01	6.7172	9.39172	3.52601e-27	**
Larvae-Egg	miR-4062-3p	11807326	18162337	0	849	0.01	46.7451	12.1906	2.61469e-185	**
Larvae-Egg	miR-4067-5p	11807326	18162337	90	9	7.6224	0.4955	-3.94329	6.89834e-27	**
Larvae-Egg	miR-4071-5p	11807326	18162337	51	0	4.3194	0.01	-8.75469	1.8427e-21	**
Larvae-Egg	miR-4072-5p	11807326	18162337	0	45	0.01	2.4777	7.95286	1.97499e-10	**
Larvae-Egg	miR-4073-5p	11807326	18162337	0	83	0.01	4.5699	8.83602	1.07196e-18	**
Larvae-Egg	miR-4077a-5p	11807326	18162337	0	115	0.01	6.3318	9.30647	1.17451e-25	**
Larvae-Egg	miR-4077b-5p	11807326	18162337	0	22	0.01	1.2113	6.92041	1.98745e-05	**
Larvae-Egg	miR-4077c-5p	11807326	18162337	53	74	4.4887	4.0744	-0.13971	0.575675
Larvae-Egg	miR-4077d-5p	11807326	18162337	0	21	0.01	1.1562	6.85325	3.2795e-05	**
Larvae-Egg	miR-4080-5p	11807326	18162337	0	73	0.01	4.0193	8.6508	1.60428e-16	**
Larvae-Egg	miR-4085-3p	11807326	18162337	17	0	1.4398	0.01	-7.16972	1.04589e-07	**
Larvae-Egg	miR-4087-3p	11807326	18162337	27	97	2.2867	5.3407	1.22376	3.5726e-05	**
Larvae-Egg	miR-4088-5p	11807326	18162337	863	0	73.0902	0.01	-12.8355	0	**
Larvae-Egg	miR-4089-5p	11807326	18162337	0	103	0.01	5.6711	9.14748	4.78604e-23	**
Larvae-Egg	miR-4090-3p	11807326	18162337	0	34	0.01	1.872	7.54844	4.87725e-08	**
Larvae-Egg	miR-4092-5p	11807326	18162337	804	0	68.0933	0.01	-12.7333	0	**
Larvae-Egg	miR-4094-3p	11807326	18162337	35	0	2.9643	0.01	-8.21155	5.46939e-15	**
Larvae-Egg	miR-4097-5p	11807326	18162337	32	0	2.7102	0.01	-8.08226	8.94396e-14	**
Larvae-Egg	miR-410-3p	11807326	18162337	26	29	2.202	1.5967	-0.463721	0.226267
Larvae-Egg	miR-4104-5p	11807326	18162337	0	197	0.01	10.8466	10.083	1.71405e-43	**
Larvae-Egg	miR-4105-5p	11807326	18162337	1027	294	86.9799	16.1873	-2.42582	1.78324e-177	**
Larvae-Egg	miR-410-5p	11807326	18162337	0	76	0.01	4.1845	8.70891	3.57067e-17	**
Larvae-Egg	miR-4108-5p	11807326	18162337	602	6663	50.9853	366.858	2.84707	0	**
Larvae-Egg	miR-4110-5p	11807326	18162337	0	3344	0.01	184.117	14.1683	0	**
Larvae-Egg	miR-4111-3p	11807326	18162337	4	28	0.3388	1.5417	2.18602	0.00120231	**
Larvae-Egg	miR-4112-3p	11807326	18162337	13	87	1.101	4.7901	2.12124	8.32798e-09	**
Larvae-Egg	miR-4115-3p	11807326	18162337	0	39	0.01	2.1473	7.74638	3.9868e-09	**
Larvae-Egg	miR-4117-5p	11807326	18162337	1763	1848	149.314	101.749	-0.553336	1.83542e-30
Larvae-Egg	miR-4119-3p	11807326	18162337	0	30	0.01	1.6518	7.3679	3.6159e-07	**
Larvae-Egg	miR-412*	11807326	18162337	0	89	0.01	4.9003	8.93673	5.31029e-20	**
Larvae-Egg	miR-4121-3p	11807326	18162337	4	266	0.3388	14.6457	5.4339	9.11465e-52	**
Larvae-Egg	miR-4124-5p	11807326	18162337	0	41	0.01	2.2574	7.81852	1.46421e-09	**
Larvae-Egg	miR-4127-3p	11807326	18162337	2	46	0.1694	2.5327	3.90217	2.32917e-08	**
Larvae-Egg	miR-4135-3p	11807326	18162337	0	183	0.01	10.0758	9.97668	1.90181e-40	**
Larvae-Egg	miR-4138-5p	11807326	18162337	0	469	0.01	25.8227	11.3344	1.17834e-102	**
Larvae-Egg	miR-4139-3p	11807326	18162337	0	20	0.01	1.1012	6.78293	5.4115e-05	**
Larvae-Egg	miR-4140-3p	11807326	18162337	420	394	35.5711	21.6932	-0.713463	1.93714e-12
Larvae-Egg	miR-4144-5p	11807326	18162337	0	20	0.01	1.1012	6.78293	5.4115e-05	**
Larvae-Egg	miR-4145-3p	11807326	18162337	0	30	0.01	1.6518	7.3679	3.6159e-07	**
Larvae-Egg	miR-4153-3p	11807326	18162337	0	169	0.01	9.305	9.86186	2.11012e-37	**
Larvae-Egg	miR-4154-3p	11807326	18162337	132	0	11.1795	0.01	-10.1266	3.15137e-54	**
Larvae-Egg	miR-4157-5p	11807326	18162337	15	12	1.2704	0.6607	-0.943216	0.0868996
Larvae-Egg	miR-4159-3p	11807326	18162337	0	78	0.01	4.2946	8.74638	1.31138e-17	**
Larvae-Egg	miR-41-5p	11807326	18162337	0	62	0.01	3.4137	8.41519	3.96179e-14	**
Larvae-Egg	miR-4160-3p	11807326	18162337	51	177	4.3194	9.7454	1.17389	5.49649e-08	**
Larvae-Egg	miR-4167-5p	11807326	18162337	0	3462	0.01	190.614	14.2184	0	**
Larvae-Egg	miR-4175-3p	11807326	18162337	53320	153456	4515.84	8449.13	0.903809	0
Larvae-Egg	miR-4177-3p	11807326	18162337	0	42	0.01	2.3125	7.85331	8.87349e-10	**
Larvae-Egg	miR-4177-5p	11807326	18162337	31	0	2.6255	0.01	-8.03645	2.27018e-13	**
Larvae-Egg	miR-4180-3p	11807326	18162337	225	59	19.056	3.2485	-2.5524	1.02637e-42	**
Larvae-Egg	miR-4189-5p	11807326	18162337	0	49	0.01	2.6979	8.07569	2.66393e-11	**
Larvae-Egg	miR-4194-3p	11807326	18162337	22	9	1.8632	0.4955	-1.91083	0.000400598	**
Larvae-Egg	miR-4194-5p	11807326	18162337	17	7	1.4398	0.3854	-1.90144	0.00195367	**
Larvae-Egg	miR-4195-3p	11807326	18162337	0	22	0.01	1.2113	6.92041	1.98745e-05	**
Larvae-Egg	miR-4196-5p	11807326	18162337	0	228	0.01	12.5535	10.2939	3.09892e-50	**
Larvae-Egg	miR-41b	11807326	18162337	0	257	0.01	14.1502	10.4666	1.52552e-56	**
Larvae-Egg	miR-42	11807326	18162337	0	5485	0.01	301.999	14.8823	0	**
Larvae-Egg	miR-4204-3p	11807326	18162337	0	121	0.01	6.6621	9.37983	5.81827e-27	**
Larvae-Egg	miR-4206-3p	11807326	18162337	0	22	0.01	1.2113	6.92041	1.98745e-05	**
Larvae-Egg	miR-4207-3p	11807326	18162337	89	0	7.5377	0.01	-9.55798	7.82172e-37	**
Larvae-Egg	miR-4211-5p	11807326	18162337	0	28	0.01	1.5417	7.26838	9.84546e-07	**
Larvae-Egg	miR-4212-3p	11807326	18162337	0	58	0.01	3.1934	8.31895	2.93719e-13	**
Larvae-Egg	miR-4214-5p	11807326	18162337	0	57	0.01	3.1384	8.29389	4.84666e-13	**
Larvae-Egg	miR-4216-3p	11807326	18162337	0	659	0.01	36.2839	11.8251	5.55066e-144	**
Larvae-Egg	miR-4219-5p	11807326	18162337	152	189	12.8734	10.4061	-0.306964	0.0504904
Larvae-Egg	miR-423*	11807326	18162337	4513	0	382.22	0.01	-15.2221	0	**
Larvae-Egg	miR-423-3p	11807326	18162337	63	0	5.3357	0.01	-9.05953	2.57686e-26	**
Larvae-Egg	miR-423-5p	11807326	18162337	4945	19	418.808	1.0461	-8.64512	0	**
Larvae-Egg	miR-425	11807326	18162337	41	11	3.4724	0.6056	-2.5195	7.54069e-09	**
Larvae-Egg	miR-425-5p	11807326	18162337	40	0	3.3877	0.01	-8.40416	5.19144e-17	**
Larvae-Egg	miR-4256	11807326	18162337	1	21	0.0847	1.1562	3.77089	0.000317044	**
Larvae-Egg	miR-4260	11807326	18162337	13	0	1.101	0.01	-6.78267	4.34116e-06	**
Larvae-Egg	miR-4271	11807326	18162337	0	541	0.01	29.7869	11.5405	2.57359e-118	**
Larvae-Egg	miR-4282	11807326	18162337	0	67	0.01	3.689	8.52709	3.23848e-15	**
Larvae-Egg	miR-4289	11807326	18162337	0	162	0.01	8.9196	9.80084	7.02876e-36	**
Larvae-Egg	miR-429-3p	11807326	18162337	0	19	0.01	1.0461	6.70888	8.92951e-05	**
Larvae-Egg	miR-4294	11807326	18162337	0	363	0.01	19.9864	10.9648	1.34073e-79	**
Larvae-Egg	miR-4298	11807326	18162337	84	117	7.1142	6.4419	-0.143215	0.477453
Larvae-Egg	miR-4304	11807326	18162337	0	2802	0.01	154.275	13.9132	0	**
Larvae-Egg	miR-4308	11807326	18162337	0	2773	0.01	152.679	13.8982	0	**
Larvae-Egg	miR-4311	11807326	18162337	0	20	0.01	1.1012	6.78293	5.4115e-05	**
Larvae-Egg	miR-4314	11807326	18162337	0	1395	0.01	76.8073	12.907	4.53825e-304	**
Larvae-Egg	miR-4315	11807326	18162337	57	32	4.8275	1.7619	-1.45414	2.76566e-06	**
Larvae-Egg	miR-432	11807326	18162337	14	77	1.1857	4.2395	1.83816	8.04927e-07	**
Larvae-Egg	miR-432-5p	11807326	18162337	21	0	1.7786	0.01	-7.4746	2.51978e-09	**
Larvae-Egg	miR-4327	11807326	18162337	126	262	10.6713	14.4255	0.434885	0.00501643
Larvae-Egg	miR-4331	11807326	18162337	1	64	0.0847	3.5238	5.37863	3.8716e-13	**
Larvae-Egg	miR-4332	11807326	18162337	14	0	1.1857	0.01	-6.8896	1.71031e-06	**
Larvae-Egg	miR-4334-5p	11807326	18162337	0	65	0.01	3.5788	8.48333	8.81782e-15	**
Larvae-Egg	miR-43a*	11807326	18162337	0	53	0.01	2.9181	8.18889	3.59321e-12	**
Larvae-Egg	miR-4418	11807326	18162337	0	232	0.01	12.7737	10.319	4.17994e-51	**
Larvae-Egg	miR-4419a	11807326	18162337	0	20	0.01	1.1012	6.78293	5.4115e-05	**
Larvae-Egg	miR-4419b	11807326	18162337	43	107419	3.6418	5914.38	10.6654	0	**
Larvae-Egg	miR-4426	11807326	18162337	95	152	8.0459	8.369	0.0568014	0.777662
Larvae-Egg	miR-4428	11807326	18162337	50	130	4.2347	7.1577	0.757236	0.00123172
Larvae-Egg	miR-4429	11807326	18162337	189	91	16.007	5.0104	-1.67571	2.30616e-21	**
Larvae-Egg	miR-4430	11807326	18162337	0	47	0.01	2.5878	8.01558	7.25344e-11	**
Larvae-Egg	miR-4434	11807326	18162337	597	234	50.5618	12.8838	-1.97249	6.13917e-80	**
Larvae-Egg	miR-4436b-3p	11807326	18162337	0	69	0.01	3.7991	8.56951	1.18938e-15	**
Larvae-Egg	miR-4442	11807326	18162337	0	19	0.01	1.0461	6.70888	8.92951e-05	**
Larvae-Egg	miR-4443	11807326	18162337	23	79	1.9479	4.3497	1.159	0.000364366	**
Larvae-Egg	miR-4444	11807326	18162337	6	381	0.5082	20.9775	5.3673	2.84653e-73	**
Larvae-Egg	miR-4447	11807326	18162337	9	20	0.7622	1.1012	0.530835	0.3884
Larvae-Egg	miR-4448	11807326	18162337	5769	17442	488.595	960.339	0.974905	0
Larvae-Egg	miR-4449	11807326	18162337	885	1943	74.9535	106.98	0.513268	3.79446e-19
Larvae-Egg	miR-4450	11807326	18162337	87	4	7.3683	0.2202	-5.06445	1.95592e-30	**
Larvae-Egg	miR-4451	11807326	18162337	144	170	12.1958	9.36	-0.381804	0.019454
Larvae-Egg	miR-4453	11807326	18162337	3	60	0.2541	3.3035	3.70053	2.96321e-10	**
Larvae-Egg	miR-4454	11807326	18162337	27	0	2.2867	0.01	-7.83712	9.42283e-12	**
Larvae-Egg	miR-4455	11807326	18162337	435	8	36.8415	0.4405	-6.38605	5.45667e-162	**
Larvae-Egg	miR-4457	11807326	18162337	0	46	0.01	2.5327	7.98453	1.19689e-10	**
Larvae-Egg	miR-4466	11807326	18162337	20	0	1.6939	0.01	-7.4042	6.39578e-09	**
Larvae-Egg	miR-4468	11807326	18162337	578	102	48.9527	5.616	-3.12377	3.02797e-133	**
Larvae-Egg	miR-4470	11807326	18162337	0	34	0.01	1.872	7.54844	4.87725e-08	**
Larvae-Egg	miR-4472	11807326	18162337	15	0	1.2704	0.01	-6.98914	6.73822e-07	**
Larvae-Egg	miR-4476	11807326	18162337	49	0	4.15	0.01	-8.69697	1.18717e-20	**
Larvae-Egg	miR-4478	11807326	18162337	106	192	8.9775	10.5713	0.235767	0.179938
Larvae-Egg	miR-4486	11807326	18162337	140575	30649	11905.7	1687.5	-2.8187	0	**
Larvae-Egg	miR-4487	11807326	18162337	0	106	0.01	5.8363	9.18891	1.06524e-23	**
Larvae-Egg	miR-4490	11807326	18162337	0	1304	0.01	71.7969	12.8097	2.8204e-284	**
Larvae-Egg	miR-4491	11807326	18162337	2210	0	187.172	0.01	-14.1921	0	**
Larvae-Egg	miR-4492	11807326	18162337	43	374	3.6418	20.5921	2.49937	2.40528e-40	**
Larvae-Egg	miR-4496	11807326	18162337	25905	86	2193.98	4.7351	-8.85594	0	**
Larvae-Egg	miR-4497	11807326	18162337	16	0	1.3551	0.01	-7.08226	2.6547e-07	**
Larvae-Egg	miR-4499	11807326	18162337	154	82	13.0427	4.5148	-1.53051	1.14658e-15	**
Larvae-Egg	miR-449b	11807326	18162337	12	0	1.0163	0.01	-6.66718	1.10188e-05	**
Larvae-Egg	miR-44a*	11807326	18162337	35	0	2.9643	0.01	-8.21155	5.46939e-15	**
Larvae-Egg	miR-44b*	11807326	18162337	0	2586	0.01	142.383	13.7975	0	**
Larvae-Egg	miR-4502	11807326	18162337	28	46	2.3714	2.5327	0.0949372	0.810694
Larvae-Egg	miR-4503	11807326	18162337	13	26	1.101	1.4315	0.378713	0.468581
Larvae-Egg	miR-4504	11807326	18162337	0	548	0.01	30.1723	11.559	7.72625e-120	**
Larvae-Egg	miR-4505	11807326	18162337	0	193	0.01	10.6264	10.0534	1.27076e-42	**
Larvae-Egg	miR-4506	11807326	18162337	0	27	0.01	1.4866	7.21587	1.6246e-06	**
Larvae-Egg	miR-4507	11807326	18162337	4883	2	413.557	0.1101	-11.8751	0	**
Larvae-Egg	miR-4508	11807326	18162337	263	20	22.2743	1.1012	-4.33823	3.62593e-81	**
Larvae-Egg	miR-451	11807326	18162337	51678	66	4376.77	3.6339	-10.2341	0	**
Larvae-Egg	miR-4510	11807326	18162337	30	9	2.5408	0.4955	-2.35833	2.11246e-06	**
Larvae-Egg	miR-451a	11807326	18162337	50056	66	4239.4	3.6339	-10.1881	0	**
Larvae-Egg	miR-4520a-3p	11807326	18162337	173	579	14.6519	31.8792	1.12153	1.65931e-21	**
Larvae-Egg	miR-4524a-5p	11807326	18162337	14	0	1.1857	0.01	-6.8896	1.71031e-06	**
Larvae-Egg	miR-452-5p	11807326	18162337	0	75	0.01	4.1294	8.68979	5.89196e-17	**
Larvae-Egg	miR-4532	11807326	18162337	66	0	5.5897	0.01	-9.12663	1.57579e-27	**
Larvae-Egg	miR-4535	11807326	18162337	0	32	0.01	1.7619	7.46099	1.32799e-07	**
Larvae-Egg	miR-454*	11807326	18162337	4556	38656	385.862	2128.36	2.46359	0	**
Larvae-Egg	miR-4545*	11807326	18162337	0	170	0.01	9.36	9.87036	1.27879e-37	**
Larvae-Egg	miR-4546	11807326	18162337	3533	33	299.221	1.8169	-7.36359	0	**
Larvae-Egg	miR-455	11807326	18162337	489	3681	41.415	202.672	2.29092	0	**
Larvae-Egg	miR-455-3p	11807326	18162337	0	3274	0.01	180.263	14.1378	0	**
Larvae-Egg	miR-4555	11807326	18162337	216	0	18.2937	0.01	-10.8371	3.29575e-88	**
Larvae-Egg	miR-4558	11807326	18162337	0	347	0.01	19.1055	10.8998	4.05046e-76	**
Larvae-Egg	miR-45-5p	11807326	18162337	0	31	0.01	1.7068	7.41515	2.19132e-07	**
Larvae-Egg	miR-456	11807326	18162337	0	47	0.01	2.5878	8.01558	7.25344e-11	**
Larvae-Egg	miR-4567	11807326	18162337	19	0	1.6092	0.01	-7.3302	1.62339e-08	**
Larvae-Egg	miR-457	11807326	18162337	0	24	0.01	1.3214	7.04592	7.29923e-06	**
Larvae-Egg	miR-4570	11807326	18162337	0	33	0.01	1.8169	7.50534	8.04796e-08	**
Larvae-Egg	miR-4577	11807326	18162337	0	156	0.01	8.5892	9.74638	1.41886e-34	**
Larvae-Egg	miR-4589	11807326	18162337	0	1197	0.01	65.9056	12.6862	5.29535e-261	**
Larvae-Egg	miR-4618	11807326	18162337	4	78	0.3388	4.2946	3.66402	6.27877e-13	**
Larvae-Egg	miR-4634	11807326	18162337	36	0	3.049	0.01	-8.25219	2.15481e-15	**
Larvae-Egg	miR-4638-5p	11807326	18162337	52	0	4.404	0.01	-8.78267	7.25979e-22	**
Larvae-Egg	miR-4644	11807326	18162337	14425	57	1221.7	3.1384	-8.60464	0	**
Larvae-Egg	miR-4646-5p	11807326	18162337	100	0	8.4693	0.01	-9.7261	2.77632e-41	**
Larvae-Egg	miR-4648	11807326	18162337	0	42	0.01	2.3125	7.85331	8.87349e-10	**
Larvae-Egg	miR-465*	11807326	18162337	0	5809	0.01	319.838	14.9651	0	**
Larvae-Egg	miR-4651	11807326	18162337	0	87	0.01	4.7901	8.90391	1.4459e-19	**
Larvae-Egg	miR-4654	11807326	18162337	20	0	1.6939	0.01	-7.4042	6.39578e-09	**
Larvae-Egg	miR-4657	11807326	18162337	38	23	3.2183	1.2664	-1.34557	0.000310264	**
Larvae-Egg	miR-4659b-5p	11807326	18162337	0	25	0.01	1.3765	7.10486	4.42351e-06	**
Larvae-Egg	miR-4668-5p	11807326	18162337	24	0	2.0326	0.01	-7.66718	1.54089e-10	**
Larvae-Egg	miR-4669	11807326	18162337	0	1847	0.01	101.694	13.3119	0	**
Larvae-Egg	miR-466b	11807326	18162337	263	0	22.2743	0.01	-11.1212	3.19911e-107	**
Larvae-Egg	miR-466b-1*	11807326	18162337	1	80	0.0847	4.4047	5.70054	1.58513e-16	**
Larvae-Egg	miR-466c	11807326	18162337	0	41	0.01	2.2574	7.81852	1.46421e-09	**
Larvae-Egg	miR-466d-5p	11807326	18162337	0	47	0.01	2.5878	8.01558	7.25344e-11	**
Larvae-Egg	miR-466f-3p	11807326	18162337	9	76	0.7622	4.1845	2.45681	4.5409e-09	**
Larvae-Egg	miR-466i-5p	11807326	18162337	143	22	12.1111	1.2113	-3.3217	2.93504e-36	**
Larvae-Egg	miR-466n-3p	11807326	18162337	0	49	0.01	2.6979	8.07569	2.66393e-11	**
Larvae-Egg	miR-466q	11807326	18162337	21	32	1.7786	1.7619	-0.0136101	0.942181
Larvae-Egg	miR-4679	11807326	18162337	2576	4709	218.17	259.273	0.249021	1.29244e-12
Larvae-Egg	miR-467h	11807326	18162337	13	0	1.101	0.01	-6.78267	4.34116e-06	**
Larvae-Egg	miR-4687-3p	11807326	18162337	0	20	0.01	1.1012	6.78293	5.4115e-05	**
Larvae-Egg	miR-4689	11807326	18162337	0	122	0.01	6.7172	9.39172	3.52601e-27	**
Larvae-Egg	miR-4699-5p	11807326	18162337	1	2682	0.0847	147.668	10.7677	0	**
Larvae-Egg	miR-4700-5p	11807326	18162337	0	197	0.01	10.8466	10.083	1.71405e-43	**
Larvae-Egg	miR-4701-3p	11807326	18162337	0	406	0.01	22.354	11.1263	5.9485e-89	**
Larvae-Egg	miR-470-3p	11807326	18162337	22	0	1.8632	0.01	-7.54164	9.92734e-10	**
Larvae-Egg	miR-4707-5p	11807326	18162337	63	0	5.3357	0.01	-9.05953	2.57686e-26	**
Larvae-Egg	miR-4711-5p	11807326	18162337	0	1067	0.01	58.7479	12.5203	1.00049e-232	**
Larvae-Egg	miR-4712-3p	11807326	18162337	0	20	0.01	1.1012	6.78293	5.4115e-05	**
Larvae-Egg	miR-4712-5p	11807326	18162337	79	213	6.6908	11.7276	0.809657	1.08975e-05
Larvae-Egg	miR-4713-3p	11807326	18162337	0	37	0.01	2.0372	7.67044	1.08554e-08	**
Larvae-Egg	miR-4717-3p	11807326	18162337	0	34	0.01	1.872	7.54844	4.87725e-08	**
Larvae-Egg	miR-4719	11807326	18162337	116	0	9.8244	0.01	-9.94023	9.35372e-48	**
Larvae-Egg	miR-4726-5p	11807326	18162337	164	0	13.8897	0.01	-10.4398	3.57709e-67	**
Larvae-Egg	miR-4727-3p	11807326	18162337	434	0	36.7568	0.01	-11.8438	2.13967e-176	**
Larvae-Egg	miR-4729	11807326	18162337	0	21	0.01	1.1562	6.85325	3.2795e-05	**
Larvae-Egg	miR-4732-5p	11807326	18162337	59	12	4.9969	0.6607	-2.91897	4.61444e-14	**
Larvae-Egg	miR-4737	11807326	18162337	0	30	0.01	1.6518	7.3679	3.6159e-07	**
Larvae-Egg	miR-4738-3p	11807326	18162337	72	122	6.0979	6.7172	0.139547	0.528287
Larvae-Egg	miR-4747-3p	11807326	18162337	0	166	0.01	9.1398	9.83602	9.48065e-37	**
Larvae-Egg	miR-4747-5p	11807326	18162337	0	6695	0.01	368.62	15.1698	0	**
Larvae-Egg	miR-4753-5p	11807326	18162337	0	163	0.01	8.9746	9.8097	4.2596e-36	**
Larvae-Egg	miR-4759	11807326	18162337	0	76	0.01	4.1845	8.70891	3.57067e-17	**
Larvae-Egg	miR-4760-5p	11807326	18162337	0	43	0.01	2.3675	7.88722	5.37755e-10	**
Larvae-Egg	miR-4764-5p	11807326	18162337	19	0	1.6092	0.01	-7.3302	1.62339e-08	**
Larvae-Egg	miR-4766-3p	11807326	18162337	337	0	28.5416	0.01	-11.4789	3.71353e-137	**
Larvae-Egg	miR-4766-5p	11807326	18162337	247	283	20.9192	15.5817	-0.424975	0.000739646
Larvae-Egg	miR-4770	11807326	18162337	21	4	1.7786	0.2202	-3.01386	5.70483e-06	**
Larvae-Egg	miR-4777-5p	11807326	18162337	21	0	1.7786	0.01	-7.4746	2.51978e-09	**
Larvae-Egg	miR-4781-3p	11807326	18162337	0	39	0.01	2.1473	7.74638	3.9868e-09	**
Larvae-Egg	miR-4782-5p	11807326	18162337	831	0	70.38	0.01	-12.781	0	**
Larvae-Egg	miR-4784	11807326	18162337	0	41	0.01	2.2574	7.81852	1.46421e-09	**
Larvae-Egg	miR-4791	11807326	18162337	61	43	5.1663	2.3675	-1.12577	7.37005e-05	**
Larvae-Egg	miR-4794	11807326	18162337	76	0	6.4367	0.01	-9.33018	1.4197e-31	**
Larvae-Egg	miR-4812-5p	11807326	18162337	0	264	0.01	14.5356	10.5054	4.57979e-58	**
Larvae-Egg	miR-4814-3p	11807326	18162337	0	35	0.01	1.9271	7.59029	2.95573e-08	**
Larvae-Egg	miR-4815	11807326	18162337	0	321	0.01	17.6739	10.7874	1.83134e-70	**
Larvae-Egg	miR-4819	11807326	18162337	0	100	0.01	5.5059	9.10483	2.15034e-22	**
Larvae-Egg	miR-4823*	11807326	18162337	377	0	31.9293	0.01	-11.6407	2.44667e-153	**
Larvae-Egg	miR-4827a	11807326	18162337	0	29	0.01	1.5967	7.31895	5.96659e-07	**
Larvae-Egg	miR-4829a	11807326	18162337	37	95	3.1336	5.2306	0.739155	0.00704669
Larvae-Egg	miR-483-3p	11807326	18162337	0	30	0.01	1.6518	7.3679	3.6159e-07	**
Larvae-Egg	miR-483-5p	11807326	18162337	13	177	1.101	9.7454	3.14591	1.13247e-24	**
Larvae-Egg	miR-4856a	11807326	18162337	77	28	6.5214	1.5417	-2.08066	1.95203e-12	**
Larvae-Egg	miR-4863*	11807326	18162337	0	96	0.01	5.2857	9.04595	1.59422e-21	**
Larvae-Egg	miR-4865	11807326	18162337	1171	7	99.1757	0.3854	-8.00749	0	**
Larvae-Egg	miR-486-5p	11807326	18162337	4919	33	416.606	1.8169	-7.84106	0	**
Larvae-Egg	miR-4870	11807326	18162337	12	14	1.0163	0.7708	-0.398898	0.459816
Larvae-Egg	miR-4872c	11807326	18162337	0	124	0.01	6.8273	9.41517	1.29498e-27	**
Larvae-Egg	miR-4874*	11807326	18162337	0	142	0.01	7.8184	9.61073	1.57428e-31	**
Larvae-Egg	miR-4887	11807326	18162337	0	21	0.01	1.1562	6.85325	3.2795e-05	**
Larvae-Egg	miR-489	11807326	18162337	8	49	0.6775	2.6979	1.99354	3.857e-05	**
Larvae-Egg	miR-489-5p	11807326	18162337	2	38	0.1694	2.0922	3.62651	9.04129e-07	**
Larvae-Egg	miR-4898	11807326	18162337	0	605	0.01	33.3107	11.7018	3.08952e-132	**
Larvae-Egg	miR-49	11807326	18162337	2	171	0.1694	9.4151	5.79647	1.84295e-34	**
Larvae-Egg	miR-4900a	11807326	18162337	40	0	3.3877	0.01	-8.40416	5.19144e-17	**
Larvae-Egg	miR-4901	11807326	18162337	161	80	13.6356	4.4047	-1.63026	9.16582e-18	**
Larvae-Egg	miR-4905	11807326	18162337	0	24	0.01	1.3214	7.04592	7.29923e-06	**
Larvae-Egg	miR-4932	11807326	18162337	24	0	2.0326	0.01	-7.66718	1.54089e-10	**
Larvae-Egg	miR-4936	11807326	18162337	1004	1	85.032	0.0551	-10.5917	0	**
Larvae-Egg	miR-4944-3p	11807326	18162337	5	181	0.4235	9.9657	4.55654	9.26037e-33	**
Larvae-Egg	miR-4945-5p	11807326	18162337	91	27	7.7071	1.4866	-2.37417	8.23561e-17	**
Larvae-Egg	miR-4948-5p	11807326	18162337	0	561	0.01	30.8881	11.5928	1.14905e-122	**
Larvae-Egg	miR-4967-5p	11807326	18162337	0	19	0.01	1.0461	6.70888	8.92951e-05	**
Larvae-Egg	miR-497*	11807326	18162337	78	0	6.6061	0.01	-9.36766	2.20362e-32	**
Larvae-Egg	miR-4971-5p	11807326	18162337	19	51	1.6092	2.808	0.803199	0.0360761
Larvae-Egg	miR-4976-3p	11807326	18162337	0	982	0.01	54.0679	12.4006	3.08015e-214	**
Larvae-Egg	miR-4981-3p	11807326	18162337	1018	3921	86.2177	215.886	1.32422	1.47805e-175	**
Larvae-Egg	miR-4984-3p	11807326	18162337	0	54	0.01	2.9732	8.21587	2.17757e-12	**
Larvae-Egg	miR-4985-5p	11807326	18162337	0	31	0.01	1.7068	7.41515	2.19132e-07	**
Larvae-Egg	miR-4987-3p	11807326	18162337	224	129	18.9713	7.1026	-1.4174	8.05799e-20	**
Larvae-Egg	miR-499	11807326	18162337	0	72	0.01	3.9642	8.63089	2.64722e-16	**
Larvae-Egg	miR-4999-5p	11807326	18162337	32	4	2.7102	0.2202	-3.62151	8.61222e-10	**
Larvae-Egg	miR-508	11807326	18162337	17	0	1.4398	0.01	-7.16972	1.04589e-07	**
Larvae-Egg	miR-508-5p	11807326	18162337	0	41	0.01	2.2574	7.81852	1.46421e-09	**
Larvae-Egg	miR-5089	11807326	18162337	14	0	1.1857	0.01	-6.8896	1.71031e-06	**
Larvae-Egg	miR-509-5p	11807326	18162337	2	21	0.1694	1.1562	2.77089	0.0016049	**
Larvae-Egg	miR-5096	11807326	18162337	103	0	8.7234	0.01	-9.76875	1.69777e-42	**
Larvae-Egg	miR-5097	11807326	18162337	19	104	1.6092	5.7261	1.83121	9.3683e-09	**
Larvae-Egg	miR-509b	11807326	18162337	0	30	0.01	1.6518	7.3679	3.6159e-07	**
Larvae-Egg	miR-5100	11807326	18162337	59	64	4.9969	3.5238	-0.503901	0.0520759
Larvae-Egg	miR-5105	11807326	18162337	13	14	1.101	0.7708	-0.514386	0.339096
Larvae-Egg	miR-5106	11807326	18162337	192	961	16.2611	52.9117	1.70216	4.17676e-63	**
Larvae-Egg	miR-5109	11807326	18162337	22	414	1.8632	22.7944	3.61282	9.50041e-63	**
Larvae-Egg	miR-5111-5p	11807326	18162337	0	54	0.01	2.9732	8.21587	2.17757e-12	**
Larvae-Egg	miR-5112	11807326	18162337	200	75	16.9386	4.1294	-2.03631	4.43583e-29	**
Larvae-Egg	miR-511-3p	11807326	18162337	0	46	0.01	2.5327	7.98453	1.19689e-10	**
Larvae-Egg	miR-5115	11807326	18162337	127	482	10.756	26.5384	1.30294	1.62896e-22	**
Larvae-Egg	miR-5119	11807326	18162337	0	52	0.01	2.8631	8.16143	5.92916e-12	**
Larvae-Egg	miR-5132	11807326	18162337	0	27	0.01	1.4866	7.21587	1.6246e-06	**
Larvae-Egg	miR-51-3p	11807326	18162337	0	25	0.01	1.3765	7.10486	4.42351e-06	**
Larvae-Egg	miR-514	11807326	18162337	0	30	0.01	1.6518	7.3679	3.6159e-07	**
Larvae-Egg	miR-516b-3p	11807326	18162337	11256	0	953.306	0.01	-16.5407	0	**
Larvae-Egg	miR-5190	11807326	18162337	50	94	4.2347	5.1755	0.289438	0.259284
Larvae-Egg	miR-5197-3p	11807326	18162337	59	0	4.9969	0.01	-8.96489	1.06958e-24	**
Larvae-Egg	miR-5305	11807326	18162337	79	18	6.6908	0.9911	-2.75508	2.53326e-17	**
Larvae-Egg	miR-5306	11807326	18162337	16	42	1.3551	2.3125	0.771054	0.0679036
Larvae-Egg	miR-5307	11807326	18162337	417	48	35.3171	2.6428	-3.74023	5.01333e-114	**
Larvae-Egg	miR-5308	11807326	18162337	185	65	15.6682	3.5788	-2.13029	1.37716e-28	**
Larvae-Egg	miR-5309	11807326	18162337	362	19	30.6589	1.0461	-4.87321	1.30402e-119	**
Larvae-Egg	miR-5310	11807326	18162337	62	68	5.251	3.744	-0.488012	0.0532037
Larvae-Egg	miR-5311	11807326	18162337	52	0	4.404	0.01	-8.78267	7.25979e-22	**
Larvae-Egg	miR-5312	11807326	18162337	7	271	0.5929	14.921	4.65341	5.10254e-49	**
Larvae-Egg	miR-5313	11807326	18162337	50	14	4.2347	0.7708	-2.45783	3.10476e-10	**
Larvae-Egg	miR-5315	11807326	18162337	53	92	4.4887	5.0654	0.174379	0.498075
Larvae-Egg	miR-5316a	11807326	18162337	3	1580	0.2541	86.9932	8.41936	0	**
Larvae-Egg	miR-5316b	11807326	18162337	4	4180	0.3388	230.147	9.4079	0	**
Larvae-Egg	miR-5317a	11807326	18162337	75	60	6.352	3.3035	-0.943216	0.000147562
Larvae-Egg	miR-5317b	11807326	18162337	11	38	0.9316	2.0922	1.16724	0.014423	*
Larvae-Egg	miR-5318	11807326	18162337	116	126	9.8244	6.9374	-0.501974	0.00687689
Larvae-Egg	miR-5320	11807326	18162337	10	35	0.8469	1.9271	1.18617	0.0177086	*
Larvae-Egg	miR-5322	11807326	18162337	2	37	0.1694	2.0372	3.58808	1.42191e-06	**
Larvae-Egg	miR-5324	11807326	18162337	306	486	25.9161	26.7587	0.0461594	0.668423
Larvae-Egg	miR-5325	11807326	18162337	45	124	3.8112	6.8273	0.84107	0.000557687
Larvae-Egg	miR-532-5p	11807326	18162337	30	1	2.5408	0.0551	-5.52709	1.14016e-11	**
Larvae-Egg	miR-5326	11807326	18162337	42	148	3.5571	8.1487	1.19587	4.76391e-07	**
Larvae-Egg	miR-5327	11807326	18162337	1	101	0.0847	5.561	6.03684	5.36712e-21	**
Larvae-Egg	miR-5328	11807326	18162337	95	81	8.0459	4.4598	-0.851275	9.13188e-05
Larvae-Egg	miR-5329	11807326	18162337	0	27	0.01	1.4866	7.21587	1.6246e-06	**
Larvae-Egg	miR-5330	11807326	18162337	93	174	7.8765	9.5803	0.282516	0.129196
Larvae-Egg	miR-5331	11807326	18162337	62	72	5.251	3.9642	-0.405562	0.102712
Larvae-Egg	miR-5334	11807326	18162337	142	76	12.0264	4.1845	-1.52308	1.80937e-14	**
Larvae-Egg	miR-5336	11807326	18162337	18	53	1.5245	2.9181	0.936693	0.014808
Larvae-Egg	miR-5343	11807326	18162337	5	60	0.4235	3.3035	2.96356	1.0405e-08	**
Larvae-Egg	miR-5345b	11807326	18162337	0	550	0.01	30.2824	11.5643	2.83758e-120	**
Larvae-Egg	miR-5350a*	11807326	18162337	0	31	0.01	1.7068	7.41515	2.19132e-07	**
Larvae-Egg	miR-5350c	11807326	18162337	10	79	0.8469	4.3497	2.36065	5.02746e-09	**
Larvae-Egg	miR-5359	11807326	18162337	0	1211	0.01	66.6764	12.703	4.77257e-264	**
Larvae-Egg	miR-5390	11807326	18162337	15	0	1.2704	0.01	-6.98914	6.73822e-07	**
Larvae-Egg	miR-5393	11807326	18162337	34	7	2.8796	0.3854	-2.90144	1.28287e-08	**
Larvae-Egg	miR-5395	11807326	18162337	56	42	4.7428	2.3125	-1.03629	0.000385802	**
Larvae-Egg	miR-5403	11807326	18162337	0	80	0.01	4.4047	8.7829	4.81626e-18	**
Larvae-Egg	miR-5408c-3p	11807326	18162337	183	0	15.4989	0.01	-10.598	7.36977e-75	**
Larvae-Egg	miR-541*	11807326	18162337	187	0	15.8376	0.01	-10.6291	1.77555e-76	**
Larvae-Egg	miR-5410	11807326	18162337	0	61	0.01	3.3586	8.39172	6.53735e-14	**
Larvae-Egg	miR-5418	11807326	18162337	0	21	0.01	1.1562	6.85325	3.2795e-05	**
Larvae-Egg	miR-5421	11807326	18162337	0	55	0.01	3.0282	8.24232	1.31966e-12	**
Larvae-Egg	miR-5423	11807326	18162337	750	1225	63.5199	67.4473	0.0865521	0.197032
Larvae-Egg	miR-5425	11807326	18162337	132	1292	11.1795	71.1362	2.66973	1.86818e-145	**
Larvae-Egg	miR-5426-3p	11807326	18162337	0	156	0.01	8.5892	9.74638	1.41886e-34	**
Larvae-Egg	miR-5431	11807326	18162337	14	0	1.1857	0.01	-6.8896	1.71031e-06	**
Larvae-Egg	miR-5433	11807326	18162337	26	0	2.202	0.01	-7.78267	2.39173e-11	**
Larvae-Egg	miR-5435a	11807326	18162337	187	0	15.8376	0.01	-10.6291	1.77555e-76	**
Larvae-Egg	miR-543-5p	11807326	18162337	0	7705	0.01	424.229	15.3726	0	**
Larvae-Egg	miR-5442	11807326	18162337	36	24	3.049	1.3214	-1.20627	0.00127349	**
Larvae-Egg	miR-5443	11807326	18162337	5195	20	439.981	1.1012	-8.64222	0	**
Larvae-Egg	miR-5445	11807326	18162337	2	42	0.1694	2.3125	3.77095	1.46214e-07	**
Larvae-Egg	miR-5451	11807326	18162337	0	34	0.01	1.872	7.54844	4.87725e-08	**
Larvae-Egg	miR-5456	11807326	18162337	37	20	3.1336	1.1012	-1.50874	0.000103333	**
Larvae-Egg	miR-54-5p	11807326	18162337	0	37	0.01	2.0372	7.67044	1.08554e-08	**
Larvae-Egg	miR-5460	11807326	18162337	0	258	0.01	14.2052	10.4722	9.24499e-57	**
Larvae-Egg	miR-5466	11807326	18162337	0	24	0.01	1.3214	7.04592	7.29923e-06	**
Larvae-Egg	miR-547-3p	11807326	18162337	1	417	0.0847	22.9596	8.08252	3.9909e-89	**
Larvae-Egg	miR-548ab	11807326	18162337	101	116	8.554	6.3868	-0.421506	0.0315953
Larvae-Egg	miR-548ak	11807326	18162337	0	157	0.01	8.6443	9.75561	8.59863e-35	**
Larvae-Egg	miR-548e	11807326	18162337	0	158	0.01	8.6993	9.76476	5.21098e-35	**
Larvae-Egg	miR-548f	11807326	18162337	1	19	0.0847	1.0461	3.62651	0.000792897	**
Larvae-Egg	miR-548g-3p	11807326	18162337	0	40	0.01	2.2024	7.78293	2.4161e-09	**
Larvae-Egg	miR-548t-5p	11807326	18162337	0	39	0.01	2.1473	7.74638	3.9868e-09	**
Larvae-Egg	miR-549	11807326	18162337	110	11	9.3162	0.6056	-3.9433	1.51759e-32	**
Larvae-Egg	miR-551*	11807326	18162337	0	250	0.01	13.7647	10.4268	5.08145e-55	**
Larvae-Egg	miR-552	11807326	18162337	12	0	1.0163	0.01	-6.66718	1.10188e-05	**
Larvae-Egg	miR-55-3p	11807326	18162337	808	1641	68.4321	90.3518	0.40088	5.68733e-11
Larvae-Egg	miR-5549-3p	11807326	18162337	4	35	0.3388	1.9271	2.50793	7.73235e-05	**
Larvae-Egg	miR-558	11807326	18162337	0	47	0.01	2.5878	8.01558	7.25344e-11	**
Larvae-Egg	miR-559	11807326	18162337	0	91	0.01	5.0104	8.96878	1.95028e-20	**
Larvae-Egg	miR-5601	11807326	18162337	0	483	0.01	26.5935	11.3769	1.06201e-105	**
Larvae-Egg	miR-5606	11807326	18162337	28	270	2.3714	14.8659	2.6482	2.35056e-31	**
Larvae-Egg	miR-5611	11807326	18162337	0	106	0.01	5.8363	9.18891	1.06524e-23	**
Larvae-Egg	miR-5620-5p	11807326	18162337	0	57	0.01	3.1384	8.29389	4.84666e-13	**
Larvae-Egg	miR-5683	11807326	18162337	61	1073	5.1663	59.0783	3.51542	9.87709e-157	**
Larvae-Egg	miR-5688	11807326	18162337	39	129	3.303	7.1026	1.10457	1.03485e-05	**
Larvae-Egg	miR-5691	11807326	18162337	0	70	0.01	3.8541	8.59025	7.20793e-16	**
Larvae-Egg	miR-5698	11807326	18162337	160	109	13.5509	6.0014	-1.17502	3.11073e-11	**
Larvae-Egg	miR-57	11807326	18162337	0	72	0.01	3.9642	8.63089	2.64722e-16	**
Larvae-Egg	miR-5703	11807326	18162337	0	60	0.01	3.3035	8.36785	1.07873e-13	**
Larvae-Egg	miR-573	11807326	18162337	91	3	7.7071	0.1652	-5.5439	3.81973e-33	**
Larvae-Egg	miR-574-3p	11807326	18162337	23	0	1.9479	0.01	-7.60578	3.91113e-10	**
Larvae-Egg	miR-574-5p	11807326	18162337	22	15	1.8632	0.8259	-1.17374	0.0135963	*
Larvae-Egg	miR-575	11807326	18162337	5	116	0.4235	6.3868	3.91466	1.49664e-19	**
Larvae-Egg	miR-581	11807326	18162337	0	21	0.01	1.1562	6.85325	3.2795e-05	**
Larvae-Egg	miR-582*	11807326	18162337	0	63	0.01	3.4687	8.43825	2.40094e-14	**
Larvae-Egg	miR-582-3p	11807326	18162337	0	47	0.01	2.5878	8.01558	7.25344e-11	**
Larvae-Egg	miR-58-3p	11807326	18162337	1	77	0.0847	4.2395	5.64539	6.86612e-16	**
Larvae-Egg	miR-584	11807326	18162337	44	55	3.7265	3.0282	-0.299361	0.296604
Larvae-Egg	miR-584-5p	11807326	18162337	0	33	0.01	1.8169	7.50534	8.04796e-08	**
Larvae-Egg	miR-589	11807326	18162337	0	129	0.01	7.1026	9.4722	1.05855e-28	**
Larvae-Egg	miR-593-5p	11807326	18162337	0	137	0.01	7.5431	9.55901	1.92589e-30	**
Larvae-Egg	miR-598	11807326	18162337	23	0	1.9479	0.01	-7.60578	3.91113e-10	**
Larvae-Egg	miR-601	11807326	18162337	93	63	7.8765	3.4687	-1.18316	3.52123e-07	**
Larvae-Egg	miR-604	11807326	18162337	0	26492	0.01	1458.62	17.1542	0	**
Larvae-Egg	miR-620	11807326	18162337	124	0	10.502	0.01	-10.0364	5.42928e-51	**
Larvae-Egg	miR-629-5p	11807326	18162337	0	71	0.01	3.9092	8.61073	4.36818e-16	**
Larvae-Egg	miR-632	11807326	18162337	0	40	0.01	2.2024	7.78293	2.4161e-09	**
Larvae-Egg	miR-63d	11807326	18162337	0	26	0.01	1.4315	7.16138	2.68075e-06	**
Larvae-Egg	miR-63e	11807326	18162337	36	16	3.049	0.8809	-1.79129	1.44173e-05	**
Larvae-Egg	miR-640	11807326	18162337	0	38	0.01	2.0922	7.70888	6.57862e-09	**
Larvae-Egg	miR-644	11807326	18162337	37	0	3.1336	0.01	-8.29168	8.48943e-16	**
Larvae-Egg	miR-644a	11807326	18162337	0	71	0.01	3.9092	8.61073	4.36818e-16	**
Larvae-Egg	miR-644b-5p	11807326	18162337	20	2	1.6939	0.1101	-3.94346	6.30399e-07	**
Larvae-Egg	miR-645	11807326	18162337	1	24	0.0847	1.3214	3.96356	7.91922e-05	**
Larvae-Egg	miR-648	11807326	18162337	39	13	3.303	0.7158	-2.20615	2.06415e-07	**
Larvae-Egg	miR-64c	11807326	18162337	65	374	5.5051	20.5921	1.90325	2.0902e-29	**
Larvae-Egg	miR-650d	11807326	18162337	80	162	6.7755	8.9196	0.396652	0.0437146
Larvae-Egg	miR-652	11807326	18162337	164	0	13.8897	0.01	-10.4398	3.57709e-67	**
Larvae-Egg	miR-652-3p	11807326	18162337	238	0	20.157	0.01	-10.9771	4.15228e-97	**
Larvae-Egg	miR-653	11807326	18162337	0	27	0.01	1.4866	7.21587	1.6246e-06	**
Larvae-Egg	miR-660	11807326	18162337	104	0	8.8081	0.01	-9.78269	6.6888e-43	**
Larvae-Egg	miR-660-5p	11807326	18162337	105	0	8.8928	0.01	-9.79649	2.63522e-43	**
Larvae-Egg	miR-664-5p	11807326	18162337	31	23	2.6255	1.2664	-1.05186	0.00740078	**
Larvae-Egg	miR-666	11807326	18162337	0	26	0.01	1.4315	7.16138	2.68075e-06	**
Larvae-Egg	miR-667*	11807326	18162337	0	62	0.01	3.4137	8.41519	3.96179e-14	**
Larvae-Egg	miR-669c-3p	11807326	18162337	0	34	0.01	1.872	7.54844	4.87725e-08	**
Larvae-Egg	miR-669g	11807326	18162337	1	97	0.0847	5.3407	5.97852	3.82682e-20	**
Larvae-Egg	miR-669n	11807326	18162337	6	54	0.5082	2.9732	2.54855	5.37878e-07	**
Larvae-Egg	miR-669p-3p	11807326	18162337	6	32	0.5082	1.7619	1.79366	0.00217546	**
Larvae-Egg	miR-67	11807326	18162337	21	1	1.7786	0.0551	-5.01255	3.61149e-08	**
Larvae-Egg	miR-677	11807326	18162337	179	0	15.1601	0.01	-10.5661	3.05897e-73	**
Larvae-Egg	miR-693-3p	11807326	18162337	27	0	2.2867	0.01	-7.83712	9.42283e-12	**
Larvae-Egg	miR-7	11807326	18162337	379	101	32.0987	5.561	-2.5291	5.01201e-70	**
Larvae-Egg	miR-7*	11807326	18162337	12	0	1.0163	0.01	-6.66718	1.10188e-05	**
Larvae-Egg	miR-705	11807326	18162337	270	243	22.8672	13.3793	-0.773277	1.36389e-09
Larvae-Egg	miR-709	11807326	18162337	0	27	0.01	1.4866	7.21587	1.6246e-06	**
Larvae-Egg	miR-71	11807326	18162337	6586	4676	557.789	257.456	-1.11539	0	**
Larvae-Egg	miR-71*	11807326	18162337	39	87	3.303	4.7901	0.536279	0.0530436
Larvae-Egg	miR-713	11807326	18162337	0	1050	0.01	57.8119	12.4972	4.98751e-229	**
Larvae-Egg	miR-71-3p	11807326	18162337	39	88	3.303	4.8452	0.552779	0.0454581
Larvae-Egg	miR-71-5p	11807326	18162337	269	284	22.7825	15.6368	-0.542981	1.02972e-05
Larvae-Egg	miR-716a	11807326	18162337	0	4167	0.01	229.431	14.4858	0	**
Larvae-Egg	miR-716b	11807326	18162337	2710	10732	229.518	590.893	1.36429	0	**
Larvae-Egg	miR-71c	11807326	18162337	6525	4783	552.623	263.347	-1.06933	0	**
Larvae-Egg	miR-72	11807326	18162337	0	104	0.01	5.7261	9.16141	2.90046e-23	**
Larvae-Egg	miR-73	11807326	18162337	211	0	17.8703	0.01	-10.8033	3.4722e-86	**
Larvae-Egg	miR-738	11807326	18162337	0	1751	0.01	96.4083	13.2349	0	**
Larvae-Egg	miR-73b	11807326	18162337	564	0	47.767	0.01	-12.2218	5.51325e-229	**
Larvae-Egg	miR-74-3p	11807326	18162337	0	22	0.01	1.2113	6.92041	1.98745e-05	**
Larvae-Egg	miR-744-5p	11807326	18162337	48	16	4.0653	0.8809	-2.20631	8.11897e-09	**
Larvae-Egg	miR-745	11807326	18162337	29	2	2.4561	0.1101	-4.47948	2.77831e-10	**
Larvae-Egg	miR-745b	11807326	18162337	26	0	2.202	0.01	-7.78267	2.39173e-11	**
Larvae-Egg	miR-74b	11807326	18162337	0	23	0.01	1.2664	6.98459	1.20444e-05	**
Larvae-Egg	miR-750	11807326	18162337	4239	96	359.014	5.2857	-6.0858	0	**
Larvae-Egg	miR-750*	11807326	18162337	21	0	1.7786	0.01	-7.4746	2.51978e-09	**
Larvae-Egg	miR-750-3p	11807326	18162337	4184	93	354.356	5.1205	-6.11277	0	**
Larvae-Egg	miR-753	11807326	18162337	0	41	0.01	2.2574	7.81852	1.46421e-09	**
Larvae-Egg	miR-753c	11807326	18162337	1415	14330	119.841	788.995	2.7189	0	**
Larvae-Egg	miR-757	11807326	18162337	0	68	0.01	3.744	8.54844	1.9626e-15	**
Larvae-Egg	miR-758-5p	11807326	18162337	745	3893	63.0964	214.345	1.7643	1.20208e-262	**
Larvae-Egg	miR-7-5p	11807326	18162337	370	97	31.3365	5.3407	-2.55274	3.80441e-69	**
Larvae-Egg	miR-761	11807326	18162337	52	148	4.404	8.1487	0.887755	7.7131e-05
Larvae-Egg	miR-765	11807326	18162337	10	41	0.8469	2.2574	1.4144	0.00315114	**
Larvae-Egg	miR-769-5p	11807326	18162337	0	25	0.01	1.3765	7.10486	4.42351e-06	**
Larvae-Egg	miR-770-5p	11807326	18162337	134	0	11.3489	0.01	-10.1483	4.89146e-55	**
Larvae-Egg	miR-78	11807326	18162337	10	25	0.8469	1.3765	0.700741	0.205675
Larvae-Egg	miR-786	11807326	18162337	22	0	1.8632	0.01	-7.54164	9.92734e-10	**
Larvae-Egg	miR-787-5p	11807326	18162337	96	386	8.1305	21.2528	1.38624	5.72059e-20	**
Larvae-Egg	miR-79	11807326	18162337	1930	228	163.458	12.5535	-3.70276	0	**
Larvae-Egg	miR-79-3p	11807326	18162337	1861	247	157.614	13.5996	-3.53476	0	**
Larvae-Egg	miR-795-5p	11807326	18162337	2	26	0.1694	1.4315	3.07902	0.000188482	**
Larvae-Egg	miR-796	11807326	18162337	1	113	0.0847	6.2217	6.1988	1.46829e-23	**
Larvae-Egg	miR-799	11807326	18162337	0	137	0.01	7.5431	9.55901	1.92589e-30	**
Larvae-Egg	miR-7c	11807326	18162337	0	27	0.01	1.4866	7.21587	1.6246e-06	**
Larvae-Egg	miR-8	11807326	18162337	7039	163	596.155	8.9746	-6.0537	0	**
Larvae-Egg	miR-804	11807326	18162337	95	31	8.0459	1.7068	-2.23696	2.45919e-16	**
Larvae-Egg	miR-81a	11807326	18162337	57	0	4.8275	0.01	-8.91513	6.89084e-24	**
Larvae-Egg	miR-8-3p	11807326	18162337	7220	155	611.485	8.5341	-6.16293	0	**
Larvae-Egg	miR-84*	11807326	18162337	0	26	0.01	1.4315	7.16138	2.68075e-06	**
Larvae-Egg	miR-84a	11807326	18162337	105419	0	8928.27	0.01	-19.7681	0	**
Larvae-Egg	miR-8-5p	11807326	18162337	455	22	38.5354	1.2113	-4.99156	5.58887e-152	**
Larvae-Egg	miR-87	11807326	18162337	1320	190	111.795	10.4612	-3.41774	0	**
Larvae-Egg	miR-872-3p	11807326	18162337	0	326	0.01	17.9492	10.8097	1.49699e-71	**
Larvae-Egg	miR-87-3p	11807326	18162337	1347	193	114.082	10.6264	-3.42434	0	**
Larvae-Egg	miR-876-5p	11807326	18162337	206	0	17.4468	0.01	-10.7687	3.65811e-84	**
Larvae-Egg	miR-877-5p	11807326	18162337	2	34	0.1694	1.872	3.46607	5.49061e-06	**
Larvae-Egg	miR-87a	11807326	18162337	46	0	3.8959	0.01	-8.60581	1.94136e-19	**
Larvae-Egg	miR-87a-3p	11807326	18162337	1312	189	111.118	10.4061	-3.41658	0	**
Larvae-Egg	miR-87b	11807326	18162337	45	175	3.8112	9.6353	1.33808	2.26447e-09	**
Larvae-Egg	miR-87b-3p	11807326	18162337	1280	181	108.407	9.9657	-3.44335	1.02765654334979e-321	**
Larvae-Egg	miR-880*	11807326	18162337	0	26	0.01	1.4315	7.16138	2.68075e-06	**
Larvae-Egg	miR-881	11807326	18162337	300	5468	25.408	301.063	3.56671	0	**
Larvae-Egg	miR-883b-5p	11807326	18162337	0	82	0.01	4.5148	8.81852	1.76884e-18	**
Larvae-Egg	miR-885	11807326	18162337	431	0	36.5028	0.01	-11.8338	3.49895e-175	**
Larvae-Egg	miR-885-3p	11807326	18162337	1	797	0.0847	43.882	9.01705	1.68577e-171	**
Larvae-Egg	miR-9	11807326	18162337	1821	405	154.226	22.2989	-2.79	0	**
Larvae-Egg	miR-92	11807326	18162337	815	8225	69.0249	452.86	2.71388	0	**
Larvae-Egg	miR-921	11807326	18162337	0	50	0.01	2.7529	8.10481	1.61441e-11	**
Larvae-Egg	miR-922	11807326	18162337	18	235	1.5245	12.9389	3.08531	8.98347e-32	**
Larvae-Egg	miR-924	11807326	18162337	32	1	2.7102	0.0551	-5.6202	1.87812e-12	**
Larvae-Egg	miR-927*	11807326	18162337	20	67	1.6939	3.689	1.12288	0.00140906	**
Larvae-Egg	miR-92a	11807326	18162337	708	8379	59.9628	461.339	2.94369	0	**
Larvae-Egg	miR-92a-3p	11807326	18162337	837	94	70.8882	5.1755	-3.77578	7.44151e-229	**
Larvae-Egg	miR-92b	11807326	18162337	3	283	0.2541	15.5817	5.93831	8.17625e-57	**
Larvae-Egg	miR-92b-3p	11807326	18162337	798	0	67.5852	0.01	-12.7225	9.88131291682493e-324	**
Larvae-Egg	miR-92b-5p	11807326	18162337	0	24108	0.01	1327.36	17.0182	0	**
Larvae-Egg	miR-92c	11807326	18162337	758	6	64.1974	0.3304	-7.60216	2.48771e-294	**
Larvae-Egg	miR-92c-5p	11807326	18162337	0	118	0.01	6.497	9.34363	2.61411e-26	**
Larvae-Egg	miR-92e-3p	11807326	18162337	0	35	0.01	1.9271	7.59029	2.95573e-08	**
Larvae-Egg	miR-92e-5p	11807326	18162337	0	22515	0.01	1239.65	16.9196	0	**
Larvae-Egg	miR-93	11807326	18162337	322	4	27.2712	0.2202	-6.95242	2.7617e-123	**
Larvae-Egg	miR-932	11807326	18162337	4	122	0.3388	6.7172	4.30935	9.23136e-22	**
Larvae-Egg	miR-932-3p	11807326	18162337	0	336	0.01	18.4998	10.8533	1.00027e-73	**
Larvae-Egg	miR-93-5p	11807326	18162337	271	0	22.9519	0.01	-11.1644	1.85689e-110	**
Larvae-Egg	miR-939	11807326	18162337	0	62	0.01	3.4137	8.41519	3.96179e-14	**
Larvae-Egg	miR-955-3p	11807326	18162337	0	53	0.01	2.9181	8.18889	3.59321e-12	**
Larvae-Egg	miR-96	11807326	18162337	86	21	7.2836	1.1562	-2.65526	5.0292e-18	**
Larvae-Egg	miR-962-5p	11807326	18162337	0	47	0.01	2.5878	8.01558	7.25344e-11	**
Larvae-Egg	miR-964-5p	11807326	18162337	0	608	0.01	33.4759	11.7089	6.8764e-133	**
Larvae-Egg	miR-965-5p	11807326	18162337	255	56	21.5968	3.0833	-2.80827	1.45936e-53	**
Larvae-Egg	miR-96-5p	11807326	18162337	3	585	0.2541	32.2095	6.98595	1.44511e-121	**
Larvae-Egg	miR-967-5p	11807326	18162337	0	166	0.01	9.1398	9.83602	9.48065e-37	**
Larvae-Egg	miR-968-5p	11807326	18162337	0	176	0.01	9.6904	9.92041	6.33486e-39	**
Larvae-Egg	miR-969-3p	11807326	18162337	0	33	0.01	1.8169	7.50534	8.04796e-08	**
Larvae-Egg	miR-970	11807326	18162337	0	36	0.01	1.9821	7.63089	1.79125e-08	**
Larvae-Egg	miR-98	11807326	18162337	127	34	10.756	1.872	-2.52249	1.73874e-24	**
Larvae-Egg	miR-980-3p	11807326	18162337	0	309	0.01	17.0132	10.7324	7.46259e-68	**
Larvae-Egg	miR-988*	11807326	18162337	0	45	0.01	2.4777	7.95286	1.97499e-10	**
Larvae-Egg	miR-989	11807326	18162337	195	13	16.5152	0.7158	-4.52809	2.55058e-62	**
Larvae-Egg	miR-989-3p	11807326	18162337	237	28	20.0723	1.5417	-3.70261	5.49252e-65	**
Larvae-Egg	miR-993	11807326	18162337	26	193	2.202	10.6264	2.27077	2.06165e-19	**
Larvae-Egg	miR-993*	11807326	18162337	217	720	18.3784	39.6425	1.10904	6.21668e-26	**
Larvae-Egg	miR-993-5p	11807326	18162337	218	724	18.4631	39.8627	1.11039	4.0775e-26	**
Larvae-Egg	miR-993a*	11807326	18162337	217	717	18.3784	39.4773	1.10301	1.27174e-25	**
Larvae-Egg	miR-993b*	11807326	18162337	0	717	0.01	39.4773	11.9468	1.34511e-156	**
Larvae-Egg	miR-994	11807326	18162337	1	80	0.0847	4.4047	5.70054	1.58513e-16	**
Larvae-Egg	miR-998	11807326	18162337	22	1	1.8632	0.0551	-5.07959	1.483e-08	**
Larvae-Egg	miR-999*	11807326	18162337	0	43	0.01	2.3675	7.88722	5.37755e-10	**
Larvae-Egg	miR-999-3p	11807326	18162337	35	29	2.9643	1.5967	-0.892598	0.0130885
Larvae-Egg	miR-99a	11807326	18162337	12	0	1.0163	0.01	-6.66718	1.10188e-05	**
Larvae-Egg	miR-99b	11807326	18162337	130	0	11.0101	0.01	-10.1046	2.0303e-53	**
Larvae-Egg	miR-9a	11807326	18162337	1743	355	147.62	19.5459	-2.91695	0	**
Larvae-Egg	miR-9a-5p	11807326	18162337	1892	417	160.239	22.9596	-2.80306	0	**
Larvae-Egg	miR-iab-8	11807326	18162337	11	38	0.9316	2.0922	1.16724	0.014423	*
Larvae-Egg	miR-m01-2	11807326	18162337	110	0	9.3162	0.01	-9.8636	2.5013e-45	**
Larvae-Egg	miR-m108-1	11807326	18162337	0	96	0.01	5.2857	9.04595	1.59422e-21	**
Larvae-Egg	miR-m108-1*	11807326	18162337	10	22	0.8469	1.2113	0.516293	0.374595
Larvae-Egg	miR-m21-1	11807326	18162337	25	181	2.1173	9.9657	2.23475	5.68619e-18	**
