# Supplementary material for: Dynamic Analysis of microRNAs from Different Life Stages of Rhipicephalus microplus (Acari: Ixodidae) by High-Throughput Sequencing
Source: Pathogens. 2022 Oct 4;11(10):1148. doi: 10.3390/pathogens11101148 (PMC9611014; doi:10.3390/pathogens11101148)
Supplement: Supplementary file 1 [file pathogens-11-01148-s001.zip › Supplementary File S2.xls]

## Sheet: Eggs
miRNA family	Count	Sequence
miR-4175-3p	153456	GGGGGTGTAGCTCAGATGGTAG
miR-4419b	107419	GAGGGCTGAAGTGGAGAAGG
miR-2476	58253	TCCGGCATGGTCTAGTGGTTAG
miR-1-3p	55413	TGGAATGTAAAGAAGTATGGAG
miR-1	53765	TGGAATGTAAAGAAGTATG
miR-309	53242	TCACTGGGCATATATTCGT
miR-36b*	47815	CGGGTGTTTGCGACGGTGC
miR-1254	41995	ACCTGGAGTGGAGCCTGCGGCT
miR-3201	40303	GGGAGGTAGTGACGAAAAAT
miR-454*	38656	GTGAGAACCTTGAGGACTGAAG
miR-2284h	34812	ACCAAGATCGTTCGGGTTT
miR-4486	30649	GGGACTGGGCGAGGCTCGCA
miR-604	26492	GGCTGCGTTGCGATTCCGGAC
miR-92b-5p	24108	AGGGACGGACGGGGGCATG
miR-92e-5p	22515	CGGTGGATGGTGGTGCATGA
miR-133b-5p	22410	GCGGGTCAAAGGGAACAAGC
miR-2371	22276	TCTGTTCTGTTGGTTTTT
miR-3130-3p	19879	CTGCACCGGGACTGGGCGA
miR-2126	19601	AGCCGCGACGAGTAGGAGGA
miR-4448	17442	GGCTCAGTGGTCTAGGGGTAT
miR-1396	17362	TCATAGTTGGAGTTGTTTGCGGTGT
miR-753c	14330	AAGCTCGTAGTTGGATCTCA
miR-133b*	14275	GCGGGTCAAAGGGAACAAG
miR-3728	13578	CCATCCGTGGGATTACGAATGAAC
miR-279	13178	TGACTAGATCCACACTCATCCA
miR-279a	13162	TGACTAGATCCACACTCAT
miR-1692	11309	GTCGATAGCTCAGTTGGTAGAGCTG
miR-716b	10732	GATCTTGGTGGTAGTAGCAA
miR-2401	9589	AGGATTGGGTCTGAGGGCTG
miR-279b-5p	9398	GATGCGGTGGATGGTGGTGCATG
miR-1247-3p	9198	AGGGAACGTGAGCTGGGGC
miR-92a	8379	TATTGCACTCGTCCCGGCCTTT
miR-92	8225	TATTGCACTCGTCCCGGCCT
miR-1671	7990	GTGCAGGACTGTCTCCGTGGCGCAAA
miR-543-5p	7705	ACCTGTGGTGTCGTAAGTA
miR-2487	7666	TCTGAGGGCTGAGCCGGTCG
miR-33a-5p	7258	GTAGTCATCCTGTAGTTGCATGGCA
miR-4747-5p	6695	AGGGAACGGGCTTGGTTAG
miR-4108-5p	6663	TCTGATAAAGTAGAGCGAAC
miR-35a	6610	TCACCGGGTAACATGCGTC
miR-37-3p	6506	TCACCGGGTAACATGCGT
miR-1755	6478	TCGGTGAATGGTGGTGCAT
miR-36	6425	TCACCGGGTAACATGCGTCC
miR-369-5p	6262	ATCACCGGGTATATATTCG
miR-465*	5809	TCGATCGTGACTTTCTGGTAG
miR-24	5566	TGCTCAGTACGAGAGGAA
miR-42	5485	TCACCGGGTAACATGCGTCCACAG
miR-881	5468	TAACTGTGGCAATTCTAGAG
miR-71c	4783	TGAAAGACATGGGTAGTGAGAT
miR-4679	4709	TGCATGTGATGAATTCTTTGTCT
miR-71	4676	TGAAAGACATGGGTAGTGAGATG
miR-2347	4586	TCGAGAAACAAGGTGAAC
miR-13a-5p	4412	CCATCAAAGGGGCTGTGAAATG
miR-5316b	4180	TCACCGGGGCCTTTTCGACGAG
miR-716a	4167	GGGTGGGCCCTCGAAGCT
miR-1611	4154	GGAGGGCCGCAGCGGTGTGC
miR-1783	4072	TGCTTCTGAACGAGTTCTGAGATGA
miR-4981-3p	3921	TGGCCGGCGAGAAGCCTCT
miR-758-5p	3893	TGTTGATCGAGACGCACACG
miR-2069	3689	ATCACCGCAGCCGTGGCCT
miR-1199-3p	3688	TGCGGCCTGCTAGCTCAGTCGG
miR-455	3681	TGTAGTCCATGGGGCATAGAGCA
miR-191*	3536	GCTCGTAGTTGGATCTCAGTT
miR-4167-5p	3462	TTAGTAGACGTCCGAATCC
miR-275	3390	TCAGGTACCTGAAGTAGCGCG
miR-275-3p	3382	TCAGGTACCTGAAGTAGCGCGCG
miR-4110-5p	3344	CCATGTGAACAGCAGTTG
miR-455-3p	3274	TGTAGTCCATGGGGCATAGA
miR-273	3146	GGCCCGTATTGTGTGGTG
miR-2372	2808	GAATGATTAGAGGCATTGGGGTCGA
miR-4304	2802	TCCGGCATGGTCTAGTGGCA
miR-4308	2773	TCCTTAGATCGTTTCTTCTT
miR-4699-5p	2682	AGAAGATTGCAGGTTCGTGTCC
miR-1714	2614	CCTAGTGGGCTGCGTTGTGAT
miR-44b*	2586	TGACTAGATCTCTACATGGCAGTGTG
miR-3583-5p	2572	ACAGTGAAGAGTTCAGAGACGTG
miR-1371	2477	TAGATGAGGAAAGTCTGACA
miR-2851	2405	TGTGATGACAGTAGGAGAGA
miR-2422	2347	TTGAGGACTGAAGTGTCGGAG
miR-337-5p	2279	AACGGCTATCATCAGGATT
miR-2982	2208	TGTAGATGCGGAGGGCTAGGGA
miR-2157	2151	TGACGTGATGTGCTCAAGAAGCGA
let-7-5p	2145	TGAGGTAGTAGGTTGTATAGTT
miR-1842	2121	TGGCTCCGTAGAGCAGTGCGGCTCA
miR-3978	2089	CGCGGAAAGAGCATCCAGAGTGT
miR-1834-3p	2068	AGGAAGATCAACGCATTGAATTCAA
miR-2137	2055	GCCGATGGGAGCCCCGGGA
miR-1421f	1949	TGGAAGTTGATACATCATGACCGCAT
miR-4449	1943	CGTCGCCGGGGCGGAGCGAGCGCAC
miR-4117-5p	1848	AGGTGTGAAAGTAGATGGAA
miR-4669	1847	TGAGTCCGGCAGTGGAGGGG
miR-738	1751	GCCCGGACCAGCGTCGGGACCTTC
miR-3497	1743	CGGAAGGGCACTACCAGGA
miR-2284k	1670	GAAAAGATCGATCGGGTTT
miR-1c	1646	TGGAATGTAAAGAAGTATGAGA
miR-55-3p	1641	TACCGATAATGATTTCTGCAGAG
miR-3665	1616	ACACGTCGCCGGGGCGGCG
miR-5316a	1580	TCACCGGGGCTTTTTCGACGAG
miR-1a-3p	1548	TGGAATGTAAAGAAGTATGTAT
miR-307	1489	CACAACCTGACCTGCAGTAGAGCGA
miR-302f	1466	TAACTTGTTCCATGTTTC
miR-4001b-5p	1459	TGGAACTGCAATGGAACAGGCT
miR-4314	1395	TCTGGAAAATGGGCACAAG
miR-1497a	1392	TTGAAGACTAGGCTGGTGGCAT
miR-4000i-5p	1357	TGGAACTGCAATGGAACAGG
miR-1421am	1349	CAGGAGTGTAGTAGGTCATGGCTGA
miR-4490	1304	TCTCGGTAGGATGATTTGGTTGCATA
miR-5425	1292	TGGCAGAAGGGGACTCGG
miR-2548*	1291	TGTGTAGATTAACTGATGGCCA
miR-2482	1284	GAGTATTTCTCTGTCGTTTA
miR-136-5p	1253	ACTGCATTTGTTGTTGATGG
miR-5423	1225	TTGGTAGACTGTAGGCATG
miR-2216-3p	1221	TTGATCTAGCTTGAAGAATGTGCCT
miR-5359	1211	TCGCTGGGATTGTATATTGGCTA
miR-4589	1197	GTGGGAGTGGATGTGGAGTACA
miR-152-5p	1196	TAGGTTACTGTGATACACTTTGA
miR-265	1158	ATGTGGGAGGAGGGGTGGAT
miR-252b	1140	TTAAGTAGTAGTGCCGCAGGTA
miR-1491	1084	GCCGCTGGTGCAGATCTTGGT
miR-5683	1073	TAAGATGCAGAGTCTTGATGTTC
miR-4711-5p	1067	TGCAGTACGGCCAGAAGACACTGG
miR-713	1050	TGACTGAAGACAAGACAGC
miR-1750	1039	TAGAGGACCAACGTCACTGCACTGC
miR-1627*	1037	AATGACAGTAGTTGATGG
miR-252-5p	1012	TTAAGTAGTAGTGCCGCAGGTAA
miR-312	1012	TGGAACATTGAGACGGAGA
miR-36e*	983	TGGGGATTCGTACTTTGCAGTGAAG
miR-4976-3p	982	TGCAGTGGATGTAGCCAGG
miR-5106	961	GGGTCTGTAGCTCAGTTGGTTAGA
miR-206	923	TGGAATGTAAGGAAGTATGG
miR-222*	921	GGCTCAGTAGTCTAGGGGTATGATTC
miR-204-3p	919	GCTGGAAGGCAAGGGACAC
miR-10a	895	TACCCTGTAGATCCGAATTTGT
miR-1798*	895	CAACGCGACACTTTGAAGAC
miR-2840	893	TAAGAACTGAGATGAGGAGG
miR-3890-5p	878	GCACACTGTATACTGCGGAA
miR-3071-3p	871	ATCAGCAAAACAAGGAGCC
miR-10	870	ACCCTGTAGATCCGAATTTGT
miR-10-5p	860	ACCCTGTAGATCCGAATTTGTT
miR-10a-5p	858	TACCCTGTAGATCCGAATTTGTG
miR-4062-3p	849	AAGGACTGTAGAAAAAAAGGCA
miR-1759	843	TAGGAGAGGTAGTAGAGAGAGGTGT
miR-4000d-5p	835	TGAAGACTTGCAACCGGGC
miR-138b	827	AGTGGTTTCTGTGAACAGGCTG
miR-1609	817	CTGAGGCTGTGCGTGGTTGT
miR-2573*	806	CGGGACGTTATGAAAGAAGAT
miR-3569	803	GGAGGGCGGAGACTCAGTC
miR-1762	801	GGCAGGAGGAAGAGAGACTTGAAGA
miR-885-3p	797	AGGCAGCGGGTGTACTGGCTC
miR-2958	773	TGCGGTTGTAGATTGTCCAGT
miR-1719	755	AAATGATGATGATGATGATG
miR-305-5p	750	ATTGTACTTCATCAGGTG
miR-1418*	733	CGGTCCGGGGTTCGTGCC
miR-993-5p	724	TACCCTGTAGAACCGGGCTTTTG
miR-4018b-5p	724	AGGAACATGTCTGTGGCACA
miR-993*	720	CTACCCTGTAGAACCGGGCTTTTG
miR-381	718	ATATACGAAGGGCAGTCT
miR-993a*	717	TACCCTGTAGAACCGGGCTTTT
miR-993b*	717	TACCCTGTAGAACCGGGCTTT
miR-315	716	TTTTGATTGTTGCTCAGAAGGCG
miR-3112-5p	688	TGATAGAACAAGGCAGTCTCA
miR-10b-5p	684	TACCCTGTAGAACCGGGCTTTTGTAG
miR-36a	683	TCACCGGGTAACATGCGTCCAA
miR-1198-5p	678	TTGTAGTATCTTGGCTGGCTTGAG
miR-4021-5p	674	GTACGACGTCATAGTAATA
miR-3718b	672	CGGGACAGCAGGCGACAGA
miR-4216-3p	659	TACAATTTGTAGAAGGCT
miR-305	654	ATTGTACTTCATCAGGTGCTCT
miR-2981	652	CCGGGTCGAGCGCGGCGGGC
miR-309a-5p	642	TGTGAACTCGACCGTCGGCT
miR-2479	630	TGTCTTGTAGTTTCTTTTG
miR-2527	618	TGGATAGGAGTGTAGGTGTTAGAGG
miR-1798	616	TGGTTTTCAGAATAGGTT
miR-2406	608	AAGGGAAGAAAAGCTGATAT
miR-964-5p	608	TGTAGAAATAGGGGATGCTTTGCTT
miR-4898	605	GTCTGCCTCGGCTGCGGGAGGT
miR-242	591	TGTCGTAGTCGTTGTGGAACAGGTG
miR-1404	588	TTTGCGGGTAAAAAGAAGAGTTTGAC
miR-96-5p	585	TTTGGACACAGCAGCCATATTTTGCT
miR-3488	583	GGCGCCGTGGCTTAGTTGGT
miR-4520a-3p	579	TTACACAGAAAACATCGCGGAA
miR-2b	564	TATCACAGCCACCTTTGATGA
miR-4948-5p	561	CGGGGGCGTGGGTTCGTAT
miR-2a	559	TATCACAGCCACCTTTGA
miR-5345b	550	AAAGCAGCTGTATTGGTCGTT
miR-4504	548	TGAGACAATAGAGATAGAACGCATT
miR-2540	546	TGTTAAATCGGTATCTGAAGA
miR-4271	541	GGGGTGTAGAATAGGTGGGAG
miR-3828-5p	539	TGACTGAAGTGAGGATGT
miR-1493	525	GAGCTTCTGAATGGCTGGC
miR-1957	522	AGTGGTAGAGCATTCGACT
miR-1382	500	TGCCGTGGTCGTACAGTGGT
miR-1482	500	TTGAGACTTCTGGACAGGCTA
miR-4014-3p	490	TTAAGAAAGCGGGGTAGTGTG
miR-5324	486	TTCGAGAACATCGGCAGCTGACGCGCGC
miR-5601	483	CATGGTGATGAGAGCATAAA
miR-5115	482	CAGTGGAAGCGTGCTGGGCCC
miR-2563	469	TAGAGATATTTCCTCGCTGTTGTCGT
miR-4138-5p	469	AAGATGAAGACGAGGATGA
let-7c	463	TGAGGTAGTAGGTTGTATGGTT
miR-1328	462	AGAGAAAATGAGACAGCT
miR-1572	460	AATCTGAGCACACGGGCCTAC
miR-150*	460	TTGGACTGAGGATGGAAAGG
miR-2170	453	AAGTGAGAATTTTGAGGA
miR-279e-3p	438	TGCTTGATCGGAAACACTCTGCTTGC
miR-3856-3p	438	TGTGATTTTTGTGGCGAA
miR-184	422	TGGACGGAGAACTGATAAGGG
miR-2294	419	AGGCTGTAGGGGCACTGGT
miR-9a-5p	417	TCTTTGGTTATCTAGCTGTATGA
miR-547-3p	417	CTTGGTACATGTAGAGGAG
miR-5109	414	TGGTGCGGACCAGGGGAATCCGACTGT
miR-2a-3p	412	TATCACAGCCAGCTTTGATGAG
miR-1947-5p	409	AGGACGAGCTCAGCGAGGCCTG
miR-184-3p	407	TGGACGGAGAACTGATAAGGGC
miR-4701-3p	406	ATTGGTGATGGGATGTGGATGG
miR-9	405	TCTTTGGTTATCTAGCTGTATG
miR-28-3p	404	CACTGATTGTGAAGCTCCAGCGAA
miR-4140-3p	394	CACCATATGATTATGAGAGACG
miR-3327	392	AACAAGGAATGCTGTGTAC
miR-3534	389	TGTAGGTTGACAACGTGCTCAGAGGT
miR-787-5p	386	AAAGATACGGACATCTACA
lsy-6	384	TTTTGTATAAGACCATTTC
miR-4444	381	CTCGAGGTTGGAAGTAGCTGCG
miR-4492	374	AGGGGCTGTGACGCGTCGCC
miR-64c	374	TACGAAATGACGCTGTAAGTATGG
miR-3585-3p	374	GATATGGCCTTTGTTGTGA
miR-1375	366	TGCTTCTCTGATGCGCCGCTTCCTGC
miR-100-5p	365	AACCCGTAGATCCGAACTTGTG
miR-4294	363	TGGAGTCGGTACAGCATGGG
miR-1412	356	GTGGACGAGGAAGGGCGAGG
miR-9a	355	TCTTTGGTTATCTAGCTGTATGAT
miR-100	353	AACCCGTAGATCCGAACTTGT
let-7b-5p	350	TGAGGTAGTAGGTTGTGTGGTT
miR-4558	347	TCCTGGCGGTGAACGCATGGCG
miR-932-3p	336	TGCAAGCAGTAGAATGAG
let-7b	335	TGAGGTAGTAGGTTGTGTG
miR-2356	334	TCTTGTGTAGGTAGTCGAGG
miR-872-3p	326	TGAACTGTTGCAGTAGGCTT
miR-2339	324	TCACTGGATCTGCAGCAGGCT
miR-1260a	321	ATCCCACCGCTGCCACCA
miR-4815	321	TGGATGAGCACAAACTGCAGGA
miR-34	309	TGGCAGTGTGGTTAGCTGGTTGT
miR-980-3p	309	CAGCTGCACTGTTGATAGGGCTCTT
miR-3804b-3p	304	TGGAATGTTCACATGTGC
miR-2988	297	CCTGTTCTCTGGAGAGGCTG
miR-140	296	ACCACAGGGTAGAACCACGGA
miR-1293	295	TGGGTGGTCTGTGTTTGGT
miR-4105-5p	294	AACGAAAAAACGCGGGTGAC
miR-1007-5p	290	GCAGTGATCTTGACTCGAAATTGG
miR-2284x	290	TGAAAAGGTCGATCGTTTT
miR-1631	287	GAACTGCGACTGGGACGGC
miR-3874-5p	287	CATGCTGTCAATAATTGGG
miR-34-5p	285	TGGCAGTGTGGTTAGCTGGTTGTAA
miR-71-5p	284	TGAAAGACATGGGTAGTGAGAAA
miR-4766-5p	283	TGACTGAAAGAAGGCATTGGTGTT
miR-92b	283	TATTGCACTCGTCCCGGCCTC
miR-2439	282	TAAGAAGACAGGTAGGCCAAA
miR-252b-3p	274	TCCTCTCGGCTGCTTGTA
miR-5312	271	TGGCTGAGAAGTTGCTTGATGCGGT
miR-5606	270	GAGCCAAGGACTAGGAGAG
miR-10*	268	AAATTCGGTTCTAGAGAGGTTT
miR-2c	267	TATCACAGCCAGCTTTGATGAGT
miR-10-3p	266	CAAATTCGGTTCTAGAGAGGTTT
miR-4121-3p	266	TTTTGGCAGTTGGGTTTCT
miR-140-3p	265	TACCACAGGGTAGAACCACG
miR-1915-3p	264	CCCCAGGGAGAGGCGCGGGC
miR-4812-5p	264	TAAGAAGACGCTTGTAGGCAGTTGT
miR-4327	262	GGCTTGCACTAGTGGACGG
miR-2330	261	TGGGCTTTGAGGCAATAGAGGACTCG
miR-3202	261	TGAAGGAGTAGAGCTTGAAT
miR-3966	259	TGCTGCAGCTGTGGAACTG
miR-5460	258	TGGACTGAAATGGCTGCAAGGTGGC
miR-41b	257	TCACCGGGTGAATATTCTGTCC
miR-359	257	TCACTGGGGCTTTTTCGACGAA
miR-551*	250	GAAAGCAAGGATGGATGAACT
miR-35c	248	TCACCGGGTGAATATTCTGTC
miR-36-3p	248	TCACCGGGTGAATATTCTG
miR-1813	248	TTCTGGGCTGCAATGGCGACG
miR-79-3p	247	TAAAGCTAGGTTACCAAAG
miR-3412	246	TGGAATGTATATACTGCAGTAGTTT
miR-3879-5p	244	CTGGGTTATTGAGGACGGT
miR-705	243	GGTGGGGGTCGTTGGTTC
miR-3917	243	GTGGGACTGAGCAGTAGG
miR-3203	240	ATGTAGCTCAGCAGAACAGG
miR-140*	238	ACCACAGGGTAGAACCACGGAC
miR-2917	238	ATGACTGACAAGAAGACT
miR-3411	237	TGGTAATGCCTCATCGTCTCGT
miR-2785	237	TGGTCAGGTGCGGAACGATGGCTA
miR-2161	237	TGCGCTACTAAAGAGGTATC
miR-922	235	ACAGCAGAAATAGGACGAA
miR-3876-3p	234	TAACAGACGGTAAAATGAG
miR-4434	234	GATGGACAAGTAAAGTAAAA
miR-4418	232	CACTGCAGCGATTCAGGCCAG
miR-2147a	230	CGGAAGATCGTCTCGTGA
miR-317	229	TGAACACAGCTGGTGGTATATCA
miR-79	228	ATAAAGCTAGGTTACCAAAGTTA
miR-4196-5p	228	CTTCAAACCAGAGCACGCG
miR-3150b-3p	226	CGAGGAGATCGTGGAGTTG
miR-4018a-5p	226	CGGGAAGATTGTAGGAACGGCG
miR-33b	226	GCTGCATTCGTTGTTGATGG
miR-2742	226	TGTTCATTGGATAATGTTG
miR-1550-5p	226	GATGGAGATGTAGTGCAGA
miR-263a	223	AATGGCACTGGAAGAATTCACGG
miR-2986	223	TGGACACCAGGAGACTTGGCTT
miR-317-3p	223	TGAACACAGCTGGTGGTATAT
bantam	222	TGAGATCATTGTGAAAGCTGATT
miR-1793	221	TGAAAGGCGAGAAGTGGAAGC
miR-279-3p	220	TGACTAGATCCACACTCATTCA
let-7f-5p	215	TGAGGTAGTAGATTGTATAGTT
miR-3921	215	TTCTCTGTAGTACCAAGGCGTTGT
miR-202	214	AAGGACAAGAGGGCATGGGAAACA
miR-4712-5p	213	TCCAGACGGTTCTCGTCATTTC
miR-1421aa	212	AACAGGTTATGTGGAAGCAT
miR-2484	211	GCAATGAGACTTTGATTGGCAT
miR-31b-5p	211	TGGCAAGATTCCGAATGGCGTG
miR-3058-3p	211	TTCGTCAGCTGTGGGTGCA
miR-1231-5p	208	TCTGCGCAGAGCTGATGAGACGA
miR-2423	205	TGTGTGGTTGTGTTTTACT
miR-2769	203	TTATTATCAGATTTCGGTG
miR-125b-5p	202	TCCCTGAGACCCTTACTTGTGA
miR-1697	198	CTTAATCGGACTAGTGTGCAGC
miR-4700-5p	197	TCTGTGGATGAGGACGTACTGT
miR-4104-5p	197	ACGTGAAACTGGTGGACGTG
miR-263a-5p	196	AATGGCACTGGAAGAATTCACGGC
miR-2733c	196	TACTGGGAGGTGACGATGC
miR-36b	196	TCACCGGGTAACATGCGTCTAT
miR-3500	195	GAGGAGATCGTGGAGTTGT
miR-206-5p	195	ACATCCTTCTTTGTAGTCCGTCAGTA
miR-87-3p	193	GTGAGCAAAGTTTCAGGTGTGT
miR-993	193	GAAGCTCGTTTCTACAGGTATC
miR-4505	193	TAGGCTTGTGCTTGGACGGA
miR-153b	192	TGTCCATACGATCACAAAATTGAGC
miR-31-5p	192	ATGCAGAGATGTCGGCAGCT
miR-125c	192	TCCCTGAGACCCTTACTTGTGAA
miR-4478	192	TGAGAGTCAGAGCTGAGGAG
miR-1721	192	AAGTGATGATGGTTGATG
miR-3652	192	CAGGCTGTAGGGTGAGGAC
miR-3190-3p	191	TGGATGGAAAGGTGGACGGCCAGAGAC
miR-87	190	GTGAGCAAAGTTTCAGGTGT
miR-1018	190	AGCAGAGAGCTGGACTTACAG
miR-87a-3p	189	GTGAGCAAAGTTTCAGGTGTG
miR-4219-5p	189	TAGATGATTGTGACGCTAA
miR-1466	189	GGCTCAGTGGTCTAGGGGGAT
miR-1a	187	TGGAATGTGAAAGCGGGATT
miR-4135-3p	183	GTCATGTTGATTGTTGGCT
miR-m21-1	181	AAGGGGACACGTACGAAGCACG
miR-87b-3p	181	GTGAGCAAAGTTTCAGGTGTGTT
miR-4944-3p	181	TTGGTAGAGCTGAGGAAGAA
miR-1844	180	AGCACATGGACGGGTGAG
miR-483-5p	177	AAGAGGAAGAAGAGGAGGAG
miR-1503	177	CGAGGAAAATGTCTGTGGCAAA
miR-4160-3p	177	GAGATTGAAAGAAACAGG
miR-1663	176	TGGAACAGAGACAGCGGTAC
miR-152a	176	TCGTGCAGAAGAACTTCGA
miR-968-5p	176	AAGTAATCATTAAAGGAGTTG
miR-87b	175	GTGAGCAAAGTTTCAGGTGTGTAT
miR-3931	174	TACTTTGAGTCGGTACGAA
miR-5330	174	CAATTGTAGGATCTTCCGGC
miR-49	171	ACACACGAGAAGCTGGAG
miR-4451	170	TGGTAGAGCAGAGGACTGAA
miR-4545*	170	CTTCACACTGGCCGGCTTCTAC
miR-2149-3p	169	TCAAAGCAGTTGCCCATTGATGTT
miR-2136	169	CTCGGGTTTGACATAGATGTG
miR-4153-3p	169	AGCTCGCGTTGATTACGTC
miR-3243	168	TGATACATTCCAAGTCGTTCGTTCA
miR-3062-5p	167	TGAGAATGTAGTGTATGTGA
miR-4747-3p	166	TATGGAGCCCGGACTTTCCTCCCAG
miR-967-5p	166	AGAGTCATCTGGAGAAGAG
miR-1194	164	AAATGAGTACACTCTAAATCCT
miR-8	163	TAATACTGTCAGGTAAAGATGT
miR-4753-5p	163	CAGGCCAAATGGAAGTAGAAGCA
miR-650d	162	ACGGACAGTGCTGTCGGAACA
miR-4289	162	GTTGTGTAGTGGCTATCA
miR-548e	158	AGAAAAAACTGGACTACTTTTGCG
miR-548ak	157	AAAAGAACATGCGGTTGTTGGA
miR-2731	157	AATGCGGACCAATGGTAATGTGGA
miR-4020b-5p	156	GGGGGTTGGTGGGGGTTG
miR-5426-3p	156	TGAGGAAGAAAACATGCT
miR-4577	156	GAGCGTGGAGCGGAAGCGAACG
miR-8-3p	155	TAATACTGTCAGGTAAAGATGTC
miR-3837-3p	155	AAGATTGTTTTCTAAAAGT
miR-4039-3p	155	ATGTTTTTTTCTTTGTATT
miR-4426	152	GAAGGTGGACGTACTGTTG
miR-3552	152	AGGTGCTGGCACACTTCCT
miR-2426	149	AAGGAAGTGTTGGAGAAG
miR-2180	149	TGGAAATGTGATAGGCGTGCAT
miR-5326	148	TTGAACAGGCTTAGCAAACAAATGACA
miR-761	148	GCCGAAGTGGTGAAACTGGTAGACA
miR-4001g-3p	148	TGGATGCATATTTTGGACAGGC
miR-147b	148	TGGGCGGACGGCTTCTGCT
miR-1014-3p	146	AAATTCATTTTCGTTTGGCTG
miR-124-5p	146	TGATCACAGCGGGCCTTGAT
miR-2-5p	145	ACAAGCGGTGGATGATGTG
miR-1552-3p	143	TGGCTGCTCTGACTGGCTG
miR-4874*	142	CCGGCTGTTGGTGCAGAAGG
miR-356	140	TATGGCAACGGGAACAAACA
miR-276	138	TAGGAACTTCATACCATGCTCG
miR-593-5p	137	AGAACCAGCCAGGCATGTTCAC
miR-799	137	TGAACTCGGAAATAAAGCATAGTGG
miR-3964	136	ATGAAGATGGAAAGCACTGAAA
miR-142-5p	134	CAAAAGTAGAAACGGACTC
miR-375	131	TTTGTTCGTTCGGCTCGAGTT
miR-1582	131	TGGAAGATGAGCCAGAAAACAG
miR-4428	130	CAGAAGACTGAACATGGAGC
miR-1790	130	CGCGGTGGGGCGGGGGGG
miR-4987-3p	129	TGGGTCTCGCCATTGCAGC
miR-5688	129	TACAAACCCTGTAAAAAGCT
miR-589	129	TGAGAACCAGTGGCTGCTCCTGAGG
miR-1641	128	TGGATTAAGACCGTCTGGG
miR-253	127	TTAGTGGACGTTTGGGAAG
miR-5318	126	TTGTATAACTGCAGAAGACTTTTCTCC
miR-200*	125	CGATCATACTGCAGCATATGGTA
miR-3207	125	TGTGAAGTCGAGTAGGAGAAG
miR-5325	124	TTGAAGGAAAACAAGGGAGGCAGGAAC
miR-3912	124	TACGCATAAAAGGACAGT
miR-2362	124	CACATGTGATGAAAGCGTTTGCCC
miR-4872c	124	TGTGAGAGACGACAAAAGCGACTG
miR-310	123	ATATCGCACATCCTGCACCGGCCTAT
miR-4689	122	TTAGGAGACATGTAGAGGCC
miR-932	122	TATGCGAAGCATGTGGAAGGAAG
miR-4738-3p	122	TGAAGAACTGGAGCGCATGGAACGA
miR-4059-3p	122	CATGCGCACTTGCATCTC
miR-2698	121	TGAGCTTCTCCTTGACCAAGCTGTGC
miR-4204-3p	121	TTGATTGTATATTTACAG
miR-31a-5p	120	TGCAGAGATGTCGGCAGCTGAT
miR-187*	119	GCTAGACACAGAGACAAGGA
miR-2778a*	118	TTTGTTTGCATATCTTGA
miR-2386	118	TTTTTTTTTTCGTTTTGCC
miR-192-5p	118	CTGACCTTGATGACAGCT
miR-92c-5p	118	TGGGTCTGTATTTGTGCACA
miR-4298	117	CAGGGACGGACGAGGAGGAG
miR-575	116	CGAGCAGTTGGACAGGTGGC
miR-2967	116	CATCAAAGTGTGTGAGGACTG
miR-548ab	116	AAGTAGTTGTGGATTTTGCTG
miR-4077a-5p	115	AACGTTGGAAAGATGATTGCT
miR-200c	115	TAGACTGCCTGGAAGATGC
miR-4016-3p	114	TGTTCTGTGATTTTGAAG
miR-796	113	TGGATGAGTGAGGTTAGAA
miR-3575	113	ACTGCTGTGTCAAGACGAA
miR-204*	113	CGGGACAGCAAACGGTGA
miR-3967	112	CAGCTTGTCAGACTGATTG
miR-2411	111	TGCAGTAGACGTCAGATAGCCA
miR-3855-5p	111	TTCTAGATTTGTTCAAGGCTTTGGC
miR-30e	111	CTGTGTCGTCGATGTTTGC
miR-22b	111	ATAGCTCAGTTGGAGAGCTGT
miR-1789	110	TTCTTGGTGTACTTGCGGATGCATG
miR-1707	109	TCTCTGACGGGTCTGTATCGTG
miR-2817	109	AAGAAGACTGCATAGACGATG
miR-5698	109	TGGGGAGTGATGAGTTGTGG
miR-1661	108	TAGAGACTGTTTAAATGTGCT
miR-130c	108	CAGTGCAATATTAAAAGG
miR-190b	108	TGCTATGTTTGGTTTCTTGGCTGCAC
miR-382-5p	107	GAATTGTTCGTTGGATCG
miR-354	106	AGCTTGTTTGTGCTGCACT
miR-4487	106	AAGCGGCTGAAGATGGCAG
miR-5611	106	CGTCTTGTCGTATTCTTG
miR-2397	105	CAGAGAGTGGCATGAACAT
miR-2260	105	TAAGTGGCTTGTCGGAAATC
miR-4029-5p	105	AAATCGAACTGTAGTAAACC
miR-72	104	CGGCAGGAATGTTGGCATTGC
miR-5097	104	GGGTTCGTGTCCCTGTTCGGGCGCCA
miR-1562	104	GACACTGTAGTGGAGGGCTCC
miR-103	103	AGCAGCATTGTACAGGGCTATG
miR-4002-5p	103	TTTGAACTCTTGGACGAAGTGG
miR-367-5p	103	AGTCAGTCATGTGCAGGA
miR-3306	103	TGAATCAGAATAGGTTTTGACGACAGC
miR-3545-3p	103	TTGAACACTTTAAGAACACTGG
miR-4089-5p	103	TTGGAGATGAAGTGCTTT
miR-1399	102	TGAAGTAGATGTGCTTCTGGT
miR-4468	102	AGAGCAGAGGACTGTAGAT
miR-7	101	TGGAAGACTAGTGATTTTGTTGTT
miR-1273f	101	TGGAGAAGGAGTTGCAGG
miR-5327	101	AGTATGGTTGTAGGCTGCC
miR-1407	101	AAGGAGCTGATGATGAACA
miR-4819	100	TACTGTGGAACAAAATGTATGCGAT
miR-383-5p	99	TAGATCAGAAGGTGCTGGCT
miR-214	99	CACGGGAACAGAGAAGCAG
miR-182-5p	99	TTTGGCAATATGGCAACTCCACT
miR-146b	98	TGCAGAACTGAATTACAATGACGGC
miR-4042-3p	98	GATATGGACTAGAATCACG
miR-7-5p	97	TGGAAGACTAGTGATTTTGTTGT
miR-669g	97	TTGGATTGTATGTGTGCATGCAT
miR-2321	97	TTCTGTTGGTTTTTGTTTT
miR-4087-3p	97	ACGTGGATGAGTGGCAGGCTTGATA
miR-750	96	TCAGATCTAACTCTTCCAGCTCA
miR-142	96	CCCATAAAGTAGAAAGCACT
miR-m108-1	96	TTTCTGTACCGTTGGCTCGTGTG
miR-4863*	96	TCATTTTGGTTGTCAGGC
miR-4829a	95	TGTACTCCTATCGAATGCCGGC
miR-92a-3p	94	TATTGCACTTGTCCCGGCCT
miR-146b-5p	94	TGCAGAACTGAATTACAATGACGGCT
miR-4006b-5p	94	TGGAAATGGCACGTAAGGAC
miR-5190	94	CCATGATGACTGAGTGGATCCA
miR-283-3p	94	CGAATTTCAGTTGGCATG
miR-750-3p	93	TCAGATCTAACTCTTCCAGCT
miR-2193	93	TTGTGTGTATAGAGATTGTGTGAA
miR-2450b	93	CAGGTAGTAGAGGTGCACGAG
miR-5315	92	AACACAACATCCGGACAAGCAC
miR-133a	92	TTGGTCCCCTTCAACCAG
miR-2162-5p	92	ATGGATTGTGCATATTACA
miR-559	91	TAAAGTAACTATAGGACAAAA
miR-320c	91	AAAGCTGGTAGAGAGGGG
miR-4429	91	AAAATCTGGGCTGTAAAGGCG
miR-2384	90	ATCTGTGACTGAAGTGAGGATGG
miR-2818	89	CAAGTAGGAAGATATCAGAATG
miR-412*	89	TAGGTCGACAGATGAAAAGT
miR-1177	89	CCAGTAGGGCTAATGGTT
miR-71-3p	88	TCTCACTACCTTGTCTTTGTTG
miR-3896-3p	88	CAACTGCAAACGGAAAGGCT
miR-3506	88	ACCAGGTTAGAGGACAGT
miR-1354*	88	GCTTCAGAGCCAGTGAGCC
miR-71*	87	TCTCACTACCTTGTCTTTGTT
miR-2535	87	TGCTCCTCGGCATAGTCAATCACTTGCAG
miR-4651	87	CGGTGTGGGTGATCGGTGC
miR-4112-3p	87	TGGGATGATGATGTATGG
miR-223	87	TGTGCAGGCTGTAAATATACAA
miR-3338*	86	AGACAAAAACAGTAGCTGGCAA
miR-4496	86	GAGGACTGAAGTGAGAAGG
miR-3835-3p	85	TTGAGTTCGTCAGTTTTGAGGCA
miR-1478	85	TGGGAACATGTGGAGCAGGTGA
miR-3526	85	TTGAAGATGGGTTGGTTTG
miR-239a-3p	85	AGTGTCTGTCGTGCCAACA
miR-12-5p	84	TGAGTATTACATCAGGTACT
miR-193*	84	TGGGCTGTGCGGGCGTAGACG
miR-1348	83	AAGAGCAGAGGAACAGCGCTG
miR-152b	83	TCGGTGCAAACAGGACTGTTG
miR-4073-5p	83	ACGACACAAGTAGGATACTTTT
miR-184b	82	TGGACGGAGAACTGATAAGGA
miR-4499	82	AAGACTGAAGAGGAGGAAGAA
miR-883b-5p	82	TCTGTAGAATGGGTAGCGCA
miR-5328	81	TTAGAGGAGTCGAAGCTGCGTTGGCC
miR-4006a-5p	81	TAGAGAACATGTAAGTAGAGC
miR-994	80	TAAGGAAACAAGGCGTGA
miR-466b-1*	80	TATATATACACACACACACACA
miR-4901	80	TAGATTATTTCGGGATGGCACTGT
miR-5403	80	ACGGAGAAGAAGAGGAATGC
miR-103a-3p	79	AGCAGCATTGTACAGGGCTATGA
miR-183	79	TTGGGAATCGGTAGAATTTCACTG
miR-4006c-5p	79	TGAGAACGATGTAAATGATGGC
miR-4443	79	TAAGAGGGCGTGGGTTTT
miR-5350c	79	CTGTGGTACACCTGAAGAAACGTCA
miR-1648*	78	TGAGAGTGGAGCAGGACTGTCT
miR-125a-3p	78	ATGCAGTGTGAGGTTCTTGAGCAGCC
miR-378e	78	ACTGGACTTGGAGAGGCA
miR-4159-3p	78	CTTAATTGTGAATTGGTGG
miR-1636	78	GGCGTGATGGCGAGGCTG
miR-4618	78	TTGCTATAGATGTTAGCGATGAAG
miR-2414	77	TGTTGTCAGTGCGGATGGTGA
miR-432	77	TGTTGAGTAGATCGTGGGCA
miR-58-3p	77	TGCAGATCGTTAAGTACGGCAAGGC
miR-5334	76	TGTTGGTTCATCACCACCAGTCGGTGTG
miR-101	76	TACAGTACTGTGATAACT
miR-466f-3p	76	CACACACACACACACACACACA
miR-410-5p	76	AGGTCGTTTGATGAGTTG
miR-4759	76	TGAAGGACTAGATGTTGGAGTTTGA
miR-1823	76	TAGGGAATGTGATTAGGAGTAA
miR-1390	76	TGATGTAGCATTCGAGTATGCAT
miR-452-5p	75	GCTGTTTGCAGAAGAAACTGAT
bantam-5p	75	TGTTTTCACAGGATTGGGACAG
miR-2470	75	TATTGTGGTTTTGGGATGTTG
miR-5112	75	ATAGCTCAGTGGTAGAGCACT
miR-222	74	AGCTACATCTGGCTACTGGGTC
miR-1725	74	TGATGATATAGTTAGAGCATGTGGCT
miR-1612	74	TGAAGGAAACGGAGACTGACATGTGG
miR-4077c-5p	74	AAGTGGAAGTGACTTGAT
miR-1599	74	GGGGGTGTAAAAAAAAAAAA
miR-2450c	74	CGTCAGTAGCGGCACGTGTG
miR-252a	73	TTCAGTACTCGTCCGAGGAG
miR-2066	73	AACCAGCAGTGTGAAGTGTG
miR-4080-5p	73	TGCACACAGTTTAGAGCT
miR-151b	73	TCAGAAGAGGTCACAGTCGT
miR-499	72	TTAAGACTTGTAGTGATGTTTA
miR-5331	72	TCCAGAAAGCATGACTGCGGCGATGAG
miR-106b-5p	72	TACAAGTCTGACCGTGCAGA
miR-57	72	TACCCTGTAGAACCGGGCTTTTT
miR-309b-3p	72	TCATGATTCAGTTTGTCT
miR-2980	72	TAAACACTGGAGAGAGTA
miR-139-3p	71	TGGAGACGGCGGCCTGTTGCAGT
miR-4024-5p	71	TGAAGGATGAAAAGGTTG
miR-644a	71	AGTGTGGATTTCGAGAGGC
miR-2526	71	GCTGTCGGCGACTGTAGCGGTG
miR-629-5p	71	AGGGTTTAGTAGGGAGACT
miR-199a-3p	70	ACAGTAGTCTGCACATTGGTTA
miR-5691	70	TCTGCTCTGAAGAATGCGAGAAAGC
miR-4436b-3p	69	ACATGGAACAGGAAGATGTGGACAA
miR-241-5p	69	TGAGGTGATCGAGAAAGA
miR-151-3p	69	CTATGACTGACGCGCTTGAGGA
miR-5310	68	TGTAGTCTGGCAGAAACGTCG
miR-199	68	ACAGTAGTCTGCACATTGGTT
miR-757	68	GCAGAGCATGCAGATCGGGAC
miR-1410	68	GAGACGGACGTGCGTGAGGTC
miR-927*	67	AAATTGTTTGGACTTCTAA
miR-4282	67	TTCAAAACTTGGATCCAGGA
miR-4040-3p	67	GAGCCAGATCAGAAAGCG
miR-1834	67	TGGTCCTTGAAGAAGCCC
miR-129b	67	CTTTGTTGGCGGTCTTGGCGTTT
miR-451	66	AAACCGTTACCATTACTGAGTTT
miR-451a	66	AAACCGTTACCATTACTGAGTT
miR-5308	65	TCTGTGCTGTGGAGGTAATATAT
miR-199*	65	TACAGTAGTCTGCACATTGGTT
miR-3650	65	AAGGTGTGTCTGTTAGGAGTGC
miR-4334-5p	65	CCATGGTGTGACGGGCGGTGT
miR-2576	65	CTCAGTTGGAGAGCTGTGGA
miR-222-3p	64	AGCTACATCTGGCTACTGGGT
miR-4331	64	TGAGCTGTAGTGTAGGCCGAGC
miR-5100	64	TCGAATCCCACCGGTGCCTC
miR-3597-5p	64	TCGGTTATCTGGCATTTCT
miR-2900	64	AGCGGGCGGCACTGGAGA
miR-3888-3p	63	CGTGACGTATTTACAGGCT
miR-2570*	63	TTTTGTGATACTCGGTAGGCGTGCT
miR-601	63	TGGTTCTAGATTGTTGGGAG
miR-3141	63	AGGGGGTGGTGGAGGAGGC
miR-582*	63	AACCTTTGAACAACGAGCC
miR-3890-3p	63	AGCAGGGTTGTACGGCTGA
miR-1270	62	CTGAAGATGTGGAAGAGCTTT
miR-41-5p	62	GAGTAGTTTTTCTCTGCAGATGATAGT
miR-667*	62	CGGTGGATGGTGGAGCATGGCC
miR-31a	62	GGCAAGATGGCAGGACATAGCTGG
miR-216b	62	AAACTGTGCAGCAAATGG
miR-1610	62	TGGCATGGGTGGAACGGC
miR-939	62	TGGGAGCTGATGCCTGGAAGGTG
miR-2207-5p	62	TTGTGAACTTGAGGCTGTGTAGAA
let-7e-5p	61	TGAGGTAGGAGGTTGTATAGTT
miR-3661	61	TGCATGGGACTCGACAAGCTG
miR-1963	61	TGGGACGAATCTGCATGCCTATC
miR-5410	61	CTGACATCTCAGAACGACT
miR-2886	61	AGCGCGACGACGGCCGCCC
miR-1678	60	TTTGTCAAAGACAAGGCGCT
miR-5703	60	AGTGAGAAGGTCGGGAAACT
miR-5317a	60	TTCTTGTCTCTGTGTCGTCGTT
miR-148a-3p	60	TCAGTGCACTACAGAACT
miR-2	60	TTTCAAGACCGGACGGCTGATC
miR-5343	60	GAAAGCAGCAAGTTTGGATTCTGG
miR-1728-5p	60	TGGTGAACTTATTGGAAGACTCGA
miR-2491-3p	60	AGCAACAACAGCAGCAGCAG
miR-4453	60	AGCTTGGGCTGTAGACGGTG
miR-3970	60	GAAGATTGTATTTGTGCTTT
miR-1679	60	TTGTCAGAAGTGGTGTATGCT
miR-4055-5p	60	ATTCGAGAAATGTACGGTG
miR-3919	60	GTCAAGAACAACGGACTCACT
miR-3886-5p	59	ACAGCACGAGCTTGGACAG
miR-3860-5p	59	TTGACTGAAGACGATCTAA
miR-1402	59	GCTGATGAAGGTGGAACAGG
miR-208b-3p	59	AAGTAGGACGAACAAAAAGT
miR-1797	59	GCTTGGACTGAGAGGCACT
miR-4180-3p	59	TTGAACTTACTGATGGCAG
miR-1945	59	TCTTCGGGGACTGTCGTGGC
miR-1006-5p	58	TGAAGTTTGACTGAATGCGTAAA
miR-4212-3p	58	AGCTAATGCATCGTTTCGACC
miR-1764	58	GCTGCTGTGGCTGGGCAG
miR-309b	58	TCACTGGGCATATATTCGTCA
miR-3292	58	TCGAGATTGGCTGTATTTAAGAA
miR-4644	57	TGGGAAAGTAGAGAGAGACAGAAG
miR-4214-5p	57	TATGTGAATGAAATGGCTG
miR-15-5p	57	TAGTGCCACAAAAGTATC
miR-5620-5p	57	AAGAGGAGGGCTTTGACTTG
let-7i	56	TGAGGTAGTAGTTTGTGCT
miR-107	56	AGCAGCATTGTACAGGGCTATCA
miR-149-3p	56	AGGGACGGACGGGGGCGT
miR-3691-5p	56	AGTGGATTTGATGGCGACACGGTAGC
miR-965-5p	56	GGTGGAAGGTTGTAGGCAT
miR-206-3p	55	TGGAATGTAAGGAAGTGTGTGG
miR-236	55	TAAGTACTGTAGATATGACGA
miR-3834-3p	55	TCTTGGTGAAAGTAGGCAT
miR-5421	55	ACAGGAGGAAGAAGGCATCT
miR-35g	55	TCACCGGGTAACATGCGTAC
miR-3897-3p	55	TGGTGGTGGTGGTGGTGGTGG
miR-584	55	TGGTTTGTGGGAGATGAG
miR-1343*	55	GGGCTGGGCAGAGATACT
let-7e	54	TGAGGTAGGAGGTTGTATAGT
miR-236-3p	54	GAATCTGTCACGAATGACGCT
miR-3473b	54	AGGCTGGAGGACGTGCTCAG
miR-4984-3p	54	AATTTTCACGTAGTCGCTGG
miR-669n	54	GTTCTGTTGTGGATGTGTG
miR-5111-5p	54	ATAGCTCAGTGGTTAGAA
miR-2854	54	TGCTTCTCGAAAACTGCAGGCGCGG
miR-3959-5p	54	GTTGACAGAGGACATACACT
miR-138-1-3p	54	TCTCTTCAACAACAACAGGGCC
miR-153*	54	GTCCTTTTTTTTTATGCA
miR-3112-3p	54	CGTTTGTCTCTTCCTTTCC
miR-5336	53	TTTGATCTCATTCGGCGCGGTTTCCTC
miR-133-3p	53	TTGGTCCCCTTCAACCAGCTGT
miR-219-3p	53	AGAGCTGTTAATGGACGAGCATGAA
miR-1598	53	ATGGAAGCACGGTCAAGAGCAT
miR-199a*	53	CAGTAGTCTGCACATTGGTTA
miR-1175	53	AAGTGGATGATTGGGACGTGCACTC
miR-43a*	53	TGATAGAAAGTACTGCATATA
miR-20b	53	TAGAAGTGTCAGCACGTGCAGGTA
miR-4010-3p	53	ACAAGTTTGGCGACATATTC
miR-31b	53	GAACAAGATGTTGGACAAGCT
miR-4020a-5p	53	TGTGGTTAGATTGTTGAGTGCA
miR-955-3p	53	TGCATTCGTTTTCTGAACGAGTAGA
let-7f-2-3p	53	CTCTACGTCTACTTTTTC
miR-147	53	TGTGCGGAGATTGCTTCTT
miR-3075-5p	53	TGTCTGGTGAAGCAGCCAAGAAG
miR-5119	52	CTCATCACATCCTGGGGCTGT
miR-22	51	AAGCTGGAGTTGGAGAAGCTGC
miR-3666	51	CATGCATGTTGTAGATGGCCGA
miR-4971-5p	51	CGATGCAGAACTTGTCAGTGGCGTA
miR-320e	51	CAAGCTGGAGTTGGAGAAGC
miR-2943	51	TTCGAAGTAGGCGTTGCAGGCAAGA
miR-2284c	51	AAAAACTCGTTTGGTTTCT
miR-4028-3p	51	TGAATGGATGTTGTGTTGC
miR-921	50	CTATGAGGGACAGAACGGTC
miR-17a*	50	ATGCAGTGGAGGACTCTCG
miR-3492	50	ATCCTGTGTGAATTTCGTCGT
miR-4057-5p	50	GCTTCGGCGACTGCAGCAT
miR-133	49	TTGGTCCCCTTCAACCAGCTG
miR-133b	49	TTGGTCCCCTTCAACCAGCT
miR-107-5p	49	AGCTTCTTTTAAAGATGTTGGCCTGTG
miR-489	49	TGACTCATCACAGATACGGCGGCA
miR-2239	49	GGGCAGTGTAGGAAAACCT
miR-466n-3p	49	TATACATGGGCATACAAG
miR-335	49	TCAAAGCAATAACAAAGTTG
miR-133-5p	49	GCTGGTTCGAATCCGGCTCGA
miR-4189-5p	49	ACGTGCGATGGTAGTTTGACAT
miR-1193-5p	49	CGGAGACCGTGAACGTACA
miR-2001	48	TTGTGACCGTTACAATGGGCAT
miR-5307	48	TAATCTCATTTGGTATCTC
miR-2837	48	TATGGTACTAGTGGGAATA
miR-3384*	48	TGAAATGCTGTCGTCTTCCGCC
miR-1184	48	TCCTGTAGCACTTGATGGCTTC
miR-2290	48	TGCCTCTGTGTCGTCGTTTTGT
miR-190b-3p	48	AGTGAGATAGTCAAGCAACTCTA
miR-2227	48	TGGACAGTTAGAAAAGACGTC
miR-2299-5p	48	ACTGCATGTCATTTTCCTCTGAAA
miR-456	47	CAGGCTGGTTAGATGGTTGTCT
let-7i-5p	47	TGAGGTAGTAGTTTGTGCTGTT
miR-3096-5p	47	TGAGCCAAGGATCAAGGACT
miR-962-5p	47	AAAGGTAGAAATTGTGCTGT
miR-466d-5p	47	TGTGTGTGGTACTGAAGCATG
miR-2392	47	TGAGGATGGAGTGAAGGTG
miR-582-3p	47	TAACTTTGAACACCCTGAAC
miR-4430	47	AGCTGGAGCTGGAGGCGGAG
miR-558	47	CAGCTGCTCTACCAAAAAT
miR-267	47	GCGGAAGTGTCTGCTGCAT
miR-241	47	AAGGTAGGTGCAGAAAAAT
miR-276-5p	46	AGCGAGGTATGGAGTTCTTACT
miR-4502	46	GGCTGATGATGATGATGCTGAAGCAG
miR-2478	46	TATCCCACTTCTGACACCA
miR-3025	46	AGTAGTAAGGAACGTTGGACA
miR-3914	46	AAGGAACGCGAAAAGGAAGT
miR-2538	46	TAGGTAAGAACTAGAAGATT
miR-379-5p	46	TGGTAAGCAGGAACGTAGG
miR-202-3p	46	AGAAGGTAAAGACTGCATGGGAAGGA
miR-193a	46	GGTGAATTTGTAGGCATT
miR-130a-2*	46	CTCCCTTTTTTGTTTACT
miR-344b-5p	46	AGTCAGTGCTGGTATTTC
miR-511-3p	46	AATGTGCTGAACCAAAAGAGAGGAT
miR-3870-5p	46	TCTGGAGGACAAGAGGAAAC
miR-4457	46	TGACGAAGGTATATGACTGGCGTA
miR-198	46	AGTCCGAAGGGATGCAGG
miR-3507	46	TGAGAAAGGGCATGTACT
miR-4127-3p	46	GGGCACTGTGGAGAAGTT
miR-1355*	45	TTCCTCTCGGTCGCTGGCAT
miR-988*	45	TTGTTTGTAGCAAAGTTGACTA
miR-1557	45	CCCGTCGGCTGTCGGTGG
miR-1400*	45	GATGGACAGTACGGCGAG
miR-2477	45	GTGGAATGATGAGAAGCTGAGG
miR-4072-5p	45	TTTCTTTTGAACGGCTTCAATTTT
miR-193a-5p	45	TGAGGTTTTCCGGGTGAGATGA
miR-2364	45	TTCTGTGGATGCATGTGGAAGGAG
miR-3865-5p	45	AAGCAAGATCTTGGCGTGA
miR-250*	44	CTGGATTTGACTGTTGATCGG
miR-2256	44	TGATTGTGGTGTGTGCAAACCG
miR-128-3p	43	TCACAGTGAACCGGTCTCTTT
miR-183-5p	43	ATTGGTCTAGTGGTAGAATTCA
miR-4017-3p	43	TAAGTGCATGTAGGAGAGCT
miR-4791	43	TAGATAGATGACTGTAAAA
miR-107*	43	AGCTTCTTTTAAAGATGTTGGCCTG
miR-4760-5p	43	TTTGAGATGTGAACAGAGAAGTTATG
miR-999*	43	ACAAAGTTCAGTAGGTGAATGATG
miR-2051	43	TACAGGGTCTTTTTGATG
miR-5306	42	AGAGTATCACGTGACGCT
miR-1720	42	AAGCAACAGGGTGGTCAGA
miR-5395	42	AACACAATGGACTAGTGC
miR-4000f-5p	42	TGAAGACTCGCTGGACAAG
miR-371a-5p	42	ATAAACTGTAGGGGGCACC
miR-4648	42	TGTGGGACTGAAAATAGATGGAG
miR-23a-3p	42	AATCAGATTGAGGGATTTCC
miR-5445	42	TCTAAGAGCTTCTGGAAGGA
miR-4177-3p	42	TAATCGGCTGTTTAAAAAA
miR-466c	41	TGTGATTGTGTGCATGACAGGC
miR-765	41	TGGAGGACGAAGAAGGTGACGT
miR-276*	41	AGCGAGGTATGGAGTTCTTAC
miR-124b	41	TAAGATCACGCGGCAATACC
miR-753	41	AGCTTGTAGTTGGATCTCA
miR-508-5p	41	TACTCCAAGGCGCGCTGACCCATG
miR-4124-5p	41	AACGATATGTGAAAAAAATG
miR-4784	41	TGGAAGATGGCTGGGACAGA
miR-2804	41	TTTGCGATGTGTAGAATACACGGTTA
miR-105-1	41	TAAGTGCGCAGACTCCTT
miR-548g-3p	40	AAAACTTACTTACTTTTTAA
miR-339-3p	40	AGTTCTCGGAGGCCAGGCCC
miR-263	40	TGTAATGACCTGAAGAATGCAC
miR-101-3p	40	TACAGTACTGTGATAACTGAA
miR-1799	40	TGAAGTGAATGCATGATGTA
miR-632	40	GTCTGCTTCCAATGTGGGA
miR-3653	40	TCTGAAGAAGTTGATGAAC
miR-3842-5p	40	AGGAGGAAAATGATGGCGG
miR-293	40	ACAAACTGGTGAAACTTT
miR-548t-5p	39	CAAAAGAGTCGGTGGTTTTCG
miR-4115-3p	39	AAGTGGGAGGGCAGATAA
miR-4054-3p	39	AGTTTCGACCATCGTTCT
miR-4781-3p	39	AATGTTGGAACTCATCGCAGTG
miR-2833b	39	AGCATTGGAAATTACTTT
miR-101a-3p	38	GTACAGTACTGTGATAACT
miR-2954*	38	GCTGAGAGGGCTTGGGGAGAGGA
miR-383	38	TAGATCAGAAGGTGCTGGC
miR-252	38	TAATCGTGACTAGTGACGCAGGCAG
miR-3791	38	TACGGGTACGGATTCACCA
miR-1322	38	GATGCTGCCGACGGATGCT
miR-2836	38	CATCAGCTGTAGATGACGCT
miR-2888	38	GGGGGGTTGGTGGGGGTTGG
miR-640	38	TGATCAGGAACCGCATCT
miR-489-5p	38	TGGTGTAAGATGACGTCATG
miR-3054	38	TTATGGATTCTACTTTGATCACCGGC
miR-1829c	38	AAGCGAAAGTTAAAGATGGTGAAC
miR-5317b	38	TCTTGTCTCTTTGTCGTCGTT
miR-237*	38	CGTGCCGAGCACTTGGGGA
miR-3787	38	AGAGTCGTGCTAGTGTGTGGCAA
miR-iab-8	38	TACGTATACTGAAGGTAT
miR-148b-3p	37	TCAGTGCATCACAGAACTTGGT
miR-128	37	TCACAGTGAACCGGTCTCTTTT
miR-4713-3p	37	TGGATCAAGACATTGTGGGAGAAG
miR-5322	37	TCTGTAGACTACGCAATCATCAGCAAA
miR-1712	37	TTCGGTAATCTGGAGTTTGG
miR-22a	37	AAGTGCAGCTGATGAATTGT
miR-2856*	37	TTGTTGTGGTTCGGAGTC
miR-1421h*	37	ACTGCATAGCCGGACCTCC
miR-2383	37	CTGGTGATGATTGCTAGACT
miR-276a-3p	37	TAGGAACTTCATACCATGCTCT
miR-54-5p	37	AGAGACGAGACGACGATGAACA
miR-285	36	TAGCACCATTTGAATTCAGTTC
miR-3958-5p	36	AGGTTCTCACTTGAGTATTTGC
miR-1594	36	TGGTTGGATGGGTGGGTT
miR-3851c-5p	36	AGTTGGATTTGGAGGCATCT
miR-970	36	TCTAAGACAACACGGCTGCT
miR-29a-3p	35	TAGCACCATCTGAAATCGGTTA
miR-143	35	TGAGATCGAAGCACGGCTTGCT
miR-5549-3p	35	TCTGTTGGTTTTTGTTTTGGT
miR-4814-3p	35	TGGCAAAGTTAGGTATGATGAAGTA
miR-1000	35	AATTGTCTCGTCAAGCAGC
miR-124-2*	35	AGTGTTCACGTGGACCTTGC
miR-2944a	35	GAAGAAGACTTGCTGTGATCGA
miR-1016-5p	35	TAAGTATTGAGATAGTGA
miR-2989	35	GCACGTGTGTAGAACTATT
miR-5320	35	TGGAAGGTCGGTTTTTGGG
miR-3384	35	TGTTCTTTGGCAGCTGGTAGACGA
miR-92e-3p	35	TATTGCACTGCACTAGAACTGG
miR-3003a-5p	35	TTACCAACTTGCATTCAACTTCAAC
miR-1998	35	TTGACGCACAGATGTACTCAG
miR-5451	34	TGGACCAGATGTGAAAGAG
miR-15a	34	TAGCTAAGGACGGAATGTGTTTGAG
miR-1643	34	CAAGAAGTGGCTCTGGTGGAAGA
miR-669c-3p	34	TAACACGCACACAAGTAAA
miR-98	34	TGAGGTAATAATTTAGTTGT
miR-877-5p	34	TAGAGGAGATGACGCAGTG
miR-3161	34	TACTGTATAAGAAGAGGCCCAGAT
miR-4717-3p	34	CACATGGGTGCTGGGCGT
miR-263b-5p	34	CTAGCACTGGAAAATGCAC
miR-4470	34	TGGCAAAGTGGAAGCTCGCGAA
miR-2305	34	CGGGGTGGAGGAAGGGGG
miR-4090-3p	34	AGTGTGTATGGTTGTCGTTG
miR-1549	34	TTCCCTTCCTGCAGCCCGG
miR-1010-5p	34	TATAGAGGTGTAGATAAAA
miR-486-5p	33	TCCTGTACTGAGCTGCCCCGA
miR-277c	33	TAAATGCATTATCTGGAATG
miR-3734	33	TTTCGGAGGATGACGTTAG
miR-3253	33	TACCTTGTAGACTCACTTCGTACGTG
miR-181b	33	AACATTCATTGCTGTCGGTGG
miR-4546	33	ACAGCAAGTCGGCTTCGAGG
miR-1776	33	TGTAGTGATAGAGAGAGCACTGGTT
miR-4570	33	TTGACTATGTTTGGATGCT
miR-1564	33	GTAGATGAACATCTGGCAGTAGGGGT
miR-3852-5p	33	ACGGGGACCTATAAGGAGAG
miR-969-3p	33	AACTTCATGTTGAGCTGT
miR-30c*	33	TTATCATGTCAGGGTTTGCGTTTGC
miR-584-5p	33	TCATGGATTGCACTTGGCGACTGAG
miR-338b	33	CTAGTGCTGTGACTTCGTTCT
miR-2812	33	AGGCTGTAATGATGAAGGCT
miR-2b-2-5p	33	TTCTTTCACAAGTGGTCGTGAAGT
miR-1205	33	TGTCAGTGTTTGCTTTAG
miR-1958	32	TAGGAAAGAAGGAAGCGACGTAACGT
miR-669p-3p	32	CACATACACGACACACACATAT
miR-200	32	AATACTCTGGTGGATGATGTCT
miR-466q	32	TGACACACACACACACACAT
miR-282-3p	32	ACTATCCTGATGAGGCTA
miR-4535	32	TGTGGACCTGGTGGATGAC
miR-4315	32	CCGTTTCTGAGCTGGACGAG
miR-194*	32	GCAGTGCGGCTGCTTTTCT
miR-1265	31	CAAGGATGTGGACAAGATTGCT
miR-2348	31	TTCGGAAGTGGTGGAAGCGGCC
miR-1731	31	ACTGACTGCAGCACTGATAGGCT
miR-185*	31	TATTCCTTGGTCCTTCATACT
miR-33a	31	GTGCATTGTAGTTGCATT
miR-269	31	TGGCAAGCCTGGCAAAACTC
miR-1422j*	31	TCAAGCCAGAGCAGATCTTC
miR-3673	31	TGGAATGTACATAGGGAATCA
miR-1255b	31	GGATGAGATAGAGAGGGTT
miR-233-3p	31	TTGAGCAATGCCCTGTCGT
miR-5350a*	31	AGTTTCTCAGGACCTTGGCTGTATT
miR-4985-5p	31	TGAATTACATCGTCGTGTAACATT
miR-804	31	TTGTGAGTTCGTGCCTCACCTGGGGA
miR-20a*	31	ATGCATTGTGACACTTGAA
miR-1960	31	CCGGGCTGTTGAAGAGGCT
miR-45-5p	31	CATGGATGTGCTCGAGTCAGA
miR-101b	30	TAAGAACTGTGAGCAGCTGAA
miR-20b*	30	ACTGTAATGTGGGCACTTA
miR-2409	30	TCTCGCTGGACGCGTGGCCT
miR-2390	30	TTTTGTGTTTTTGTTTTC
miR-20a	30	TGAAGTCTTTCGTGCAGG
miR-4737	30	TGCGAGGACTGCGACAGAG
miR-4119-3p	30	CACGAATGCAGGCTAAAAA
miR-509b	30	TGAATGTGAACGTCTGCTGAAGA
miR-3654	30	GGGACTCGACAAGCTGGAGGAA
miR-1421h	30	TGTCACGTGACTTGCATGA
miR-3818-5p	30	TTCCTTTCGTTCAAATGAC
miR-514	30	ATTGAGCGTTTGTGAGAG
miR-3830-5p	30	CTCTGTCGTCGGCACCGAGCAT
miR-1615	30	TGGCAGCTGTCACAGCAAGAACTTT
miR-4145-3p	30	AAAGTGAATGTTGATGATGG
miR-378h	30	AGGACTGGGTGTCAGAGGG
miR-483-3p	30	TCACTTCCGTCTCCTCCTGATCTCT
miR-181a	29	AACATTCAACGCTGTCGGTGAG
miR-27b-3p	29	TCACATGGCGAAGTTCTGG
miR-1664*	29	CCATGACCAAGGAGAGAAAAGG
miR-999-3p	29	TGTTACACTGTAAATGTCGTCGT
miR-3589	29	GGGACACCAGCAGTGATGAC
miR-2049*	29	CGATCCAGTGCTGCATTTACA
miR-3612	29	AGGAGCACATAGAAATGGA
miR-277b-5p	29	TTGAACAGAAATCGCTAC
miR-4827a	29	TAACTGTATAATTGTGCATATCAA
miR-410-3p	29	AGATCACACAGATGGCCTG
miR-261	29	AGCTTTTTATTGTTTCAG
miR-124	28	TAAGGCACGCGGTGAATGCCAA
miR-221-3p	28	AGCTACATTGTCTGCTGGGTTTC
miR-3968	28	CGAATCCCACTTCTGACACCA
miR-277a	28	TAAATGCATTATCTGGAATGGA
miR-1354	28	CTGGATGTGATGTGTCTGAAG
miR-2374	28	TTGGGGCTGGAGAGGCGGTT
miR-4856a	28	ACGAGTGACGTCAGGGCCT
miR-4008b-5p	28	TAGCAGTGATGCAAGTGG
miR-4211-5p	28	TCTCAGAAAAGATTGCTTG
miR-1757	28	TAAGAGGCGGAACTGAGTT
miR-4111-3p	28	TTTGATTATCTTTGCGGT
miR-989-3p	28	TTGCTGTGACGTAGGTGGAAGC
miR-5329	27	AGCGACTTGAGCGGTTGTGCGTT
miR-709	27	TGAGGCAGAGGACAGAACGGA
miR-4506	27	AGAGGGGTGGTTGAGCAA
miR-7c	27	TGGAAACTGATGAGCTGGCTGA
miR-323*	27	AGGTGGTCCCTGGCTGCGACGC
miR-1434	27	GAAGAAACTAAGGTCGTCGTGAGG
miR-2733e	27	TCACTGGTACTGTAAAGCAT
miR-2a*	27	GTCAAAGTCGAGGTGTTTG
miR-4945-5p	27	TTTCTTTTCTTTTTGTGCT
miR-5132	27	GCGTGGGCGGTGGACAGG
miR-653	27	TTGAAACATTTTACTGCC
miR-3885-5p	27	CGGCGGCGGCGGCAGGACG
miR-3823-5p	27	AAAGGTCTTTTTGGTATT
miR-2222	27	TAGCACTAAAGAACACATCCAGAC
miR-221	26	AGCTACATTGTCTGCTGGGTTT
miR-346-3p	26	AGCAGGGGCTGGGCTGCACGTC
miR-4503	26	TTTTAGCAGGAATATGAGCAGATTTA
miR-1574	26	ACTGGACGATGTGCAGAAGCTT
miR-2764	26	TTCTAAATTGTAGTTACGGG
miR-84*	26	ACGATCATTTTCAGACCGCTCGGC
miR-3031	26	TTGTTTTTTAATGCAAGTTTCCACGA
miR-666	26	GCGGGACGGCTGGGAGAAG
miR-2575*	26	CACCGACAGTGGCAACAG
miR-3605-5p	26	TGACGAAGGATAGCATAGCGAATGCC
miR-235b	26	TACTGATGCACTGATCCATGGCCT
miR-2904	26	GAGACTGCCTCGGCTTGGCCTC
miR-63d	26	TACTGACCTGCACAGCGAGCGAAG
miR-1329	26	GCAGTGATCACGTTCGATG
miR-880*	26	ACGTCAGATTGGTGTGAGTGA
miR-214*	26	CAGAAGTTGTACATGTGTT
miR-4006e-5p	26	TTGACATGATCGAAGGCC
miR-795-5p	26	AGAGGAGATTGAGAGCGAGCTT
miR-28c	26	ATGGAGCTCGACAAGTCATTGA
miR-2b-3p	25	TATACGCACTTGCTTGGGACCA
miR-1754	25	TGTGTTTGGAGCTGTTTGG
miR-3683	25	TGGCGCATTAGGAAGTAGTTCA
miR-2351	25	ATAGTTATTAGTTTGGATT
miR-3678-3p	25	TTGCAGGTTTGTACGACGG
miR-2467*	25	CTCCAAGCCATGGCTGCTACTT
miR-3963	25	CGGATCCCACTTCTGACAC
miR-78	25	TGGAGGACTGGTTGTATTG
miR-2972	25	TCATGGATGGTCAACTACCTATTTG
miR-4659b-5p	25	TTGCTGTCTAAGACAGAT
miR-1381	25	GCTACGGGAGGTGCGGGGTTC
miR-769-5p	25	TGGACCTCTGTGTGCTCGAGCT
miR-51-3p	25	CATGGAAGCACGGTCAAGAGCA
miR-1375*	25	AGGGGCTGCAGCAAGAGATGA
miR-345-5p	25	TGATGATCCCCTGGTCCAGTG
miR-210	24	TTGTGCGTGTGACAGCGGCTAT
miR-21-5p	24	TAGCTTATCAGACTGATGTT
miR-2779	24	TCGTATCCGGCTCGACGGACCA
miR-1419d	24	CCAGGAGGAGATGTCATCT
miR-3470b	24	TGACTCGTAGACCAGGCGG
miR-1469	24	GGAAGAGGTCCGAAACTCTCC
miR-1208	24	TCAGTGCTTCGGACAGGCGA
miR-211*	24	GGCAAGGACAGAAAAGGGAGA
miR-3617	24	AAAGAACATAGTCTGAAGTGGTG
miR-645	24	TCTAGACTTGGGACTGCTGGA
miR-457	24	CGAGAACCACTTCAAATATTGGCAT
miR-5442	24	ACAGCAAGGGAACGGTTA
miR-3196	24	CGGCGGCGGCAGGAGGCACTC
miR-4905	24	TAGGTTGGAAGGTATTTTAAAT
miR-5466	24	TGGATGATGAGGAAGAACTGCT
miR-1600	23	ATGGGCTGACAGACAAGGGTCC
miR-2442	23	AGAGCAGGGGCTGGGCTGCACG
miR-1261	23	TAATGGATAAGGCTTTGGTCT
miR-3906	23	AAAAGATTTTGAAGGCAGTT
miR-1421ac*	23	TGCATCATGCGAGCCTGCTCA
miR-3676-3p	23	CCGTGTTTACCCCCTCCGCATT
miR-664-5p	23	CAGACCTAAGTAGAAGTGTTGGAT
miR-3564	23	AGGGAATGCAAAGAGGCAAAG
miR-1185-3p	23	ATATAAAGCATGCGGAGACTCTAT
miR-3082-5p	23	GAGAGATGTGTGTGTTGTG
miR-2441	23	ACAGGACAGAAACAGGCGGGAG
miR-74b	23	TGTCAATCAAGGCAGTTAC
miR-4021-3p	23	AAATATTGAGGACGTCGTA
miR-2039	23	AAAAAAAAAGATCAGGCTCT
miR-1601	23	ACTGTGAGCAGGTACAGAGC
miR-4657	23	AACTGTGGAAGCGGCTGAGGGATC
miR-142b-5p	23	CAGTAAAGTAGACAGACACACACTC
miR-8-5p	22	CATCTTACCAGACAGCATTAGA
miR-466i-5p	22	TGTGTCTGTGTGTGTGTGTGCA
miR-29	22	AGGCACCAGATGAAACAGAGCT
miR-19a*	22	TCGTATTTTTGCATAGTTGGCAACT
miR-1000-5p	22	ATATGTCCTGTAGACAGCGT
miR-4077b-5p	22	AATGATGAATTTGATTGTACT
miR-1280	22	TTCCCACCGCCTCCACCC
miR-3495	22	CAAACTCGTTGGCAATGT
miR-m108-1*	22	TTCATGAGCAACCGCCCGAACACG
miR-74-3p	22	TCGCAAAAATGGCAGTCCGTGACA
miR-4195-3p	22	TACATGGACTTACTTGGCTT
miR-2312	22	CAAAGCCTGGAACGAACTTTCC
miR-367-3p	22	TGTTCGCACATTGGAATGGC
miR-1814	22	AGGTTGTTGGCATTGTTTTC
miR-2201	22	TACGAAGAAACTGGAGCAGC
miR-105	22	GCCCAGTGCTCTGATCTTGGTGGT
miR-4206-3p	22	TATTGCAATGTTTAGTGA
miR-2480	22	TTGCTGTTGTCTCTTATGAC
miR-96	21	TTTGGCACTAGCACATTTTTGT
miR-5418	21	TCTTCCCTTCTGAACTGTTGCA
miR-210-3p	21	TTGTGCGTGTGACAGCGGCTA
miR-134	21	TGTGACTGGTGACTCGAGAAGG
miR-509-5p	21	TACTGCAGCAGTTGAAAATCA
miR-344a	21	TAAGGTTCTGGCTATGATT
miR-1775	21	TCTCTGTAGCCAGAATAGTACTGAA
miR-2367*	21	TTGAACAGGGCTGACAGGAAG
miR-4014-2-5p	21	GCACCACGATCGTTGGAA
miR-302a-3p	21	TTAGAGTGGTTCCATGTTTTTGA
miR-4077d-5p	21	GCAGTTGACTGTATTTGGCT
miR-3363	21	TGAACGTTTTGTGTACCGTTT
miR-263b	21	TTGGCAGTGGAAGATTCAGCG
miR-4887	21	TTCTCGATTGTTCAGTCACA
miR-581	21	TGTTTTGTTCTGTAGATGCAT
miR-322-3p	21	AAACATGAAGCGCTGCAACAC
miR-2898	21	GGTGGAGATGGCCGAGGA
miR-2712	21	GACTGGGACGGCAGCCGC
miR-4256	21	ATGCTGACATGATGAAGGAA
miR-2941	21	TAGTACGGCACAGAACCCATCGGA
miR-4729	21	TCTTTACGGTTGGGAAGCA
miR-4001c-5p	21	CAACTTTTCCAAGGAGCAG
miR-1687	21	TGGGAAATGAGCTAGCTGACGC
miR-281-2-5p	20	AAGAGAGCAATCCGTGGACAGT
miR-3268	20	TGAAGTATGGCATGATCATTAGGAGAACTA
miR-5443	20	TGTTGAACAAGGCATTTCTGATC
miR-4508	20	GAGGGGCTGGGACGCGTCGC
miR-5456	20	TCTGTGGGCTGAGCGAGCAC
miR-1b	20	TGGAATGTTAAGAAGTATGGA
miR-2399	20	TTTCTGTAGCAGTTGGAACGAG
miR-2024g*	20	AAAATATCGGGGTGGGCAA
miR-365-2-5p	20	AGGGACTTTAGGAAGCATGGTGTG
miR-346	20	TGCTGATGAGTGCCTGCTTCT
miR-4311	20	AAAGAGAGCTGAGCTGCATG
miR-4139-3p	20	AAAGTGTTTCGGTTCATGT
miR-4144-5p	20	TTTGTCTGACATCGCAAGC
miR-4419a	20	TGAGGGACGAGACTGGCGAC
miR-2284t*	20	GAAGACATTCGTCGGGTTTTC
miR-2032b	20	CGCTGCAACAGTTCAGAAG
miR-4447	20	GGTGGGGGTCGTTGGTTT
miR-3254	20	TGCGGAGGAACTTAAGCAGAG
miR-2298	20	ACTGATGTTATTGTTTTC
miR-1682	20	TGGGGTCGATGGTAGCTGAGGTG
miR-4712-3p	20	AATGAGGTCCGTACTGTAA
miR-4687-3p	20	TGGCTGTTGGAGGAGGCTC
miR-423-5p	19	TGAGGGGCAGAGAGCGAGACTTT
let-7g-5p	19	TGAGGTAGTAGTTTGTACAGTT
miR-548f	19	ACAAAAACTTACTTACTTTT
miR-5309	19	CAATGCCCATGGAAACCCCGAA
miR-33	19	GTGCGATTGAAGCCTGCATTGC
let-7d-5p	19	AGAGGTAGTAGGTTGCATAGTT
miR-154-5p	19	TAGCTTGATTCGTGTGCCTTCG
miR-144-3p	19	TACAGTATAGATGATGTA
miR-34c	19	AGGCAGTGTAGTTAGCTGATTG
miR-3473	19	TGGACACTGATGGCTCCAGCA
miR-181b-3p	19	CTTCACTGAACGAGGACTGCAT
miR-1278	19	TAGTACTTTCATACTCCTCT
miR-1506	19	TGGAAGAACCTAAGTAGCCCTGA
miR-4967-5p	19	TGCATTTTCTTCTGGTGGAC
miR-2825	19	AGGATCACGAAGAAAGACAT
miR-3110-5p	19	TTCTCCTCCTGAAGGCGC
miR-3792	19	ACTGGGGAAAGAGAGAAGG
miR-429-3p	19	TGATACTGTCTGGTCAATACGCCGTG
miR-335-3p	19	TTTTTCATTTTCTCCTCGAACTC
miR-3407	19	TCGACTGGCAGAGACAGGAAGTTG
miR-2522b*	19	AGAGCAGCAGCAGGTCTTCGTC
miR-4442	19	GCAGGACAAGGAGGTAGAGG
miR-363	18	AATTGCACGGTATCCATCT
miR-92a-1*	18	GGGTGGGGATTTGTTGCATTACT
miR-30a	18	TGTAAACATCCTCGACTGGAAGC
miR-30e*	18	CTTTCGTTACTGTGTTCACGTC
miR-5305	18	TTGGGCTTGAAGATTAGCTTAG
lin-4	18	TCCCAGAATGACCTCAACTGTG
miR-132	18	TGAACAGTCGACAGCAATG
miR-218a-1*	18	AAACATGGTCGTGAGAGCAC
miR-25	18	CATTGCACTTGTCTCGGTC
miR-4035-3p	18	ATCAGAACTAGTGACATTGCAG
miR-1421d	18	TGGAGGTAGTCGCGCGTGCATGCCGT
miR-4307	18	ATATTTTTTCGCTGTTTGC
miR-458*	18	AGCGATTTTCAGGAGCATA
miR-3794	18	TGGAACTGTAAGAGGAGTTTTC
miR-1788a-3p	18	CAGCAGCTGAGGCAAGACTG
miR-2733f	18	TCACTGGTTCTGTATGAAGT
miR-3847-3p	18	GCTCGAATGTGAACAGGTT
miR-218a*	18	ATATGTTTTTCTGCACCAGGT
miR-4059-5p	18	TAGCAGCAAGGACAGTGAGCTG
miR-4703-3p	18	TGTAGTTGGTATTGTTTGCGACGG
miR-5689	18	TGCATACACCTGAGGCCTGA
miR-1422l	18	TTTCTTATCAACCCGTCTTTTACT
miR-966-5p	18	TGTAAGTGTGGCTGTGTGG
miR-2284j	18	GAAAGTTCGTTCCAGGCTTT
miR-2285c	18	ATACTGAACAAATTTTTGGCC
miR-4055-3p	18	ACCATTCCTGTGGATCAATG
miR-3074-2-3p	18	TGTTTCTGTCGTCGTAGGCAC
miR-4531	18	AATGGAAAGGCTTCTGAC
miR-3479-5p	18	AGTGGATGTTGGCAATTTGA
miR-34c-5p	17	AGGCAGTGTAGTTAGCTGATTGC
miR-4001i-5p	17	AGGAACTGCACAAGGAACAGGT
miR-3622b-5p	17	AAGGAATGGGAGGACATGGTGA
miR-3817-5p	17	ATGGGGGTTGGGAGTGGTAAT
miR-1951	17	GTAGTGGAACTGGAGCTGGCAA
miR-3063-5p	17	ATGAAGACAGGTTTGGACACT
miR-1616	17	TTATCCTGCAGTTTAGCGTTCA
miR-3504	17	TTGTTGGATGTCAGAAGGGC
miR-3741	17	AGAGAGGGGGACAGAAAGA
miR-5594-5p	17	AAGATATGTATTTCAAACT
miR-4835*	17	GGGGCTGGCAGCTTGGTTT
miR-254	17	TGCAGATCGTTGTTGCAACAGGTATA
miR-450c-3p	17	ATTGGATACAGTTTTGCATCGT
miR-4043-5p	17	GTCAGTCATTCGATGCCT
miR-3925-5p	17	AAGAGACTGAAATGCATCCT
miR-4179-3p	17	TTTATATACAAGAAGTAGCT
miR-543*	17	AACATTTGCTGGCACTTCT
miR-1669	17	TGGGCTCAGTTGCAGGCAC
miR-1174	17	TCAGGGATCTATTCATACACACTG
miR-4302	17	CCAGTGTGGGGTCTCGGCGAG
miR-137	17	TTGTCTTGAGAATCGTCGTGCT
miR-4037-3p	17	TGGACAAGATGGCAATGGCTT
miR-218*	17	AAACATGGTCGTGAGAGCA
miR-563	17	GAGGCTGCCAGACATTTCCCC
miR-3657	17	TGTGTCCTAGTGGTGATT
miR-4688	17	CAGGAGCAGCAGAGGCCGGG
miR-466h-5p	17	TGTGTGTATGTGTGGTGTA
miR-2551	17	TAAAGCTGGCTTTGTTTTC
miR-1623	16	TCGAGGCACAGAACAGGCAGTT
miR-593-3p	16	TGATCTCGCCGGGTTTCT
miR-3049-5p	16	TCGTGGAAGACAGTAGCGACGA
miR-2457	16	TGCCACACTGCAGAGCGTGCT
miR-4173-3p	16	TTCGAAGAAGTTGCAGACGAA
miR-323b-3p	16	CGCAACTACAACGCGTCGACCTCTC
miR-466g	16	TAAAGACACATGCAGCACATA
miR-2824	16	AGACTTCAAACGGCCACAGTAACG
miR-1331	16	GGGGGTGGGAGGTGGTTTGG
miR-3845-5p	16	TGCAAGTCGGACGCCTTGG
miR-1552-5p	16	TTAGTGCGCGGTAAGCTAG
bantam-3p	16	CTGGAGACTCATCTTTGAAAGCTGAA
miR-4849	16	TGTGAAAAAGTGAAGCGTGTTTCA
miR-4126-5p	16	AAAGATGCAACTGTTGAAT
miR-65	16	CCATGAGGACTGAAGGCGGGAAGGG
miR-767	16	TGAACCGGTTGTCTGAGC
miR-928	16	CTCGGCGTGGAGATGGCGAA
miR-5344*	16	TACCATGGCAGCTGCAACG
miR-37	16	TCACCGGGTAACAGGCGT
miR-4128-3p	16	TTTGAGGTGAAGTTGGAGCA
miR-63e	16	ATATGAACGAAGAAGCGAGTGCAGA
miR-744-5p	16	ATGCAGGGCTAGGGCTACACACCA
miR-218b	16	ATGGTTAGAGCATAGCAAA
miR-3807-5p	16	ATGGATGACGCGCGGCCA
miR-2957	16	GCAAGTTCTGTTGCACGA
miR-2549*	16	TATGATCACTGATTTCTTTTAGGT
miR-3811e-5p	16	TTCTTTACAGGCAGGTGTACA
miR-219-1*	15	AGAATTGTGTCTGGACATCT
let-7d	15	TCAGTTGTCAGGTTGGTTGTATGGTT
miR-190-3p	15	CCAGGAGTCAGACATATTC
miR-2235	15	TCACCGGGTGCATTTTCATC
miR-143-3p	15	TGAGATGAAGCACTGTAGCTC
miR-987-5p	15	TAGCAAGTAAATGGTCTGGAGTGAG
miR-363-3p	15	AATTGCACGGTATCCATCTGTA
miR-1961	15	TAGTAGGTAGGTAGTTAAAA
miR-344c-5p	15	TGTCGAGGACTGGCTGGCTAAGTAC
miR-1369	15	GTGGGTGTGGAGAGGAGGAGG
miR-802*	15	ACGGAGATCATTGCATTCAGT
miR-4716-3p	15	AAGGGGGAACGAGAGACAGGAGAA
miR-2203	15	ATCGAGACGTAGTAAGTTT
miR-297b-5p	15	ATGTAGTGTGCATAAAAACTGT
miR-275*	15	CGTGCAGCAGGAACAGAGAC
miR-33-3p	15	CAGTGTCTTCGTGCTACT
miR-4818c	15	TTATTTGCATCTTTACAGTGGTTT
miR-4678	15	AAGGTATTTTCGGACTAGA
miR-4858	15	TTTCAGTTAATGCGATTATGTGG
miR-2d	15	AAATCACAGCATGCTTAGTCAT
miR-130e	15	CAGGCAATGTGGAAAAAGGAGTA
miR-124-3p	15	TAAGGCACGGATGACTGTCA
miR-2998	15	AAAACAGGAAGAAGTAGATAA
miR-574-5p	15	GCGTGTGTGTGTGTGTGTGTGTGTGT
miR-2284g	15	AAAATGTTCGTTGGTTATT
miR-548at-5p	15	AAAAGTTCTGGGGTTTTGGCTA
miR-3872-5p	15	TGAAGTGTCAGACCGGAAATGCA
miR-352	15	AGACGTAGTAGTGTGTGCAAGTA
miR-2310	15	GTTTGTTTGGTTTGTTCTC
miR-1575	15	ACTGGAAGCATGTAGAGCAGG
miR-30a-5p	14	TGTAAACATCCTCGACTGGAAG
miR-5313	14	TTGTAGCCAGCCGTGTAGCTATTCAG
miR-320a	14	AAAAGCTGGGTTGAGAGGGCGA
miR-3164	14	TGTGACTCTAAGTGGATTAGTGGCG
let-7j	14	TAGTAGTAGAGGCAGTAGTTCG
miR-31	14	TGGAGACCAAGATGCTGGCATGGCC
miR-1419f	14	ATCTGTACATCACCCGCACCAC
miR-1352	14	TGGAGTGTGGACGAGTTGG
miR-2013	14	TGAGCGTGATGTAGTGGAAGT
miR-1357	14	AGATTATGAGATCTGAGGGCG
miR-3377	14	TGAAGTTATGAAGTCGGCGTCTA
miR-252-3p	14	CCTTACGCTTCTGCACTTCTGC
miR-2522a	14	AAACGGAGGATGTTCTACGGCAGA
miR-4957-3p	14	CAGCAGCACAGGAGCGAGCGG
miR-3104-5p	14	TAGTGGCAGACCGGAGCGCTCT
miR-276b*	14	TATGCAGGTAGTAGAGTTCCAG
miR-548g-5p	14	TCAAAATAACTGCAGTTATTG
miR-4030-5p	14	CAAAGTAACTTTGATAGG
miR-2065	14	TGGTAGAGAGGACGTTGATG
miR-5461	14	TCAATGACAAGCACTGCACATGCC
miR-3717	14	TGAGCAGAAAAACAGAGGTGGG
miR-4605	14	GAGGAACTGGATGACGACGA
miR-4141-3p	14	TGCCGAAGTCGCCTGCTGCCG
miR-4458	14	GACGTATGTGTGGGAAGAA
miR-763	14	CCGGCTGGTGAAGAACCTTAGCGGC
miR-339	14	TGAGCCCTCGACGACTAAGCCT
miR-3529	14	AGCATACTGTGACTTCTTGCT
miR-4441	14	ACAGGGGAGGAGCAATTGT
miR-375b	14	TATGTTGTTCGGTAGCGTTG
miR-548ap-5p	14	AAGTAATTGTCGTGTCTTT
miR-5105	14	GGGGCTGTCGTGGGGGGC
miR-2352	14	AGCTGAAGAACATGATTGCTG
miR-196a*	14	ACGACAGCTAGAAAACTTGCACAGGA
miR-3902-3p	14	TATCATCGGCATATAAGCT
miR-548al	14	AACGGCAATGACTTTTAGTCTCAA
miR-2188	14	GAGGTCAACCTCACCGTC
miR-4006f-5p	14	TGGACTTGCAGGTAAGTGGAC
miR-4870	14	GCATGTTTGTAGTCTGTCGTTG
miR-215	14	ATGACCAGAAATGACAGCCTT
miR-3895-5p	14	AGTGAGTAGTTACGATGG
miR-30d	13	TGTAAACATCCCCGACTGGAAGC
miR-1285-3p	13	TCGGCAACAAGTGTGACCT
miR-1422k-5p	13	AAGTGCAGACAGTGTTTCTCT
miR-3533	13	ATGAAATGATTGATGTGGATAA
miR-3655	13	GCTGTCGGCTGCGGTGGTGCC
miR-1246	13	AGTGTATTTTTGGACAGAG
miR-19b-2*	13	AGTTTGCAGACTCGCAGTTCG
miR-33-5p	13	TGTTCTTGTAGTTACATTGGCATG
miR-987*	13	TATAACAGGCATTTACTTCGACGGT
miR-1902	13	AGAGGAGTAGGCATGACTTT
miR-989	13	TGTGAAGTGACAGTGGAAGCA
miR-4048-3p	13	GCAGCTGGATGAACAGGTGG
miR-4749-3p	13	GCGCCGCTTCCTGCCCCCACAG
miR-3599-5p	13	ACAGGATCACCATGTTTG
miR-133a*	13	AGCTGAGCTGAAATGGGAACCAAA
miR-1321	13	CAGGAAGATGAATGTGACCT
miR-3483-5p	13	GCGAGTTGGTTGAGGACAT
miR-691	13	CAGGTCCTGCAAGAGATGGCAGAAAA
miR-4471	13	TGGGCATTAGTAGAGGGGTTTAGA
miR-181b*	13	CTCCTGAACAATGCAAATGGAT
miR-141-3p	13	TACAGTGGCTGGTAAGATGG
miR-3775	13	GAAGCGGATGCGGAGGTTGAA
miR-187-5p	13	GGCGAACTAACACAGGACTCCAGGC
miR-16b*	13	TCCATATTGCTGTCGCTTT
miR-27c-3p	13	TTACGGTGGTTAAGTACG
miR-277	13	TATAGCTTTTCTGGACCG
miR-3960	13	GCGGCGGCGGAGGAGGGAG
let-7g-3p	13	ACTGATCACAGGCCATGACTTGC
miR-4965-3p	13	TCCACACCCACACTCGTTCACC
miR-34a*	13	GTTCAGTACAACACGGCCGGT
miR-3480-5p	13	GCAGGAGTATGAGGATTCACAT
miR-648	13	AAGTGTTGCAGGGCCTCTT
miR-382-3p	13	TACCATTCAGGACAACACATT
miR-2420	13	ATTGCGTGCTTATTCTTT
miR-2377	13	GCTGCACAGAACACTAGGCACT
miR-466h-3p	13	TCACGCACGCACACACCGA
miR-378c	13	GCTGGACTTGGAGCAGAAAGT
miR-8a*	13	GACATCGAATCGACGGGTT
miR-322*	13	AAACTTTAAGGCTGCAACA
miR-219-2*	13	AAGATGACGTCTGGAATCA
miR-2296	12	TGGACAACATGAGGTTGCT
miR-92d	12	TATTGCGCTTGCTCCGGCT
miR-3064-5p	12	TGTGTCTGTGTGTGTGTGTGCAA
miR-301a-5p	12	GCTGACTTTTTGCATTACT
miR-1467*	12	TTCTGACACCAGAGTAATGGGATCT
miR-4732-5p	12	TGTGAGCTGGGTAGCAGGAACT
miR-2999	12	CGGCTACGGACAGTACGCGCA
miR-1630	12	CAAGAGGAAACTGAAGATGAACTGA
miR-4489	12	TGGGGCATACTGACGCAGGAC
miR-3271	12	TGAATCTGGGCGCTGTGCTGCT
miR-754b	12	GATCTTGGGGGTAGTATCTA
miR-2173	12	TACGGATGTACACATCAAGTTGACTTC
miR-1003-5p	12	TTGGTAGTCTCGTGATGTGGTTGG
miR-2279-3p	12	TTCACGGAAGATATTTAGT
miR-4060-5p	12	TTTTCACTCTTTCAGGACTGGT
miR-1250	12	TCGGATGCTGGAAGTGGCCTT
miR-4695-5p	12	CACAGCAGTGGGCGACAGG
miR-3805b-3p	12	TATGATCGTCTGTATTCTTG
miR-196b	12	TAGTAGTTTTAGTGATGATGG
miR-4306	12	TAAGGAGAGAAAGCAGATA
miR-5614	12	GAATGCATCGAGCAAGGAGCT
miR-592-3p	12	ACATCACGTGGTAGACGAACAT
miR-1306-3p	12	CTGTTGGCTGCTGGTGGTTG
miR-374c-5p	12	ATAGATGGAACCTGCAAGTGCT
miR-3080-5p	12	TAAGGCCTGTTTTTGCAT
miR-35	12	TCACCAGTTGAAAACATTCTGCAAG
miR-4003a-3p	12	CAAGAATTTTGAAGCCTGCACA
miR-4-3p	12	ATAAAGCTTGACCAACTCATTAA
miR-3805a-5p	12	AGATCAGATTGGGTCGTA
miR-664	12	TGGATCTTGTGAAAAATGCATTGGA
miR-1990a	12	TGTAGTAGGCACATAGTCCCAGGA
miR-2502	12	CGGAGCGCTCGGCAACAGCT
miR-216a	12	CAACTCAGCTGGCAATGGA
miR-4723-5p	12	TGGGTGTGAGCCATGAGAAAAGGAGAA
miR-4032-5p	12	TACACAGTGAAGAAGTTAGA
miR-4677-5p	12	TTGGTCTGTATGGTCTTTCACCCGA
miR-2047*	12	ACAGACATTCTCGGCTGAATT
miR-1421al*	12	TGTCTGCATCAGCGTGCTACACCTCA
miR-488-3p	12	TTGCAAAGGCTGTTTTTGTTG
miR-4157-5p	12	TGGTAAGATGGCGATACTCGT
miR-302d	12	TAAGTGCTGCCAGTTGATT
miR-122-5p	11	TGGAGTGTGACAATGGTGTTTG
miR-3047	11	CAAGAACAAATTCAAAACGCCGCTAC
miR-4330	11	GCTCAGATCAAGAGGCTTGCT
miR-4543	11	TATAAGGTTTGTGTGATGTG
miR-152-3p	11	TAAGAGCATGAAGCAACTTGG
miR-549	11	TACACTTTGGATGAGCTGCT
miR-2284v	11	AAAGATTGTTTGGGGTATT
miR-2461-3p	11	TCAGAACTGAGAGCGGTGCC
miR-4085-5p	11	TCGTCACGTTGGGCAGGAAGCT
miR-371-3p	11	AGTCCGGCATGTTTTGAGAGT
miR-2303	11	TCTGAATGTTGTGATGGTG
miR-2209a-3p	11	AGAAGATCACGTGTGTACACTAA
miR-19c	11	TGTGAACCATGCAAAGACTCG
miR-2021*	11	CTATGGAGTATCGGCACCATC
miR-4800-5p	11	ATGGACAGAGAAATGGAAGGA
miR-2208a-3p	11	AATGTCAGTGTTGGTATACTTCTA
miR-5394-3p	11	TCTGGACAGGCAAATGGTC
miR-208	11	ATAAGACAAAGGACAAAAGC
miR-466l-5p	11	TTGTGTGTACATGTAGGTGT
miR-4010-5p	11	AACAGTAGTAGAGCAAATAT
miR-2997	11	CAGGAGATCTTGGACATATC
miR-100a	11	AACCGTAGTTTCGAAGCTGT
miR-973-3p	11	TATTGTTCACTCTCTCCAGACACAAG
miR-4007-5p	11	TTGCTTCAAGACATTAGGG
miR-459*	11	CAGGAAGCTCTGATACTGGG
miR-3234	11	TCTCGTTCAGGAAACGTCATCT
miR-341	11	GTCGGTCGGTCGGTCGGTCGGT
miR-1744*	11	TGCTCTGTTGGACGAAAAGC
miR-105b	11	CACATGTTAGACTCCTTGGT
miR-425	11	AAACACGATCACTGCCGCT
miR-1693	11	AGCCAAGGATGAAGCTGAGAT
miR-2304	11	GGCTTGTGTGTGTGTGTGTGTTT
miR-1680	11	CACGGCGGTACAGGAGACGA
miR-135a*	11	ATGTAGGGATGAAGCGACGAT
miR-1497b	11	TTGAAGAACTGCAGGCTGATGAGTGCT
miR-4134-5p	10	TAACAAATAGGCAGTGGAACAT
miR-23a	10	ATCACATTGCCAGGGATTTCCA
miR-1175-3p	10	TGAGATTCAACTCCTCCAACTTCT
miR-2526*	10	TGCGGTAGTGTCTCGGCGTGTGT
miR-231	10	TAAGTCGTACAACAGAGCAGGT
miR-4432	10	AAATGACTCTGCAAGAAGACTG
miR-4847	10	TAAGTCAATGGCGCGGTGACGGGTGC
miR-468-3p	10	TATGACTGAGTGTGCGTGCGTGTGC
miR-4939-3p	10	ACGGGTGCCGCTGAAGATCTCG
miR-150	10	TCTCCCAATCCCTCGGCAACCA
miR-5191	10	ACGGAAAGGAAAATGAAGTGCGTC
miR-3291	10	TAGACGTGATGTAGAGAGTG
miR-981	10	TCTGTCGACGACAACCTGTCCT
miR-350-3p	10	TTCACGAACAGCCCATGACAGCTTTA
miR-22-3p	10	TAGCTGCCAGTTGAAGAACT
miR-654-5p	10	TGGTATAGCTGCAGAAGAGGTGATT
miR-4647	10	TGATGATGGTGTGTGCTTGGAGGAA
miR-509-3-5p	10	TACGTAGACGAGGCAATCAT
miR-3746	10	CGCGGAGAGGAATGTTGCG
miR-3927	10	TGGTAGAATATTTGATGGGCAT
miR-4562	10	CGGCGTCGTCGTGGTCGTCGGC
miR-30a-3p	10	CTTCAGTCGGTGTGTGTGCAGC
miR-1560	10	ACATCTCTGGAAGCGCTTTC
miR-23b-3p	10	ATATTGCCAGCGATTACC
miR-3058-5p	10	TCAGCCGACTGAGCTACCTGGAAA
miR-2543b*	10	ATCGTATTGCTTGGCTTAT
miR-2861	10	GGGGGCCCTGGTGGCGGCGG
miR-4773	10	AAGAACTGGAGCACCTAGAAAGAGC
miR-4001h-5p	10	TGGAACTTTGCAAATGGGCT
miR-202-5p	10	TCCATGCATCGACTTCTTT
miR-1-5p	10	TACCTACCTTTTACATTTC
miR-2462	10	AAAAGTTGGCTGCATTGAG
miR-1275	10	GGGGGGAGAGGGCTCGTAC
miR-2955	10	TCAAGCTTCTGGGACTTCGCAT
miR-2766	10	TCAATCTTGTAGAAAATGGTG
miR-3539	10	CAGAGGATGCTGTATGCTACTT
miR-2944a*	10	TTCCAGTAGTTGTTCGTTTAA
miR-2004	10	CACACACACACACAGGAAGCTT
miR-47	10	TGTTGAAGGCGATCTCTTC
miR-1639	10	TTGAAGCAAGGTCGTGGGTT
miR-3186-5p	10	CAGGCGTCTGTTGCGTCGGCT
miR-2885	10	GCGGCGGCATGCGCGGGGG
miR-1644	10	TCTGTGGGTGCAGGCTGAGCT
miR-4023-3p	10	AAGTTCTGTAAATGTGAAAC
miR-2973	10	CATGGATATCGGAACAACG
miR-218-1-3p	10	ATGTTCCGACAAGCCACCATGC
miR-17-3p	10	ACCGCAGTGTAGGCACTTG
miR-382	10	AAGCTGGTCGTGGTGGCATTCG
miR-2449	10	TGGAGCAGGAGCAGCAGGAGG
miR-74	10	TGAGCGACGAAGATGGCAGTCTTGA
miR-2860	10	GCTGTATGCGTTCGTCGCGAGGTA
miR-3842-3p	10	GAAGCGTCGTTATTTATCCTT
miR-450a-3p	10	AATTGGGGTACTTTTTGGCATTCATC
miR-429	10	TGATACTGTCTGGTCAATACGCC
miR-2803	10	TGGACGTACAATGGGAGGGA
miR-2308	10	TTGGACTTGCAGCAGGAAA
miR-320d	10	AAAATGCTGGGTTTAGAAA
miR-2238a	10	AGACAGATCGTGCGTGAG
miR-1767	9	AGGAGAAGGAGAACAGCATCAT
miR-153-5p	9	TCATATGTGACGTTGCAACT
miR-93b	9	AAGTGCTGGTCGTGTGGTATG
miR-920	9	TGGTGAGCTGTAGACAGCGTA
miR-130a	9	CAGTGCAATATTAAAAGGGC
miR-5187-5p	9	TCGGTGATGACGGATTGAAGTGGCGA
miR-2284p	9	TGAAATGTTTGTTGGGACTTG
miR-1421ak	9	TCTGGTGACTGAGGTGCAGTGT
miR-2569	9	ATCGTTGCCGGCGTCATTGCT
miR-130b	9	CAGTGCAATAATGAAAGGG
miR-81c*	9	CGGATGTTCATGAGATGCATAG
miR-4162-3p	9	AAGAAGGAAGATGAACAGCAAT
miR-703	9	AACAACTCTTCAGACGGAACAGGAC
miR-3095-5p	9	AAGCTTTTCACATGTGACACAT
miR-185-5p	9	TGGAGAGAAAGGCAGTTCCT
miR-651	9	TTTCAGGATACGCTTGACTACTTG
miR-3681-5p	9	TAGTAGACGAATGCATCTGTGC
miR-188-5p	9	CATCGCTGCTGGTGGAAGG
miR-4976-5p	9	TCCAGCTGTCGTCCATGA
miR-1388-3p	9	CTCGTCGAGGTTCGTCAGCCA
miR-2970*	9	TGCAGATGACCTTGGCTGTGA
miR-4194-3p	9	TGGTATATAAGTAATAGTGG
miR-2723	9	CGCAGTGGGCGTCTGGTG
miR-33b-5p	9	GATGCGGTGCTGTTGATTGC
miR-142b	9	CAAAAGTAGAAACGGACTCTA
miR-1260b	9	AATCCCACCACTGCCACCACTT
miR-2284m	9	GAAAAGTTTGTTCGGGTTTTT
miR-1538	9	CGACGCGGCGCTGTTCCT
miR-2311	9	TACTGAAACCTGGCTGCACAGTGGTGT
miR-700-3p	9	CACGAGGGAACCGGGTTCGCACC
miR-2284f	9	AAAGTTTGGTCGGATTTTTCT
miR-146a	9	TGAGAACTGAATTCGACGGCGAAATT
miR-2450a	9	TGGGCAGAAGAGTTGCTTG
miR-4088-3p	9	ATCTCCAACTGGTCCACT
miR-320b	9	AAAACGTCTGGGTTGAGAAGCAA
miR-1604	9	TGGGCACCAGGGCTGGCAGGCCGA
miR-3825-3p	9	AACGTGCTGCAGAAAGACAAGCAAG
miR-4757-3p	9	CAGACGGTCACAGAGGTTGC
miR-769b	9	TGGAAACCTCTGGATCTGAGCATA
miR-466j	9	CTGTGTGCATGTCTCGTGTGGTAA
miR-4667-3p	9	TCCTCCTTCTGTCGGCATCAG
miR-92a*	9	TCGGACGGACAGAGGCACCATT
miR-2421	9	ATTTTTTTGTGTGTGTGTTT
miR-298-5p	9	GGCAGAGGAGGGCTGTTCT
miR-4510	9	TGAGGGAGTACGCTGTAGGTGT
miR-4005b-5p	9	TGAGTTGGGCCACAGTGCT
miR-1421m	9	AGGACGTCGTTACGCAAGCAA
miR-2209b-5p	9	AGGCGTAACAGACTACATCTCCTTC
miR-743b*	9	TTTCAGACTGGTCGCGCCATCTAT
miR-1949	9	TATGACGCAGGATGTAGCACGGTT
miR-1370	9	TGAGCGAGTGATGAAAATA
miR-3115	9	AATGGGTTTATCAGTTGT
miR-4645-5p	9	ACACAGGCAAGATATAGGT
miR-138-5p	9	AGCTGGTGTTGTGAATCAGGCCG
miR-4067-5p	9	CAAGGAACTGAAATGCGCGCAG
miR-2284a	9	AACGGTTTCGTTGGGTTTTT
miR-943	9	TGACTGTTGCTGCCCTCGCAC
miR-126	9	TGGTACGTGAGTAATCAACT
miR-365b-5p	9	GGGACTTTCAGGGGCAGCT
miR-4630	9	GATAAATACGGCCGTTAATGGTGACT
miR-2333	9	GAAAGCAGACTCAGGGGCC
miR-2759	9	TGAAAAGATAGAATGACGAAA
miR-2681-3p	9	TATCATGGAGTGTAAGCAC
miR-891a	9	TGCAACGAACACTGCAAGCAA
miR-3403	9	TATCAAGCTGAAGCCTGATTTG
miR-147a	9	TTGTTGTGGAAATGCTCGGCTA
miR-5435c-3p	9	GTGGAGAAGATGCTTGCAAATGCCTAG
miR-1825	9	TTCAGTGCCGTCCTCTGCCT
miR-26-1*	9	CCTGTTCCTGATACTGGGCGCT
miR-2782	9	ACTTGGATGAAAATGGCGAC
miR-3405	8	TCCTTGTGTCTTGAAGCTCGTCTC
miR-2954	8	CATCCCCATTCCACTCCTAGCAG
let-7g	8	TGAGGTAGTAGTTTGTATAGTT
miR-30c-2-3p	8	CTGGGAGAAGGCTGTTTACT
miR-iab-8-5p	8	TACGTATACTGAAGGTATACCGGACGGTTA
miR-320	8	AAAAGCTGGGTTGAGAGGGCGAT
miR-33b-3p	8	CAAAGTTCCACTGTGCATTC
miR-5332	8	TCGTCCTGTCGGCGTCAAGTCGTAGCA
miR-1747	8	TGCGACTTGAATGAAGTGCCTGGGG
miR-2b*	8	TCGACGTGGTTGTGAGCATG
miR-15b	8	TAGCAGCACATCATGGTTT
miR-63f	8	TAGGAACTGAGTGGAAGTGG
miR-1345	8	TGCCGAGCAGCAGGATCGT
miR-4455	8	CAGGGCTGTCTGGTGTTTTT
miR-3366	8	TAGTAGTGAAGGGTGTTGTAC
miR-350	8	TTCACGAACAGCCCATGACAGCTTTAT
miR-2719	8	TGGCGTTTGTAGGAGTCGTT
miR-3660	8	ATTGACAGCAGGAGATTTTGA
miR-253-3p	8	TTAGTGGACGTTTGGGAAGAGG
miR-4070-3p	8	TCGCGCCACGTCGACATCG
miR-2471*	8	TCTGATCGAAGACAGCCCGC
miR-125a	8	TCCCTGAGACCCTTACTG
miR-2238d	8	AAGGAAAGTCAGTGGCGAG
miR-5117-3p	8	ATTGATCGTTTAAGCTTTAAA
miR-3572	8	TTACAGTGCCTTTTTTTCCCGCA
miR-5107	8	TGAGCTAGAGGAGGAGGAACA
miR-5595-3p	8	GATGCGTGTAGAAGAGAGGACG
miR-513d	8	TTGACAACGAGGTGGCATATTACTC
miR-1814c	8	TTTGGTTTGGGTGTTATTTT
miR-1422a	8	TAGAAAATTTTGTGGTATT
miR-1282	8	TCGTTTTCCTTTTTTCTCTTC
miR-278	8	CGTTGGGATTTCGTTGATT
miR-3414	8	TGCTTAAGCTTTTTTGAACGCAAGGAG
miR-196-5p	8	TAGGTAGTTGTGAAGTCGTGAG
miR-3107-3p	8	CGGCGGCAGCTCGTGGAGGA
miR-3489	8	GTGGACAAAGTTCGAGGACG
miR-92a-2-5p	8	GGGTGGGGATTTGTTGCATTAC
miR-1268a	8	GAGGGCGGTGGTGGTGGGAG
miR-1422p*	8	TAGCAAGACAAGATTTTCT
miR-3095-3p	8	TGGACACTGGAGAGAGAGCTTT
miR-1989	8	AAGCTGTACATGATGCCTC
let-7h	8	TGAGGTAGAAGATTGTGTTGTT
miR-3811b-5p	8	TTCTTGCTACGGTTATACT
miR-743a-5p	8	TATTGAGATTGGTGCCTTGT
miR-4182-5p	8	TAATGGTTGGTTTTTTACT
miR-1196-5p	8	ATAATCTACCTCCCACTGCT
miR-1504	8	AGTGCATTGTTGGCTTGGGTT
miR-4593	8	TGGCCGTCAGGATCTGTGTGG
miR-1752	8	GTTGTTGGAAGAGCAGAGACA
miR-2403	8	CTCGGGAAGCAGTAGCGTT
miR-264	8	GGACGGGTGGTTGGTGTTG
miR-4013a-5p	8	GACGTTGTCAAAGCAGCATG
miR-1645	8	TACGCGAAGTCACTGTCAGA
miR-4060-3p	8	TGCTGTTGTTCAGTGAAGTC
miR-3192	8	TGTGAGGTCTGTAGCAGTGGCAA
miR-936	8	ACATAGAGGGAGTGAACTGCAG
miR-2944b*	8	TAACACAGCAGTAGAACCTA
miR-380-5p	8	CTGGCTGCAGCCATAGAACATGCCC
miR-1456	8	AAAGGACGAAGGCGGCCCGCGCGG
miR-3562	8	TTGTGGCAGTGGTGGTATGGGT
miR-1628	8	AAGGCTCGTACGTTGTGACC
miR-1422e*	8	GCAAAACCTTATCAGTGGCGTACTAT
miR-3131	8	TGCGAGGACTGTGGCAAGGGTT
miR-1982-5p	8	TTGGGAGAGGTAGATGGGGAGG
miR-3150b-5p	8	CACCTCGAGCATCTCGGCCAGC
miR-499b-5p	8	ACAGACTGATGATGATTGTTCA
miR-4962-3p	8	GGACGATGTAGAAGTTGAGGAG
miR-5348	8	TCACCGGGCAACATGCGTC
miR-1983	8	CGCACATGGGCATGTTTCT
miR-310-3p	7	TATTGCACACGTCCCGGCCTTT
miR-34b-5p	7	AGGCAGTGTACTGTTAGTTTGCTT
miR-1839	7	AAGGTAGATAGAACAGGTCTTG
miR-3381*	7	TGTAGTCATACCTGGCGGCATG
miR-1291	7	TGGCCCCCTGAATGACCTGCAG
miR-4047-3p	7	TTGATGTAGCTGAGTGTATTTT
miR-25-3p	7	CATTGCACTTGTCTCGGTCTG
miR-1709	7	TGGCAGTGATGAGTGACGACT
miR-4194-5p	7	TGAGTCAAACGTGTGGTGA
miR-1597	7	TGGAGGAGCTCTGCAAGGATGT
miR-466i-3p	7	ACACAACACACAGAACACACTA
miR-1785	7	CGAGGGAGAACTGTGTCCGGGT
miR-2345	7	GTTGTGTTTTCTGGCTTATTTC
miR-4739	7	AAGGGTAGGAGGAGCGGAGACCAT
miR-1306	7	TGGACGTTGGCATCTGGGCGGCGGA
miR-4099-5p	7	TTCGTGGCACCCTGACGAACAA
miR-471*	7	TGAGAAGGTGCCTTGCTATGGT
miR-3060-5p	7	GGGACGCTTCGTGGTTCT
miR-190-5p	7	AGATATGTTTGATATTCTTG
miR-1699	7	CCAGAGGGCTTGGAAGGTGCAA
miR-3501	7	AACTTGTAGTGTCGTGATGTG
miR-4853	7	TTGCTCGTTGTTGGTCTGGTAC
miR-467g	7	TATAACATACACAACTACAT
miR-4185-5p	7	CAGCGGTGACGATCGAATC
miR-3752	7	GTGGATAACAGTTTCCGTGCGGTAA
miR-4514	7	AAGGACAGGTTATGGGGAA
miR-139	7	TCTACAGTCTGCAAGTGTT
miR-18	7	TAAGGTGCATCTAGTGCA
miR-3126-3p	7	CATCTTGGCATCTGGCACCAACAGA
miR-4797-5p	7	GAAAGATGTGCCACTATTGAA
miR-5366	7	TAAAATGCATGTAGATGGCTAATT
miR-4114-5p	7	TATGTTGTAGCTATGTTTGT
miR-873-3p	7	GGGACTGCTGAGTTCGCCGGCGA
miR-5700	7	TAATGCATGACATATTGGAAGG
miR-2512	7	TAGAAGTCTCGGTATACTTG
miR-929-5p	7	AATTGTACTCTAGTGGAGC
miR-2024c*	7	TCAATATTGGTGCTGGGAAA
miR-1294	7	TGTAGGTTGGCTTGTTTCC
miR-3225	7	TACATTATGACTGTTTATAAAA
miR-1451	7	TACGCACTAGGAGCAAAATATCGC
miR-63-3p	7	CATACACTGAACGAGGTTTGGAAA
miR-2183	7	TTGAACAGCCACCGACCTCCT
miR-4954-3p	7	TCGTATCGCGGTATCGGGTGATC
miR-46*	7	AAAGAGAAGGCATCTGTGACAGTC
miR-3763	7	TTGCATTAGTAAAATACTCGATGGT
miR-3327*	7	TAGTAACGTTTTTGTGTCT
miR-668-3p	7	TTGTCAACTCGGCTCACACCC
miR-4433-3p	7	CGGAGTGGGGGTGGTGGCAT
miR-3680-5p	7	CACCACGCAGCAGGATTGTGCA
miR-1484	7	TGAAACATGTAGATTTGGTTCT
miR-4965-5p	7	AAGATGAGGCCTGTGTGAT
miR-548m	7	CAGGTATTTCTGGATTTTG
miR-2391	7	AAAGCAAAAATACCCCCCCC
miR-4834	7	GACACTGCTACGCGGACTGGA
miR-1419g*	7	TGGATTGTCAGCACTCAGTAGCCGC
miR-932*	7	TGCCAGCGGTGTTGGACTTGGCAC
miR-5393	7	TTGAAGTTGGTGCACGAAAGCT
miR-3381	7	TCAAGATTCCTCTGTAATGGTTAC
miR-1268b	7	CGGTCGGTGGTGGTGGTGGGTGA
miR-219	7	AGGATATGTGACTGGCATCTGT
miR-3267a	7	TGGCTTTGATCGTCACCATCT
miR-548j	7	AAAAGTAGATTGCAGTCTCG
miR-2454*	7	TTCTCCTGTTGGCGGCTCTCCT
miR-544-5p	7	TCTTGTTCAAATAAGCAGACTCTTG
miR-129-5p	7	CTTTTTGACGGTTGGGCTAG
miR-4865	7	TGTAGGAGAGAGTGCAGCGTGT
miR-1794	7	GCCACAATGGACATGTGGGAGCAGAA
miR-4477b	7	ATTAAGGACATTGTGACAAGAT
miR-2404	7	TCTGCACTGCAAGGACCTGC
miR-5449	7	TCCATAGGATGTATGCAGGGAG
miR-4001e-5p	7	TGGACTGATTTTGAAGCAGC
miR-4604	6	AACGTGGTCTTCGGTCACCTTC
miR-1252	6	AGAAGAGAAATTGGAATTCAAGTTAA
miR-981-3p	6	TTCGTTGTCGTAGAAACCTGA
miR-669c-5p	6	ATAGTTGTGTGTGGATGTGTGTAT
miR-1715	6	AGATCACGTAGAAGTAGCTGGCC
miR-2232	6	TATGCACACCTGGGAAACTGCC
miR-92c	6	TATTGCACTCGTCCCGGTTTTT
miR-4034-5p	6	TGACGTGTCTAGGAAAGT
miR-2200	6	TGAAGACGATTTTATGTGATTTTGGT
miR-3618	6	GTTTACATTAATGAAAATAGCT
miR-194-3p	6	CGTGAAGATGCTGTATACCTT
miR-5121	6	TGCTTTGTGATGAGCATCTCT
miR-4070-5p	6	TACGATGTTCTGCAGGCACGCG
miR-1551*	6	TGAGTTTGGATGCTGCTTTTTG
miR-466m-3p	6	TACAGACACACACACACACGCAA
miR-1175-5p	6	AAGTGGAGCAGTGGTTTTAAA
miR-3878-3p	6	TTTTTAGTGTGCTTGTATG
miR-425-3p	6	CTCGGGGATTGTCGTTTTT
miR-5133	6	GCTGGAGCGACGGCACGAG
miR-1554	6	AAGAGATGAGGCTTTGCTG
miR-201*	6	GAACAGCGTCTTTCTTGAG
miR-4300	6	TGGCATGCTGGACTGCTTCT
miR-378b	6	CTGGACTTGGTCAGACAGAGGA
miR-5003-3p	6	TACTGTTTCTCTGAGTTGTTGGCGG
miR-375*	6	TCTGTTCGTCCACCGGCTCGTTG
miR-322	6	CAGCAGCAAACTTTTTTGGA
miR-4187-5p	6	TTTGTGCTGTGTTGTGACAA
miR-4036-5p	6	CGGCAAAGCCCTGATCATGTCT
miR-2293	6	TGCTTTTGTGATTTGTATTC
miR-3065-5p	6	TCAACAAAATAGCACTGAGCAT
miR-329*	6	TACGAGGTTTCTGGATCGCTGTTTC
miR-753b-5p	6	AGTAGCTTGAATTGTACTCTCA
miR-3942-3p	6	TTTGAGACAACAGTATTCT
miR-1658*	6	GAGTCTGGGTTGTTTTGATGG
miR-m108-2-5p.1	6	TCGGTCATTGACGCAGCACCG
miR-64a	6	TATGAACTGTTGCGAAGCTTGG
miR-31b*	6	AGCATTCAGGCTCTTGATCCAT
miR-76-5p	6	TGGGCTTCTCAAGTCGAACTA
miR-3187-5p	6	TCCGTGAGCAGCGTGAGGCGAAGG
miR-279b	6	TGACTAGATCTACACTCATC
miR-1292	6	TGGGGCTGGTTGCGGAGACGCT
miR-4072-3p	6	AAAATTCGGTCTTGGACAAAAC
miR-4474-3p	6	TGTGGCTGGTATGTGTGCTAA
miR-125b	6	CAGGTCAGGCTGCTTGGCTCC
miR-58-5p	6	TGCCCTTCTCTCTCCATCTCAC
miR-20a-3p	6	ACCTGCATTAGAGCACTTTGAATG
miR-548ah-5p	6	AGAAGTATTGCAGTGTTCTC
bantam-b	6	AGATCACTGCGCAGCTGAT
miR-1336	6	TCTCCTGCATCTGAACGCTTTT
miR-196b*	6	TGACAGCGCGACACTCCTCCA
miR-96a*	6	TGAAATACTAAAAGTGAAGAACG
miR-995-3p	6	TAAGCACCACATTATTTCGGCCTTT
miR-10d	6	TCCACGTGTAGATAGGCTGGT
miR-4132-3p	6	AAATTTTGCTGATGTTGTTTTT
miR-4950-3p	6	TTCGAAGACTGGCATAGGTAAGGCT
miR-3524	6	AGAACTCGCAAGAATGGCTGGACG
miR-279e-5p	6	GACCATGTTCAGCTATTGTTGCA
miR-1016-3p	6	TTCACCTCTCTCCAACTG
miR-199b	6	CCCAGTGTTTAGACTATC
miR-11*	6	CGAGAACTGGCATGTGATC
miR-3836b-3p	6	TCCACTGGCATGGTAGACTGT
miR-2020*	6	CGGAAGGACATATCTAAACAC
miR-181b-1-3p	6	CACACTCGAACAATTGAAGGC
miR-2690	6	TGTGAAGAGTGAGGCTCAGCGTAGGTC
miR-1676	6	AGAGCGAAGTTGGTGAATGTT
miR-4456	6	CTTGAGGTGGCTGTCCTTTT
miR-181a-2*	6	ACCATCGGCCATTGACTTGTGC
miR-451b	6	TACAAGCGACCATTACCATG
miR-4208-3p	6	GATGGTATTTTAGGTCTTT
miR-2775a	6	CGCGGGAGAAAAGAATAGGCAT
miR-4320	6	GGGATTCAGTAGCTGGCGCT
miR-1408	6	CGGGGAGGGGTAGAGGGTG
miR-124a	6	TAAGGCACGCTGTGGAATAGCT
miR-3144-3p	6	ATTACCTGTGTTCTCTTTA
miR-203-3p	6	TGAAATGTTTAGGACCACT
miR-3928	6	GGGGAACCTTGCACTCTCGGC
miR-125a-5p	5	TCCCTGAGACCCTTACTTGA
miR-221-5p	5	ACCTGGCATACAATGTAGATTTCT
miR-219-5p	5	TGATTGTCCAAACGCAATTCTTG
miR-4725-5p	5	AGGCCCTGCAGATTCCCACC
miR-21	5	TATGCTATCAGAGCTTGTGTCGGC
miR-3721	5	TGTTGAAAAAGAGGACGAAGACGTG
miR-29a	5	TAGCACCATTTGAATTCAGTTT
miR-3002	5	TTATGAAGAAAGATTGCGGCTCAG
miR-190	5	AGATATGTTTGATATTCTTGGTTGTGATTC
miR-1805	5	TGTATGTGGAACACTTCAGCGG
miR-1422f*	5	AAACAATAGTATGACTGACT
miR-1021	5	TAGGAGATGATGTGGAAATCCCGG
miR-548an	5	AAAACGGCAGTTGTGGTCTTG
miR-191	5	CAACGGAATCCCAAAAGCAGCT
miR-30b-3p	5	TTTCAGTCGGATGTTTGCAG
miR-378a-3p	5	ACTGGACTTGGAGTCAGAAGG
miR-4093-5p	5	TCCGTAGCTTTTCCATGCAT
miR-785	5	TGGTGAATATTCTGCTGTCA
miR-4935	5	GCGGCGAGAGAAGAGGAGACG
miR-145	5	TTCTCAGATTTCCCAGGCAT
miR-246*	5	TTACACGATCGGGTATGCAG
miR-4156-5p	5	AGGTGATCGTCCTACAGCT
miR-122	5	GGAGTTGACATGGTGTTTTCT
miR-305*	5	GGCTACATGTTGGACTACATC
miR-1392	5	GCTTCATCGAGGGAAAATGG
miR-71a	5	CAAAGACAGGGTAGTGAGAA
miR-4027-5p	5	GTTGAACATAAACAGTGGTAT
miR-363-5p	5	CGGGTGGATCACGATGCAATT
miR-509a	5	GATTGACACGTCGCTGAAGGAGA
miR-3894-5p	5	GAGTTTGAATCCATAATACA
miR-200b*	5	ATTTACTGGGCAAGCATGAA
miR-316-3p	5	AACAGAAAGGTAGAAAAAGGGTA
miR-4494	5	CAAGACTGTGCTGACCAAGGC
miR-754a	5	GTGGCTGTGGTGGTTATTACTC
miR-1718	5	ACTGAAAGGAAAGAGAGAACGGAG
miR-3838-5p	5	TTATACCTAAGTCGTCTTCA
miR-2048	5	ACACCTGAAGAACAAAAGCAAC
miR-219*	5	GCATGATTGTGACTGGACAGTCT
miR-82-3p	5	TGAGATCATCGTCAACCAGC
miR-1395	5	TCCTGAAGAGCTTAATTACGC
miR-4422	5	AAAGAGATCAGGAAGTTCGCA
miR-513a-5p	5	TTCACTAGGGAAGGTGTCTC
miR-1908	5	CGACGGGAACGGCGACTTGGC
miR-2380	5	GTGACTGTCTTGTAGAAGTTTA
miR-1701	5	GGTGGTTGGATGCGTTGTTT
miR-5623-5p	5	TGGAGCTGTGCAAGGAATGCA
miR-1724	5	GTGCGAGCGTTGGCTGAAGCAGCG
miR-3015a	5	TTACTGTACATTGTAGGAACGGA
miR-1819-3p	5	TGGTATGATGGAAGCTTGATGGAT
miR-5458	5	GGACCACGGGGATGCTGTAGCC
miR-1966	5	AAGAGACTGGCCAGGAGAAGT
miR-5134	5	TGGCACAAAGGGGCAGCTGTCG
miR-2223	5	TCTTGTCTCCTGTAAGGTGC
miR-1715*	5	TAACACTGCGGACCTTTT
miR-2209c-3p	5	AAAAAGACACGGTTACACACAC
miR-2284e	5	AAGTTCGTACGGATTTCTTGCCA
miR-2165-5p	5	TCATTCTACGTGGACGATCTAGT
miR-3149	5	TTTGTATGGATAGTCTGTTT
miR-3934	5	TCAGTGTGGAACATCTGGAGGCAC
miR-34a	5	TGCGTGTGGAGGCTGGCGGTTT
miR-2966	5	GACGGGACGGGACGGGACGGG
miR-1230	5	GCGCGTGGGGCATTCGGA
miR-454-5p	5	ACCCTATCAATATTGCCT
miR-2767	5	CAAGTAAGCTCGTCGGTTTG
miR-7b-3p	5	GCAACAGCAGCCACAGCAGCCTCA
miR-449c-3p	5	ATAGAATCGTCGTCCCAAGC
miR-2542	5	TATTTTTGTCGTCATTTTTGT
miR-688	5	TCTGCAGGCGAGCTACTTCATC
miR-422a	5	ACTTGGACTCAGGCAGAAGG
miR-5090	5	CCCGGGGCAGTAGGTGAGGGTG
miR-4685-3p	5	CCTCCTCTGTACCTGCCCTGGCTTAG
miR-2238b	5	AGTGACATCAGTGGGGTGAG
miR-2f	5	TTCTTGAAGCTGGAGGTGTTT
miR-143-5p	5	GCTGCAGTGCGCATTTGG
miR-4527	5	TGGTTGCGGAAAGAGATGACTT
miR-4830c	5	TCTTGAGGTCATGACGGAAGG
miR-92b*	5	AGTTTTGGACACGGTGCACTAC
miR-871*	5	TCGACGTGTGCACCATACTGATAA
miR-1788	5	CGGAAGTTAAGAGCAAGTC
miR-665	5	TCCAGAGGCTGAGGCCACTC
miR-4511	5	CAAGAACTGTTGCATTTCTC
miR-228	5	ATGGCCTATACGAATTCACGG
miR-1777a	5	TGGGGGCGGTGGAGGTGCAGG
miR-696	5	CGTGGTGCTGTGCTGTGGTG
miR-323	5	CGCAACTACAACGCGTCGACCTCT
miR-1595	5	AAGCAGACTGTGAGTGGAGCT
miR-2127	5	CGGAGTGGAGGGAGGCGGAG
miR-669	5	TGTGTGTGTGTGCGCATGTGTGTGT
miR-5108	5	GTTGGAGCACTGGATGGCT
miR-2037*	5	TAAAAGCCGTACCACACCT
miR-3175	5	CGGGGGAGACGAGTGACGT
miR-4493	5	AGAACGGCCTTTCACTTGT
miR-3041	5	CATAAAGCTTTGTGACGTGATA
miR-1302	5	TAGGGACTGCTTTGCTAAA
miR-1753	5	GAAAATCCGGGAGAAGTGCTGT
miR-4216-5p	4	TAAGCTTTCGTCAAAATTTC
miR-342	4	TCTCACACAGAAATCGCACCCAT
miR-24-3p	4	TGGCTCAGTTCAGCAGGAACAG
miR-152	4	TAGTGGATGACAGATACTTGGT
miR-181c	4	AACCAGTCAAGACTGTCGGTGGTTT
miR-3048	4	AGTGAACTGGCATGTTCTTCAA
miR-26	4	TTCAAGTAATCCAGGATAG
miR-727*	4	CTCAATCTGTCAATCCTCCCA
miR-3227	4	TAGCAATTTATCTCAGGTCTCGG
miR-609	4	AAGTGATTGCTATCATCTC
miR-iab-8-3p	4	AGGATACACTCAGTATACG
miR-2525	4	CGGCTGGCGACTGCGACACCGA
miR-300	4	TCTAGCAGTAGGGCAGACTCTTCT
miR-35b	4	TCACCGGGATGAAGACAAGGGC
miR-2463	4	TCTGCAGTTGTGGTGGAGATGCTG
miR-5391	4	TGGACGAGTTATCTGAAGAGGACA
miR-987-3p	4	ATCAACACGGCAATTTACCTC
miR-4148-5p	4	AGGAGCCGATGTACTGGACAGC
miR-1834-5p	4	GATGATGTGTGATCCTTA
miR-2964	4	CACGAAGATTGCGTTTTGACAG
miR-5353*	4	AGGGAGAGTGTGCAATTGAGTC
miR-3010	4	TGCAGAAGTAAAAATAAATTTG
miR-3168	4	CAGAGTTCTACAGTCCAGATC
miR-231-5p	4	TCATGAACTGTTTCAAGAAGCTGTGTA
miR-4746-5p	4	TCGGTCTCCAGGAGAACTCTTGCAG
miR-4999-5p	4	TCTGTTTGTCAGGAAGTGTA
miR-3871-3p	4	AACATTTGCGCTAGTCGGGCA
miR-217-5p	4	TACTGAACTGGAACGACTGGA
miR-4257	4	CGCAGCAGGTGGGGGCCGAG
miR-2359	4	GAAGATGTGTTGTTTTTTTTT
miR-4450	4	TGGGCGATTTTGGAGACGTGAGTGC
miR-3491	4	TTACGATTACTGGAGTACA
miR-2243	4	TGATTAGATGAATTCTTTGACG
miR-3802-5p	4	TTGCTTGACATACTCAGATA
miR-2574b	4	CAATTAGAAAATGGAGAGAATTCAG
miR-3094-5p	4	GTTGAGGACATTTTTAAAAC
miR-980-5p	4	GGCCTAGCATGGGGTAGCG
miR-iab-4	4	TCGTATACTGTTATCCGGA
miR-4761-3p	4	AGGGACGTGAGCACTTTGTCC
miR-3155b	4	CCGAGGCTGGCAGTGGGAA
miR-2778a-2*	4	GTTTTTTATGTTACCGGC
miR-5124	4	TTCCAGTCACTCAAGAGCAT
miR-548ao-5p	4	AGAGAACGTAACTACGGAATTTGCA
miR-5347*	4	CGGATTCCCTCAACTTCCGTGC
miR-4440	4	TGTGTGGTGGCTTTGTGGCTTG
miR-4973-3p	4	TGCACAGCATCACACACGGCAAG
miR-467b-3p	4	ATAACACACTCACACACAACAC
miR-232	4	TGACAATGCATCTGACTCTTCGGTTG
miR-3165	4	AGGATGATGAATGTGACCTCAT
miR-4522	4	TACTGCTGCCTGTAGGCGCT
miR-2899	4	AGCCGCGGCCGGGGTGGGAG
miR-2432	4	TCAGGATTATGGCTTAGGGA
miR-4666a-5p	4	AATACATCAGATTGTGTGCC
miR-1566	4	CGTACAGGACGGCTCTCGGG
miR-4165-3p	4	TGAGTAGAAGCAAAATGGCACA
miR-3944-3p	4	TTCGGCTGGCTGCGGCTTCGG
miR-6-3-5p	4	AGGGAACGGCCTGCCTGATGTTA
miR-2486	4	CGGAAGCCGAGTGTAGGAGTGGG
miR-5321	4	CTATGGAAAAAGCATATTCTTGGGC
miR-3154	4	CAGAGTGGGAGTTGCGGAGCAGA
miR-215*	4	TCTGGTCATTTCTGTGAGGCAA
miR-519c	4	AACGCTGCATAATTTTAGGGAT
miR-4038-5p	4	CGAGTCATACCAGAGCGAA
miR-449a	4	TGGCAGTTTAATGTAGCTCGCT
miR-1323	4	TCTGAAAACTGAGGAGCTTTTCT
miR-376c-3p	4	ACATAGACGAAATTTTAGT
miR-5349	4	TCTGTTCTGCGGATGAAGCCAGTT
miR-669f-5p	4	AGATTGTGTGGCGTGCATGTT
miR-26a-5p	4	TTCAAGTAATCCAGGATAGGCTTT
miR-4141-5p	4	CTGGTCACAGCTGCTTCCACG
miR-1a*	4	AGATTTCTCGGAGGCATTTGAT
miR-1713	4	CTCGGAGACGAGGAAGAACCGG
miR-2206-5p	4	AGGGAAGGTATAGCTAACGT
miR-93	4	CAAAGTGACTCGTTCGTGCTGT
miR-2191	4	TCCACACCTCAGCACAGCCCTGGCA
miR-2807c	4	TCGACGACTACGACAAAATGCA
miR-1948-3p	4	TTTAGGGAGTGCACTCGAAG
miR-353	4	CAAGATCGTGGTTGGTACC
miR-5130	4	CTGGAGCAGCGCGAGCAGCGGC
miR-2976	4	GCGGAGCGGAGGGTGGGGG
miR-2286	4	TGAAGGAGGGGGAACGAGTGT
miR-3749	4	TGGAATGGCTCGCTTCCACCTGTCGC
miR-3322	4	TTGTACTGTTTGAAGTTGGCTG
miR-4425	4	TGTTGGCGATTCAGATGACGAT
miR-454b	4	TAGTGCAATATTGCTTATA
miR-299-3p	4	TATGTGGGAGGTAAATGGTT
miR-96b	4	ATGTTGGACTTGTGGAAATCGG
miR-3656	4	TGGAGGGTGCGTGGCGGTGG
miR-1290	4	TGGGTTTTTGTAGATCAGGGA
miR-466e-5p	4	GTGTGTGTGTACTGTAGCATAG
miR-1346	4	CCTGGAGTTGGGGGCGGCGG
miR-3858-5p	4	AGGAGGGCGAAGTTTTATTC
let-7*	4	GCTTGGTCCTGCCTGCTGCTTGCC
miR-674-5p	4	GCACTCGTGATGGATTGGTGTA
miR-25b*	4	GGCGGAGACGGAGCTGTGCGC
miR-4770	4	AGAGATGGCACTGTACTGCT
miR-200c-3p	4	TATACTCGCCGGTCATGATGGA
miR-3688-3p	4	TCTGGAGAGACTTTGCCCTCAT
miR-199a-5p	3	CCCAGTGTTCAGACTACCT
miR-1912-5p	3	TTGCATCATGTGCAGGGCTGTGAA
miR-10b	3	TACCCTGTAGAACCGAATTTGT
miR-2a-5p	3	TCAGTACAAATGGGACTGATGGCA
miR-1b-3p	3	TGGGATGATATGAAGAAGTATGTG
miR-5706	3	TCCTTGATACATGCTGAAGCCT
miR-203	3	TTGAAATGTTTAGGACCACTT
miR-467a-3p	3	CAGATAGACATACACACACACATACA
miR-301b-5p	3	GCTCTGACAATGTTGCACTACT
miR-2499-3p	3	ATGCGGAGGACATTAGTCATGTA
miR-4779	3	AAAGGAGGGCATAGTAAAGCAG
miR-26b	3	TTCAAGTAATTCAGGATAGGTT
miR-3066-3p	3	TACTTAATAGACCGCGACCC
miR-1563	3	GCACACTGTAGGAAGCCGGAAA
miR-2197	3	TACGATGCGACTCATGATGGTG
miR-279d	3	TACTAGATTTGCACTTGTCT
miR-5347	3	CAGACCGGTGTGGACGGAGGTCA
miR-2685	3	TAACGACAGTAAGATTAAGGCC
miR-223*	3	CGCTGTCTTTGACGATACTGATCGC
miR-181d-5p	3	AACATTCATTGTTGTCGGTGGGTTAT
miR-5-5p	3	AAAGGAACGATCGTGTGCGATATACT
miR-7b	3	TGGAACAGAATGTCGATTTGGTGT
miR-3909	3	TGTCCCCTGAGCGGCCTGCTGTTCT
miR-494	3	AGGTGTACTTGTTTTCTTCTCT
miR-592	3	TCTGTGTGAATATGCATGACGT
miR-378	3	ACTGGACTTGGAGTCAGAAGGC
miR-1962	3	AGAGGATGGACTGAGACACAT
miR-2521	3	AACAATATGGCAGCATTCGA
miR-4860	3	TGTAGAGAATGTGTGACTGGTG
miR-4524a-3p	3	TGAGACAGGCTTTGCTACA
miR-72-3p	3	ATGATTCCCACATTCCTGCCACG
miR-3205	3	TTCAGCTGAGCACGTGTACACAAG
miR-2281-5p	3	ATTGAACTCAGTGCAGATGCAA
miR-1990	3	AGTAGTTGATGAGGTCCTCGAGGA
miR-330-3p	3	GCAATGCACACGGCCTGAACAGAGT
miR-5405	3	TGTTTTATTATGGCTTCTGTAT
miR-201-5p	3	TGCCAGTAAAGCCATTGTTCTT
miR-409-3p	3	AATGATGACTCGGTGACAACCC
miR-2564*	3	ATTAAACTGTGATAATTTTTGAA
miR-497	3	CAGCAGCCACTGTAGATATGTA
miR-27d-3p	3	TTCACAGGGGCTAAGTTC
miR-598-5p	3	GCGGAGAGCGGATGGTGACGAG
miR-598-3p	3	TACGTCATCGCGTGATCGTT
miR-524-5p	3	AACTACAGAAGCGAAGCACTTCCTC
miR-2021	3	GGTGGTCGGTGTGTGTGCA
miR-4127-5p	3	GACAAGCTCGTTGGCTGGCT
miR-9*	3	TAAAGCTAGAGAACCGAATG
miR-5126	3	CGGGCGGGGCCGGGGGTGGG
miR-2444	3	TCTGTTTTGTGTTTTTGTTTTC
miR-1804	3	ACAGAAGTTGTGAACGAGTCTGCA
miR-1745	3	TGTTTGCTTGGCAAATGCTC
miR-1827	3	TGAAGCGCAGTCGGTTGAATT
miR-3669	3	CGGAATTGTGTACGGAATAT
miR-4000b-5p	3	CGAGAACTTGCCAGGAACGGTGC
miR-4044-5p	3	AGTTGCGGTAGACGTGATTCCAG
miR-15b-5p	3	TAGCAGCACATCATGGTTTACA
miR-193b	3	AACTGGCCCGCAACGCTCTCGC
miR-217	3	TACTGTGATGAGGAACTGATCTGGC
miR-127-3p	3	TCGGGATCCTGTACATGAGCTTGGCAT
miR-iab-8*	3	AGGATACACTCAGTATACGAA
miR-2714	3	TGCGACCGTTCGGCAGCAGTCC
miR-1207-5p	3	TGGAGGGGGGCGAGGGAGGG
miR-2325c	3	TTTTGTTTGTTTTTCATTTTTC
miR-1186b	3	TGGGATTACAAGGCATGACACTCGAC
miR-205a*	3	TAGATTTCCGGTGGATGATGTTGCA
miR-4677-3p	3	TCATATGACACACAAGAGAACTACT
miR-3930*	3	TCGCAGTAGCAGAGACGCT
miR-34b	3	CGGCACTGTAGTTTAGCGATTG
miR-2991	3	ATGTTATCGTAGCCTGTTTTC
miR-1580	3	CGGATTCACGGCTGACCTGCGTT
miR-980	3	TAGCTGCTTTGTTCGAAGGCCTT
miR-4776-5p	3	GTGGACACACGATGGCAAGACT
miR-5450	3	AAGAGTTCTCAAAATCGTCCA
miR-1629	3	TGACTGTGATGCGTTTGTTCT
miR-2464-3p	3	CTCCAGACGCGAGCAAACT
miR-239b	3	TGTTATTACTGCACACAAGCTCGTG
miR-669h-3p	3	TAGGCATTTGACACACAGCACA
miR-3591-3p	3	AAACACCTATTTCACACTCTAG
miR-573	3	TCTGAAGGGATGCATGCTGACA
miR-4043-3p	3	TTGCTTGAGATTGTCCGGACAC
[truncated: 357 more rows]

## Sheet: Larvaes
miRNA family	Count	Sequence
miR-184	881653	TGGACGGAGAACTGATAAGGG
miR-1	579308	TGGAATGTAAAGAAGTATGGAG
miR-184b	286453	TGGACGGAGAACTGATAAGGA
miR-263a	91925	AATGGCACTGGAAGAATTCACGG
miR-263a-5p	84503	AATGGCACTGGAAGAATTCACGGC
miR-1591	67540	CAGGACTGTGGCCATGGAAGTCGGA
miR-5126	46083	GAGGGCTGGGCCGGTCGGGCTGGGG
miR-1183	42730	CAATGTAGGTAAGGGAAGTGGGCA
miR-4006c-5p	31648	TAGAACAATGTAGATAAGGG
miR-246	29876	TTCGTGATTGGGATAGGAGCT
miR-315	25811	TTTTGATTGTTGCTCAGAAGGCG
miR-149-3p	25293	GAGGGACGGACGGGGGCATG
miR-1-3p	25049	ATGGAATGTAAAGAAGTATGGT
miR-4496	24106	GAGGACTGAAGTTGAGAAGGG
miR-4870	22705	TGTTTGTCTGTCTGTCTGT
miR-4006f-5p	22483	GGAACAATGTAGGTAAGGG
miR-36b*	20086	CGGGTGTTTGCGACGGTGC
miR-4175-3p	19152	GGGGGTGTAGCTCAGATGGTAG
miR-276	18361	TAGGAACTTCATACCATGCTCG
miR-276-3p	17074	TAGGAACTTCATACCATGCTCGT
miR-206	15471	TGGAATGTAAGGAAGTATGG
miR-454*	14889	GTGAGAACCTTGAGGACTGAAG
miR-1770	14842	CTCGGGGGAGCGGGAGGCGG
miR-92e-5p	14335	CGGTGGATGGTGGTGCATGA
bantam	13214	TGAGATCATTGTGAAAGCTGATT
miR-5187-5p	12738	GAGATGAGGACTGAAGTGGA
miR-10	11385	TACCCTGTAGATCCGAATTTGT
miR-275	10565	TCAGGTACCTGAAGTAGCGCGC
miR-10a	10455	TACCCTGTAGATCCGAATTTGTA
miR-10d	10282	TACCCTGTAGATCCGAATTTGTGTATGG
miR-375	9190	TTTGTTCGTTCGGCTCGAGTTAA
miR-103*	9081	CCCGTCCTTGCGTGCGTC
miR-5310	8060	TGTAGTCTGGCAGAAACGTCG
miR-4679	7492	TGCATGTGATGAATTCTTTGTCT
miR-92b-5p	7351	AGGGACGGACGGGGGCATG
miR-9a	7165	TCTTTGGTTATCTAGCTGTATGA
miR-9	6799	TCTTTGGTTATCTAGCTGTAT
miR-9-5p	6786	TCTTTGGTTATCTAGCTGTATG
miR-4981-3p	5267	TTGGCCGGCGAGAAGCCTCTG
miR-7	4093	TGGAAGACTAGTGATTTTGTTGT
miR-2487	3955	GGCTCTGAGGGCTGAGCCGGTCGGG
miR-7-5p	3523	TGGAAGACTAGTGATTTTGTTGTTT
miR-1306	3522	AGGATTGGCTCTGATGGCTG
miR-624	3339	CACTATAGTATACTGTGTTATTACCT
miR-2493-5p	3297	CACACACACACACACACA
miR-466f-3p	3241	CACACACACACACACACACACA
miR-4800-3p	2918	CGTCCGTCCGTCTGTCCGTC
miR-2476	2836	TCCGGCATGGTCTAGTGGTTAG
miR-3931	2743	TACTTTGAGTCGGTACGAATCCT
miR-5703	2645	AGGACTGAAGTGGGGAAGGG
miR-466i-3p	2562	ACACACACACACACACACACA
miR-3613-3p	2461	ACAAAGAAAAAAAGCGCCACACCACTTCC
miR-1772	2460	CCGGTGTCTGTTCGTGGACAG
miR-4938	1996	ATCATCATCATCATCATCATCGTCG
let-7a	1933	TGAGGTAGTAGGTTGTATAGTT
let-7-5p	1926	TGAGGTAGTAGGTTGTATAG
miR-3130-3p	1909	CTGCACCGGGACTGGGCGA
miR-3934	1892	AGGTGTGGAATCTGGGGCAG
let-7	1890	TGAGGTAGTAGGTTGTATAGT
miR-1491	1842	CGCTGGTGCAGATCTTGGT
miR-279a	1839	TGACTAGATCCACACTCATCC
miR-881	1800	TAACTGTGGCAATTCTAGAG
miR-4326	1746	TGTTCGTCTGTCTGCCAGC
miR-279	1725	TGACTAGATCCACACTCATCCA
miR-8	1628	TAATACTGTCAGGTAAAGATGTC
miR-236	1575	TAATACTGTCAGGTAAAGA
miR-14	1548	TCTCTTTCTCTCTCTCTCTAT
miR-126*	1539	CTCTTGTTACCTCTTACC
miR-4669	1476	TGAGTCCGGCAGTGGAGGGG
miR-1800	1442	CTACATGATGCGCTCATGATG
miR-4451	1421	TGGTAGAGCTGTGGACTG
miR-4943-5p	1416	TTCTTATTTTTCTGGTTACTTCA
miR-669a-3-3p	1408	ACTACATACCACACACATGATG
miR-1400	1405	CATCCATCCATCCATCCAT
miR-288	1275	TTTATTCGGATTCCATTTCACTG
miR-2384	1209	ACGGACGGAAGGATGGATGG
miR-4140-3p	1206	CACCATATGATTATGAGAGACG
miR-375-3p	1179	CCTGTTCGTTCCTCGTCGT
miR-716b	1125	GATCTTGGTGGTAGTAGCAAA
miR-133b*	1121	GCGGGTCAAAGGGAACAAGC
miR-346	1113	TGTCTGCCTGTCTGCCTGTCT
miR-1842	1073	TGGCTCTGTAGAGCAGTGCGGCTC
miR-317	1041	TGAACACAGCTGGTGGTATATC
miR-3898-5p	997	CTTACCACGCTCATAGCA
miR-667*	992	TGGTGGTGGTGAGAGTGGAGCAC
miR-1611	982	AGGAGGGCCGCAGCGGTGTGC
miR-750	939	TCAGATCTAACTCTTCCAGCTC
miR-750-3p	895	TCAGATCTAACTCTTCCAGCT
miR-5308	826	TCTGTGCTGTGGAGGTAATATAT
miR-4087-3p	823	ACGTGTGACGTGACTTGATG
miR-574-5p	803	GTGTGTGTGTGTGTGTGTGTGTGTGT
miR-5315	793	AACACAACATCCGGACAAGC
miR-4127-3p	777	AGGCGCTTGAGAGAACTCG
miR-920	752	GGGAGAGCTGTGGACTGTA
miR-2237a	700	ACCGGTGTGTTTTTGCGGACAGTT
miR-263	681	GATGGCACTGGAAGAATTCAC
miR-183	679	TATGGCACTGGAAGAATTCACG
miR-2325c	678	GGTGGTTTTTTTTCTTTG
miR-5438	659	TGTACGGACATTAATGAAG
miR-1281	650	TCCTCCTCCTCCTCCTCCTC
miR-4108-5p	642	TGACGTGAAGTAGAGGCAGC
miR-3653	639	CTAATCGAAGACGACTGAAG
miR-4318	613	CCTGTTGGGTACACTGACT
miR-5307	606	TAATCTCATTTGGTATCTCTGG
miR-71	601	TGAAAGACATGGGTAGTGAGATGA
miR-214	595	CACGGGAACAGAGAAGCAG
miR-2840	594	TAAGAACTGAGATGAGGAGG
miR-1238	594	CTTCGTCTGTCTGTCTGCC
miR-466b-1*	587	CATACATACATACATACATACA
miR-1692	544	TCGGTAGCTCAGTCGGTAGAGC
miR-2372	532	GAATGATTAGAGGCATTGGGGTCGA
miR-2b	507	TATCACAGCCACCTTTGATGAGC
miR-5106	490	GGGTCTGTAGCTCAGTTGGTTAGAGC
miR-2a	484	TATCGACCAGCACGAACTTTGAAGAGC
miR-5134	440	TTGGCAGAATGGTCAGGACTGTG
miR-277a	435	TAAATGCATTATCTGGAATGGA
miR-191*	416	GCTCGTAGTTGGATCTCAGTT
miR-277c	413	TAAATGCATTATCTGGAATGGAAT
miR-219-1*	399	AGAACTGTGTCTGGACATCAG
miR-305-5p	394	ATTGTACTTCATCAGGTGC
miR-219-3p	393	AGAACTGTGTCTGGACATCA
miR-305	390	ATTGTACTTCATCAGGTGCTCTGG
miR-669n	390	CTATGTGTGTGTGTGTGT
miR-2001	389	TTGTGACCGTTACAATGGGC
miR-45-5p	388	CTGAGTCTCGTTAGTATA
miR-5425	387	TGGCAGAAGGGGACTCGG
miR-5133	378	GCGGAGCCGGCAGCGTCAG
miR-71*	358	TCTCACTACCTTGTCTTTGTTG
miR-4562	346	CGTCGTCGTCGTCGTCGTCGTCG
miR-2982	344	TGTGGAGGAGGAGCTGGA
miR-2399	335	CTTTGCTGTATCGGTTGGAACA
miR-753c	332	AAGCTCGTAGTTGGATCTCA
miR-4448	309	GGCTCAGTGGTCTAGGGGTATG
miR-1187	304	TATGTGTGTGTGTGTGTGTGT
miR-285	294	TAGCACCATTTGAATTCAGTTC
miR-1915	291	CCCCAGGGAGAGGCGCGGGC
miR-2493-3p	288	CACTGTGATATTTGTGCAGACGGCGT
miR-518d	286	CCAAAGTCGCTTACCTTTGGGC
miR-1957	279	AGTCGGTAGAGCATGAGAC
miR-5305	279	TGGGCTTGAAGATTGGCTTAGA
miR-26a-2-3p	275	CTATTCTAGATTACTTGTAC
miR-4419b	273	TGAGGACTGAAGGAGAAGG
miR-1387	272	AGTCTTGAACTTCGAAATGC
miR-202-5p	272	TTTCCTATCTTATCCTTACTT
miR-4546	265	AGCAGAGTCGCGCAGTGGAAGCG
miR-100	257	AACCCGTAGATCCGAACTTGT
miR-5136	248	CTATAGAGGGAACTCTGG
miR-709	245	GGAGGAGGAGGAGGAGGA
miR-5093	243	ATGGAAATGAGGAACTGGCTGGGC
miR-12	242	TGAGTATTACATCAGGTACTGG
miR-4006a-5p	242	TTGGAACAATGTAGGTAAGGGA
miR-12-5p	238	TGAGTATTACATCAGGTACTG
miR-100a	231	AACCCGTAGATCCGAACTTGTGAA
miR-4206-3p	230	GATTGAATGATTTAGTGAGG
miR-4139-5p	229	CCGGAAACAATAGATCACTTT
miR-4185-5p	228	CGTGGTGATGATAGCATAC
miR-1419b-1*	223	TGTATTGTCGTTCAGCACG
miR-2c	211	TATCACAGCCAGCTTTGATGAGC
miR-2981	210	CCGGGCCGGGCGGGCTCG
miR-369-5p	200	ATCGAACGTGTTATTCGA
miR-1369	199	TAGGGCTGAGGAGAGGAGGG
miR-3527	198	CCTGGGGAGGTATGTTGTC
miR-3802-3p	197	CTCGTTTATCGTAGTGGTCC
miR-5314	196	TATAGATGATGTCTTCATGATG
miR-1a	195	TGGAATGTAAAGAAGTACGG
miR-4088-5p	190	ACTATGATGATGATGATG
miR-2137	187	GCCGATGGGAGCCCCGGGA
miR-4973-5p	181	GTCGTCGTTGTTGTTGTTG
miR-34	165	TGGCAGTGTGGTTAGCTGGTTGT
miR-1958	165	AAGGAAAGTAGAAGCAGAAG
miR-378	164	ACTGGACTTGGAGTCAGAAGGC
miR-1664	162	TATGGCATCATTTACCTCC
miR-281*	155	AAGAGAGCAATCCGTGGACAGT
miR-21	154	TAGCTTATCAGACTGATGTTGAC
let-7g*	154	TCTACAGCCACTGCCATG
miR-4093-5p	153	CTTCTGCTGCTTTTGCTCAT
miR-981	151	TTCGTTGTCGTAGAAACCTGAT
miR-217	148	AACATGCATGAGGACTGACTGG
miR-929	146	ATTATCTGTAGGGACTCC
miR-2361	143	GTTGTTGTTGTTGTTGTTGT
miR-2367*	142	TTGCAGGCACTTGAAAGGAAG
miR-2313*	140	CATTCCACGCTCATAGCC
miR-143	139	TGAGATGAAGCACTGTAGCT
miR-252a	139	TAAGTACTAGCGCCGTAGGAGT
miR-5309	136	CAATGCCCATGGAAACCCCGAA
miR-653	136	GGTGAAAGAATTTCTGCTG
miR-3481-3p	136	GGTATCGATTTGTATGGACCA
miR-96	134	TTTGGCACTAGCACATTTTTGT
miR-3096-5p	133	TGGCATAAGGAATGAGAACA
miR-993*	132	CTACCCTGTAGAACCGGGCTTTTG
miR-3660	131	ACTGGACGGGAGATTTTGA
miR-4443	131	TTCGGAGGCGTGGGTTCG
miR-252b	130	TTAAGTAGTAGTGCCGCAGGTA
miR-3014	129	CCACAGCACACAAAACAGCG
miR-276-5p	128	AGCGAGGTATGGAGTTCTTACT
miR-3158-5p	128	CCTGCAGAAGGAGCCCTTT
miR-208	128	ATCAGACGAGACAACAAAGA
miR-993b*	127	TACCCTGTAGAACCGGGCTTTTG
miR-4047-5p	127	CCAGACAACACAAACACA
miR-993-5p	127	CTACCCTGTAGAACCGGGCT
miR-993a*	126	CTACCCTGTAGAACCGGGCTTTT
miR-276*	124	AGCGAGGTATGGAGTTCTTAC
miR-34-5p	124	TGGCAGTGTGGTTAGCTGGTTGTAG
miR-252	123	TTAAGTAGTAGTGCCGCAGGTAA
miR-216b-3p	121	CCACCTACTTGTAGTATT
miR-92a	116	TATTGCACTCGTCCCGGCCTTT
miR-10*	115	CAAATTCGGTTCTAGAGAGGT
miR-36e*	115	TGGGGATTCGTACTTTGCAGTGAAG
miR-1205	114	TCTCTAGGGTTTCTTTGG
miR-3650	113	AGCTGTGGACTGTAGATCC
miR-279e-3p	112	TGCTTGATCGGAAACACTCTGCTTGC
miR-1b	109	TGGAATGTTAAGAAGTATGGA
miR-5396	107	CCGTCACAAAGCAAGAAT
miR-2b-5p	107	GCATCATCATCTTGGTTCGT
miR-133	106	TTGGTCCCCTTCAACCAGCTGT
miR-449a	106	TGGCAGTGTACTGTAGTTTGGT
miR-87	105	GTGAGCAAAGTTTCAGGTGTGT
miR-301*	105	GCTCTGACTTTTTCCAAC
bantam*	104	GATCATTGTGAAAGCTGA
miR-3878-5p	104	TGGACGGAGAACTGATTG
miR-133c	100	TTGGTCCCCTTCAACCAGCTG
miR-1421ah	100	AAGAGGCACATGTGGGACA
miR-1196-3p	98	TCGGTTTTCTTTTTTTCTT
miR-133a	98	TTTGGTCCCCTTCAACCAGCTG
miR-3770	97	CCCTGCATCATGTGCGTTGT
miR-449d	96	ATGGCTGTGTGCGTGTGTGAG
miR-4644	95	CTGGAGAGAGAGAGAGAGAGAGAGAG
miR-2941-1*	92	CTGGTGTTTTGCGTAGTCC
miR-2440	91	TGCAGTCGAGAACCCTGGA
miR-4483	90	GGGCTGGTCTGTCTGTCTGT
miR-1c	89	TGGAATGTAAAGAAGTATTGA
miR-27b-5p	87	AGGGTCGTAGCTCAATTGGTAGAGC
miR-928	86	CTGAAGCTGTGTAAGATGGCGAA
miR-5312	83	TGGCTGAACGTTGTTATGCGT
miR-87b-3p	80	GTGAGCAAAGTTTCAGGTGTGTGTCCGA
miR-3338	80	ATGCTTTCTTTGTTGTTCT
miR-410	79	AGAGATCACACAGATGGCCTGT
miR-466b	78	ATGTGTGTGTGTGTCCAT
miR-3679-3p	77	CTTCCCCCCGTAACTTTC
miR-4018a-5p	75	CGGGAAGATTGTAGGAACGGCG
miR-1175	73	TGAGATTCAACTCCTCCAACTTC
miR-1175-3p	72	TGAGATTCAACTCCTCCAACTTCT
miR-5108	72	GGGTAGAGCACTGGATGGT
miR-1737	71	CCACGTGCTGCGCTCAGTG
miR-184*	71	CCCTTATCATTCCCGGTCCT
miR-3120-5p	70	CCTGCTTGCCTGCCGTAA
miR-126	69	CGTACGTAATTAATAATGC
miR-4040-3p	69	CACCAGATCAGAAAGTTGCG
miR-182-3p	68	CTCGGCTGTATTTTGCCG
miR-4558	67	TCTGGTCGGTGACCATGGCT
miR-4770	67	TAAGATGAACTGTAGCAGT
miR-1261	64	AATGGATAAGGCATCGGTT
miR-96-5p	64	TATGCCTTGCACAATACT
miR-4426	64	GAAGGTGGACGTACTGTTGG
miR-124	62	TAAGGCACGCGGTGAATGC
miR-137	62	TTATTGCTTGAGAATACACGT
miR-1759	62	TAGGAGAGGTAGTAGAGAGAGGTGT
miR-252a-5p	62	CTAAGTACTAGCGCCGTAGGAA
miR-5317a	61	TCCTTCTTGTCTCTGTGTCGTCGTCTGC
miR-466h-5p	61	AGTGTGCATGTGTGTGTGT
miR-8*	60	CATCTTACCAGACAGCATTAGA
miR-301b-3p	60	CCTGCAATAGTATTACGTC
miR-86*	60	CTGGGTGAGGTTCATGCTTCG
miR-1418*	60	ACGGTCCGGGGTTCGAGC
miR-2561*	59	AACAGCAGACAGGCAGGAACGGAAGC
miR-73-3p	58	TGGGCAAGATTGTAGGCACTGCGT
miR-1376	58	TAGGAAAGGGGCTGTTGGA
miR-3828-5p	57	TGACTGAAGTGAGGATGT
miR-122*	56	AACACCATCATCCTCATAA
miR-4961-5p	54	TCTCTATGTGTATGTGTGT
miR-4800-5p	53	GTGGACGGAAGGAAGGAAGCA
miR-4444	52	CTCGAGGTTGGAAGTAGCTGCG
miR-2039*	52	CCAAACTTTATTTTATTT
miR-5186	52	AGGATGGTAGAATTCCAGGT
miR-328	51	CTGGACCTCTACAGCCACTTCCGTG
miR-4081-3p	50	GTGCTGATAAGTTGAATG
miR-4459	50	CCGGAGGAGGAGGAGGAGGAGGAGG
miR-4165-3p	50	TGAAGTGGGCAAAATAGGTAGAACA
miR-2237b	49	TCCGGTAAGTTTTCGCGGACAGTT
miR-4442	48	CTTGCCTGACAAGA
let-7b	46	TGAGGTAGTAGGTTGTGTGGTT
miR-4104-5p	46	ACGTGAAATTGTTGAAAGG
miR-2359	46	ATTGTGTTTTTTTTTTTA
miR-41b	44	TCACCGGGTGAATATTCTGTCC
miR-2479	44	CGTTTGTCTTGTCTTTTG
miR-4143-5p	44	CATGTTTTGTTCGTTGTG
miR-84a	43	TGACGGTACTGTAAGAATAAGG
miR-370-5p	43	CACGCACGTCTGCTCAGTT
miR-4639-3p	43	TCCTGTCACCTTCCTTTC
miR-2992	42	CCCCTGCAGGACAAAGGCCT
miR-669c-3p	41	CACACACACACACACACAAA
miR-4013a-5p	41	AGACTTGTGAAGAAGCTG
miR-35c	40	TCACCGGGTGAATATTCTGTC
miR-4290	40	TCCCTCCTTTTCTTCCCCT
miR-5317b	39	CTTGTCTCTTTGTCGTCGTTCTG
miR-279b	39	CATGACTAGATGCTACACTCATCATG
miR-2064	39	AAGAAGCACTGGCTAACTCTGT
miR-3066-3p	39	CACTTAAAGTACCGCAATCTCGC
miR-3150b-3p	38	GAGGAGATCGTGGAGTTGTGG
miR-3073b-3p	38	CTGCATCGCCAACCTGTAGACCACTG
miR-694	37	CTGAAAATTGTTGGCTGTGAG
let-7f	36	TGAGGTAGTAGATTGTATAGTT
miR-1260b	36	ATCCACCACAGACCACCT
miR-197-5p	36	GGGTAGAGCGCGGCAGTGAGACGG
miR-4689	35	TTAGGAGACATGTAGAGGCC
miR-3830-3p	35	TTGGGCTCGGTCAGTTGGG
miR-1638	35	GTGTTTGTTTGTTTGCTT
miR-4849	35	TGAGTAACCGTGGACGCGTGTTT
miR-181a-2*	35	ACCATCCAACCGTTCTCGT
miR-5423	35	TCGTGGAAGGCTGTAGGAG
miR-36	34	TCACCGGGTAACATGCGTCC
miR-2993	34	CCGCTATGGAGAAGGCAG
miR-4965-3p	34	CACACACACACACACACTCACACA
miR-2304	34	GGTGTGTTGTTTGTGTGC
miR-463	34	TGATGACGACAACTCTTGGGTAGC
miR-669p-3p	33	CACACACACACACACACACACGTA
miR-5553-3p	33	TCGATGTGGTAGCAAGATGGCAAA
miR-5698	33	TGGGGAGTGATGAGTTGTGG
miR-598	33	GTAGTCATCGTCGTCATCGTCG
miR-1660	33	TGGCTGTGTTTTTTGTGATA
miR-65-3p	31	CGTACGCGACTGCCATGC
miR-1733	31	CGTGGATGTGCTGTGATTTGTT
miR-2449	30	TGGGCACGAGAGCAGGAGC
miR-1796	30	TGGACTGTGAAGAGGGCTGA
miR-2812	30	CATGCTCTAAAGAAAGGT
miR-2393	30	CTGCATTTTTTTTTTCTTTT
miR-5404	30	CCCCCGTTCTCTCCGACT
miR-3963	29	GAACCCCACTTCTGACAC
miR-1701	29	CTGGTTGTTTGGTTGTTT
miR-669	29	GTGTGTGTGTGTGTGCGTGTGCGTGT
miR-15-3p	28	CTGTGTCTGTGACTGCAT
miR-1421am	28	CAGGAGTGTAGTAGGTCATGCTAG
miR-2845	28	CCGCTTGTCAGCTGCGTCTGCTGTA
miR-228	28	AATAGCACTGCAAGAATTCACG
miR-3833-5p	27	CGCCAGTCACAGCCAGCCT
miR-2851	27	TGTGATGCTGTATTAGGA
miR-1236	27	CCTCTTCCCTTGTCTCTT
miR-2253a	27	CTGGCCTGCTGAAGGCTC
miR-2227	27	TTGGTTTTGAAAGACGTC
miR-129*	27	GCCGCCCTTACCTCAAAAG
miR-3334	27	TGAACCAGAAGTCAAGGAGCAG
miR-4267	26	TCCCAGCTCAGGTGGCAG
miR-3075-5p	26	TACTGGGAGCAGCAAGGA
miR-3141	25	AGGGCTGTTGGGAGGAGGA
miR-252-3p	25	CTTACAGTACTGCCATCTCGC
miR-1224	25	CGTGGAGGAACTCTGGAGGTGG
miR-2445	25	TAGGCTTTTTCTTTTTCTTT
miR-4147-3p	25	TCTGTCTGCACAGTTTCT
miR-5442	24	ACATGAAGCAAAGGTGGAAGCGGTA
miR-2410	24	GCTGAGGAGGAGGACTGTGA
miR-1375*	24	GGAGCGGAGAAGAAGAGA
miR-2298	23	CCCTGATGTTGTTAGTTTCA
miR-4154-3p	23	TTTGTTGAGTTTGCGTGTAGC
miR-185*	23	CTTTCCTCTGTGTCCTTGTGT
miR-7b	23	TGGAAGACTAGTGATTTTTCGTT
miR-3031	23	TTGCTTTTTGGAAGAAGTTTCAGCTG
miR-924	23	ACAGTCTTGTGTTTTTGG
miR-1468	23	CTCGTCTGTCTGTTTTGCT
miR-698	23	CTCTCTGTTTCCTTCTCCT
miR-101c	23	AACTACTGTGACAACTGGA
miR-31	22	TGGCAAGATGGTGGCATAGTTGT
miR-1357	22	TTATGAGATCTGAGGGCGC
miR-1968-3p	22	ACCACCACTGCAGCTTTA
miR-2966	22	CGGGTACGGGAGGGACGGG
miR-1962	22	GAGCTGGCACTGTGGACACA
miR-383*	22	CTCAGCACTGCCTTAGAA
miR-2354	22	AGTGATTGTCTTGTTTAGT
miR-2491-3p	22	CCACAACAGCAGCAGCAGCA
miR-273	22	TGCCCGTACGTGTGTTGGTC
miR-63-3p	21	TCTCGACATGAAGCGTTGGAAA
miR-5462	21	ATCACTTTGCACAACACA
miR-15c	21	ATAGCATCATCATCTTGGTTTGT
miR-3644-5p	21	ATGAGAGATTATGGTTGTAAGT
miR-1649*	21	CTCCGTGGCACTTGAGCA
miR-2219-3p	21	CTGACTGAAGTGGAGGGAAA
miR-3787	21	CAGTGGACTTGTGCTGTGGAA
miR-466c*	21	CGCATACATGCACACACACACAC
miR-466i-5p	20	CTGGAGTGTGTGTGTTTGTGTG
miR-5121	20	AGTTGGGAGAGCATCTCC
miR-269	20	GACGAGACTCTGGCAAAGAC
miR-9c-5p	20	TCTTTGGTTATTCAGCTGTA
miR-5708	20	ATGACGACGACTGTGCTGAGC
miR-1960	20	CCTCTGTAGAAGAGGGCT
miR-2042*	20	CTACTTGTTGATTTATGAA
miR-26a*	20	CCTATTCTTCGTACTTCA
miR-466h-3p	20	ACGCACACACACACACAGT
miR-1985	19	TCCTTTTTTGTCGTCACTGTG
miR-301b-5p	19	CTCTGACTTTTTGCCTAAT
miR-4315	19	CCGGATTACTGAGCTGGAGC
miR-3473	19	TCGGTAGAGATGGCAGAGCA
miR-3847-5p	19	CTTCTATCTTTTTATTTATTT
miR-266	19	AGGCAAGACTGTGGAAGT
miR-483	19	TCACTTCCGTCTCCTCCTCTTCTGT
miR-432	19	TGTTGAGTAGATCGTGGGCAGAA
miR-309a-5p	18	GAGATAGAACTCGAGCGGCT
miR-3666	18	CATGCAAGTGTGATGACG
miR-378c	18	ACTGGACTTGGAGTCAGAAGGT
miR-2421	18	TATGTTTTTTTTCTTGTTGT
miR-4070-3p	18	CACGTGTGACGTGACGATG
miR-2999	18	CTGGCACGGACTGACGCGC
miR-753b-5p	18	AGCTTGTAGTTGGATCTCA
miR-574	18	CACGCACATGCCCACACACA
miR-4943-3p	18	TGCACAGTGCTGAAATGAACGGA
miR-1761	18	CGGGGCCAATTTTTGTTT
miR-30a	17	TGTAAACATCCTCGACTGGAAGC
miR-190	17	AGATATGTTTGATATTCTTGGTT
miR-153	17	TTGCATAGTCACAAAAGTGATG
miR-2147a	17	CGGAAGATCGTCTCGTGAG
miR-460a-5p	17	CCCGCTTGTCACACTGTGG
miR-3156-3p	17	CTCCCACTTCCGCTTTGT
miR-4219-5p	17	CAGCTGTATCGTGACGTGAA
miR-3243	17	TGATACATTCCAAGTCGTTCGTTCA
miR-4096-3p	17	CTACAATAAGCTATTTTATG
miR-1718	17	ACTAGGACAGAGAAACCGG
miR-4043-5p	17	CGTTCGTTCATCTATGCATC
miR-1696	17	CTCTGTGCTTGTGAGCTAGCAGC
miR-993	16	GAAGCTCGTTTCTACAGGTATCT
miR-24	16	TGGCTCAGTTCAGCAGGAACAGT
miR-4062-5p	16	CCCCTGATCTGTACAGCT
miR-4458	16	ATGAGAGGAGCTGTGGAAGAA
miR-3783	16	CCTTTCAATTGTTTATGTGGT
miR-30a-5p	16	TGTAAACATCCTCGACTGGAAGCT
miR-4969-5p	16	CGGTATGAATGATGATGAGTGGG
miR-4974-3p	16	TATATATATATATATATTCGA
miR-4618	16	TGTCGTGAGATGTTGGGTTAAG
miR-79	15	TAAAGCTAGGTTACCAAAGTTA
miR-122	15	TGGAGTGTGACAATGGTGTTTG
miR-581	15	CTTGTGTTCTGTGATTGT
miR-2256	15	CTTGTTTGATGCAAACAG
miR-1331	15	TGGGTGTGGAGGTTTGTGTATG
miR-354	15	CCCTTTTTGTTGCTTCCTCCT
miR-9-3p	15	ACAAAGTAGATGAACCGAAAT
miR-3807-5p	15	ATGGCGAGGATTGTAGCGGCCT
miR-2452	15	GTCTGGATGTTTGTTTTCTTTTTTT
miR-876	15	TGGATTTCCTTTTAACACCA
miR-3825-3p	15	ACCTGCGGAAGGACAACAG
miR-2312	15	AAAACTGTTCAACTTTTC
miR-7d*	14	CACCTATTATTTCTGTTTCCAT
miR-330	14	CAAAGCACACGACCAGCAGAA
miR-4690-3p	14	GCACCGCTGAGGACTCTG
miR-4148-5p	14	AGGAGTCGTAGTCGGTCAGC
miR-217-5p	14	ACATGCATGAGGACTGACTGGA
miR-669f-5p	14	GTGTGTGTGTGCGTGTGCATGT
miR-5097	14	AGGGTTCGTGTCCCTGTTCGGGCGCCA
miR-4419a	14	TGGAGGGGAGGAGATGACA
miR-752-5p	14	ACCTCCAAAGTTTGTGACA
miR-143*	14	GGTGCAGGGCGTGATTCTGG
miR-182	13	TTTGGCAATGGTAGAACTCACACT
miR-3091-5p	13	CATGGAGTCTGGTGGGGCCACG
miR-4510	13	TTGAGGGAGTAGGAGGATGGT
miR-200a*	13	CATTTCTCAGACAGTGTG
miR-3960	13	GCGGCGCGGGGCGGAGGG
miR-2451	13	ATGAGGTGCTTCGAGATCTGTGGA
miR-4767	13	CGCGCGGCGCTCGTAGACCGCGCGCC
miR-2348	13	TCGGGTGTGTGGAGGGCT
miR-4121-3p	13	GTTTGGTGTTGGTTCTTGT
miR-2890	13	GCCCGGCCGCCCGGCGCT
miR-4301	13	CCCACTACATCATTGTGT
miR-4056-3p	13	CCGTCTTCGTTCTACCCC
miR-103	12	AGCAGCATTGTACAGGGCTATGA
miR-124a	12	TAAGGCACGCGGTGAATGA
miR-281	12	TGTCATGGAGTCGCTCTCTTTAT
miR-1754	12	TAGTAGGTGGAGCTGTTCGG
miR-4214-5p	12	TGCATGTGAAAGTCATGATG
miR-1497*	12	CCATCTTGCGATTCTCCAAC
miR-4014-3p	12	TTAAGAAAGCGGGGTAGTGTG
miR-463*	12	TCCCAATTTGTTGCTATCA
miR-211	12	CTCCCTTTGTCTCTTCCCT
miR-3856-3p	12	TGTGATTTTCGTGCGGAC
miR-2481	12	TGCTTGTCTGTCTGGCTTTT
miR-3383	12	CCACCAGAGTTACCGCTGTCTCG
miR-3901-3p	12	CATTTATTTTTAATTAGG
miR-4931	12	TCTCTATTGGTAGAGCAGTC
miR-242	12	TTGCCAGGTTTTGCTTCG
miR-194-3p	12	CCATGGATATGCTGTCACTT
miR-954-5p	12	TCTGGTTGTTGTGTTGTGG
miR-5316b	11	TCACCGGGGCCTTTTCGACGAG
miR-46	11	TGTCATGGAGTCGCTCTCTTTA
miR-4505	11	TAGGCTTGTGCTTGGACGGA
miR-192-5p	11	TGACCTATGAATTGACAGCCA
miR-4945-5p	11	TATTTCTTTCTTTTGTTGAT
miR-4501	11	ATGCGACCTCGGACTGAACA
miR-1290	11	TGGATTTTTGGAGCAGGG
miR-2037*	11	TAAAAGCCTGTGACAAGAACC
miR-2374	11	TCGGGCTGGGGAGGAGGCGG
miR-626	11	CGTGTCTTCAAATGTGCTT
miR-1777	11	GTGGGCGGGGTGGGGGGC
miR-4291	11	CCTTCAGCAGAAACAGCT
miR-2030*	11	CCTCTTTCTTTTTGTTGCTGTCA
miR-676-3p	11	CCCCTAAGGTCGTTAGTT
miR-3554	11	CTATACCCATTCTTGCCT
miR-4757-3p	11	CTGCGTCATCAGAGGCTTCC
miR-36a	11	TCACCGGGTAACATGCGTCCAA
miR-3144-3p	11	ATATACCTCGTGCGGATCTCTCTTT
miR-4162-3p	11	AGAAGATTATCAACAGCAAA
miR-71b*	11	TCCTTGAATGTGTTTTTC
miR-5334	10	TGTTGGTTCATCACCACCAGTCGGTGTG
miR-499	10	CTGACTTGCAGTGAAGTTT
miR-2478	10	TCGTATCCCACTTCTGACACCA
miR-2205*	10	TCTGTATATCTCATCTTCC
miR-877-3p	10	CCTCTTCTGCTTCGCTCCCAG
miR-4010-3p	10	CACACTTTGTCGCCAACGTC
miR-2444	10	CTTGTTTGTTTTGTGTTCTT
miR-1407	10	TTAGGAGCTGACGGGAATA
miR-5347	10	AGACGGTGTTGCGGAGGTATGTAG
miR-4057-5p	10	AGCTTGGCGCTGTAGACAT
miR-341-3p	10	CGTCGGTCGGTCGGTCGGTCGGTC
miR-1231-5p	10	TTCTGGGCAGAGCTGAGGAGACGAGC
miR-1224-3p	10	CCCCTTCCTTTCCTCCTCAG
miR-4195-3p	10	TACTTGTAATAATGGCAT
miR-190b	10	GATTGATTGGTTTGATTGGTGAC
miR-1224*	10	CCTCACCCCTCTCTCCTCT
miR-2962*	10	CTCCCCTTCGTCTCTTCCC
miR-4280	10	CGTGTGTTCTGAGCAAGC
miR-240	10	TCTGGCCTATCACTCCTTTC
miR-4674	10	CTGGGCTGGCACGCAGCGGC
miR-2368	10	AGAAGTGGGCTGTGTATCTG
miR-2284g	10	AAAATTTTCGGGCTTTTT
miR-519e-5p	10	ATCCAAAAGGGAGCACTTTG
miR-200c	9	TAATACTGCCGGGTAATGATGGA
miR-192	9	CTGACCTATGAATTGACAGC
miR-125*	9	TCCCTGAGACCCTTACTTGTGA
miR-5352*	9	AAGGAACTCAGAATGGCATGCG
miR-339b	9	CCGTGTCTTCAGGAGCTC
miR-460-5p	9	CCTGAATTTCACACTGTGCC
miR-2297	9	CCTCTTTGTTTCTTATTTCT
miR-4220-5p	9	TTGTGCAATTTGCTGTGCTG
miR-3382	9	TCAGTTTGTGTCTGTGGTCGT
miR-516a-3p	9	CTGTCTTCCTTCCCGGGT
miR-4215-3p	9	TGAATGTATTGTATTTGT
miR-4027-5p	9	GTTGAAATAAACAAAATC
miR-3613-5p	9	TGCTGTACTTTTGTTGTTTCTGTT
miR-4874*	9	CAGCTGGTTGGTAAACAGG
miR-4170-5p	9	GGGAATCTGGCTGTTTGGCTG
miR-1282	9	TGTGTTGTCTTTTTCGCTT
miR-4112-3p	9	TATGTATGTTCATGTATG
miR-4001f-5p	9	TGGAACTGCAATGGAACAG
miR-2265	9	AACCAGTGGAACGAGGGCG
miR-5624-5p	9	AATTGTAAACTTCTGCTCTG
miR-4520a-5p	8	CCCTCGGTTTTTGTCCAA
miR-151	8	CTAGACTGAAGCTCCTTGAGG
miR-753d-5p	8	CTGGCTTGGATTGGATCTG
miR-67	8	TCACAACCTCCTTGAGTGAGT
miR-4783-3p	8	CCCCCGTGGTGGGCGCGTCTGGC
miR-3678-5p	8	TCCGGTACAAACCTCTGG
miR-1968-5p	8	CCAGCTGTTCAAGGTGGTGACT
miR-3149	8	TTTGGGGATATGTGTGTGTTATT
miR-256	8	TGGATGCTAGAAGATTGTC
miR-507	8	TTTGGATTTTTTAGAGGAG
miR-466m-3p	8	CATACATGCACACATACACACACAG
miR-29b*	8	ACTGAGTTCATTTGGTGGGTAGA
miR-3834-5p	8	TGCATTGTTTATTTTCGACCCC
miR-4194-3p	8	TTGGTATATATATGGTGCG
miR-2568a*	8	ACAGCCGCGGATGTTGCTT
miR-1896	8	CTCGCTGATGGTAGGTGGGG
miR-4037-3p	8	CGGACAAGTGGCAGTGCA
miR-290	8	CTCCAAGACTATGGGGCA
miR-302a	8	CAAGTGCTTCATGTTTAC
miR-1260	8	GAATCCCACCGCTGCCACC
miR-1246	8	AAATGGATTTTTGGAGCAGGGAG
miR-1268b	8	GGGGGTGTAGTGGGGGTG
miR-2818	8	CTACAGGGGAAGATACTGTATG
miR-1549	8	TTTGTGCCCTGCAAGCCCG
miR-2345	8	GTTCGTGTTTTTTATTCC
miR-3858-5p	8	TGAAGCGACGTTTTTTCG
miR-3131	8	ATCGACGACGTGGAAGGGCCTT
miR-486	8	CCTGTCCTGATCTGCCCCGA
miR-265	8	TGAGGGAGTAAGGGGGGA
miR-379	7	TGGTAGACTATGGAACGTAGG
miR-4039-3p	7	CTAGTTTGTTGTCTTGTGTTT
miR-278	7	TCGGTGGGATTTTCGTCCGTCT
let-7g	7	TGAGGTAGTAGTTTGTACAGTT
miR-81a	7	TGAGATCATTGTGAAAGCATT
miR-1200	7	CTCTGCCATTCTGAGCCT
miR-92	7	TATTGCACTCGTCTTGGCCTTT
miR-936	7	ACCAAGAACGGAGGAATCGCAG
bantam-b	7	TGAGATCATTGCGAAAGCTGAT
miR-4001g-3p	7	TGGATGCATATTTTGGACAGGC
miR-149	7	TCTGGCTCCGTGTCTTCACTCCC
miR-1711	7	TGTAGGCTGCATCTTTTC
miR-4006g-3p	7	TTCCCTCTCACAAATGTTCG
miR-1993	7	AATTATGCTTGTGTTCGCGG
miR-1790	7	CGGTGTGGGGCGGTGTGGA
miR-3473b	7	TGGACTGGAAGATGGCTCA
miR-1227	7	GTGGTCGAGGCGGTGGTGG
miR-4299	7	CTCGGTGACAGTGAAGGC
miR-750*	7	AGTTGGAAGTGGGATCCTGACA
miR-3189-3p	7	TCCTGGTCTGGTGGGGTAG
miR-1175-5p	7	AAGTGTGAGGTGTGATTGTTGA
miR-182*	7	TGCTTTAACATGCCAACT
miR-4311	7	GCAAGTAGAGCTGGAGGTG
miR-4500	7	TGACGTTGTAGTTTCTTG
miR-541-5p	7	AAGGGATTCTGATGTTGGTCAC
bantam-3p	7	TGAGATCATTTGAAAGCTGAT
miR-309b*	7	CGTCAAATTTCGCGTTCGTCGGTG
miR-3074-5p	7	TTCCTGCTGAACTGAACCA
miR-1538	7	CGGACCGTGGCTGCTGCTTCCT
miR-65	7	CAAGAACTGAAGACGGCAATGG
miR-199c	7	TCACAGTAGTCTGAATGG
miR-219*	7	AAGAGGATATGGCGAATGGCATCA
miR-932	7	CAAGCAGATGTGGAAGATGA
miR-5114	7	ACTGGAGCACGGAACTGCGAAGACG
miR-130a-2*	7	CCCGCTTTTTATGTTGACT
miR-2d-3p	7	GCACACCAAATTTATTCC
miR-4000i-5p	7	TGAACTGTGCAAGGAGAAGG
miR-892	7	CCGGTGTCCTTCTGGTAG
miR-1000	7	AATTGTCCTGTAGAGCGT
miR-2226	7	AATGACAACAGAAAACGGCGACG
miR-4164-3p	7	TCTTCTGTTTATCAGCTGC
miR-2441	7	ATAGGAAGGAGACGTGGGAG
miR-449b	7	AGGCAGTGGCTGTTCGAGCGGT
miR-10b	6	TACCCTGTAGACCCGAATTTGT
miR-27b	6	TTCACAGTGGCTAAGTTCTGC
miR-124b	6	TAAGATCACGCGGCAATACC
miR-4773	6	AAGAACTGGAGCACCTAGAAAGAGC
miR-320	6	AAAAGCTGGGTTGAGAGGGCGA
miR-181c*	6	CTCACCGCCAGGATTATGCCG
miR-748	6	TGGACGTAAAGTGTAATGAGAC
miR-466k	6	TGTGTGTGTCGTGTATATGTG
miR-129a	6	CCTTTGGGTGTGGGCTTGC
miR-1910	6	CCGTCCATGTGCCCACCCT
miR-19a	6	CGTGCAATCTATGCACATA
miR-99b	6	CACCCGTAGAACCGACCTTGC
miR-5588-5p	6	CTGGCATCAGTGGGACTT
miR-4456	6	CCTGGTGCGCTTCATTCTTC
miR-5320	6	TGGAAGGTCGGTTTTTGGG
miR-989-3p	6	TGGCTGTGACGATCGTGGAAC
miR-182-5p	6	TTTGGCAATGGTAGAACTCACACC
miR-130c	6	CTACTGCAATATAAAGGG
miR-3860-5p	6	TAGCAGCTGGACGTTTAGA
miR-66	6	CTGACACCAGATTAGAAGGTTGCG
miR-430a	6	TGCAGTGCTTGCTTGATTGTTGTA
miR-2038*	6	CCCCTGATGCCTTGGTGTA
miR-2033*	6	CCTCGTTCTGAAGCTTCCA
miR-222b*	6	GCTCAGAGGTGCTGTAGGA
miR-81	6	TGAGATCATCGTGAAAGCTGA
miR-422a	6	ATGGACTGTAGGGTCAGTGTAGGC
miR-4094-5p	6	AGTGGTTTGGGCTCGTTGG
miR-2569	6	CTCGTGCTCGGACGTTGT
miR-3488	6	GGCGCCGTTGCTTAGTTGGT
miR-3917	6	GCTCGGACTACCAGGGTG
miR-125c	6	TCCCTGAGACCCTTACTTGTGAA
miR-2a-2*	6	CTCACAAATGGCTGTGTAAG
miR-754a	6	GTTGCTTGGGGCAATACTA
miR-1774	6	CCCCTGCTGAGACTCGTTC
miR-4908-3p	6	CTGGCTCATAATTTCTTAG
miR-71c*	6	CTCATTATCCAAATTCTCTTCTTA
miR-1682	6	TGGCAGATGGAGTGGAGGG
miR-187	6	GGGCTACAATCACAGGAAT
miR-4732-3p	6	GCCCTGAGCTCCTTTCTG
miR-4818g*	6	TCCTTATTGTATGCATAT
miR-3358	6	TTTGTTTCCGTCCATCCGTGCGTC
miR-4138-5p	6	TAGATGAGAGCTGTGATGA
miR-2881	6	GGGGTGGGGGCGCGCGTGTG
miR-320d	6	GTAAAAGCTGGTAGAGAGG
miR-136	5	CTGCATTGTTTTGATATGG
miR-205a	5	TCCTTCATTCCACCGGAGTCTGA
miR-93	5	CAAAGTGCTGTTCGTGCAGGTAG
miR-744	5	TGCGGGGCTAGGGCTAACAGC
miR-4772-3p	5	CCTGCACTTTGCAGGATCGA
miR-27a-5p	5	AGGGCTTACTCTGTGTGCA
miR-4319	5	TCCCGGAGCAAAGCGCGACC
miR-4128-3p	5	TTAGGGTAGAACTGAGGT
miR-1007-5p	5	GCAGTGATCTTGACTCGAAATTGG
miR-4334-5p	5	CCCTGGAACGACGGGGGGTG
miR-519d	5	CTAATGATGCTTCCTTTGTAGATG
miR-196-3p	5	CCACGCTTTACGCAGTGCCTGCT
miR-4210-5p	5	TTTTCGAAATGTATGTAT
miR-4202-5p	5	ATGTGTGTTCTTTCGTCTG
miR-202	5	TTCCTATTTCTATATACTTT
miR-3851f-5p	5	ACGTTGATCTAGAGTCTGTA
miR-1892	5	TTTGGGGTGTGTGGGAGGGGA
miR-412*	5	ATGGACGAACAGCTGGAAAGTT
miR-193a*	5	CAGGATTTGATTGAGCAGC
miR-4298	5	GTCGGGAAGGAGGAGGAGGCA
miR-15b	5	TATCAATCAATCATGGTTTA
miR-670	5	CCCTGAATATGTGGCGAA
miR-4120-5p	5	CAGTGACTGCAGAATTTGT
miR-2225*	5	CCGCTTCCTTGCCTTGGCAG
miR-2313	5	AGTGAGCTGAGGAAAAGGGA
miR-4000e-3p	5	CCTCTCTCGAGAGGTTTCG
miR-2323	5	TGATGATGATCTTACTGAGC
miR-544*	5	CTTGTTAAATAACCAGACTT
miR-2c*	5	TCTCTACATTCCTGTAGCA
miR-1422n*	5	CCCTCAAGGAAAAGGTTTT
miR-87a	5	GTGAGCAAAGTTTCAGGTGTGA
miR-317*	5	TCGGGTGCCAACGTGTGCGCTCT
miR-514	5	TTACACCTTTGTGAGTAA
miR-3782	5	CCTGCAGGGAATCTGCGACGAC
miR-4492	5	TGGGGCTGGGCGCGCGCC
miR-1b*	5	CCATACTTCTTTTGTTCCATGA
miR-5415	5	CCCGCAGGTCATGATATTGA
miR-297	5	GATGTATGTGCGCATGGGCT
miR-3059-3p	5	CCTCTAAAGAGAAGGTTGTG
miR-1421y	5	AGGAGGCACATGTGGGACAC
miR-250*	5	CTGGATTTGACTGTTGATCGG
miR-4463	5	GAAGACTGGAGTGGGGGC
miR-450b-3p	5	CTGGGAACAGTTTTACACCAT
miR-4712-3p	5	AATGAGGTCCGTACTGTGT
miR-1664*	5	CCTGAAGCGGAGAGAACAGA
miR-33	5	GGCATTGTTGTTGCAGTGCG
miR-1557	5	CCTCGTCGGCGGACTGCTGC
miR-2019	5	AAAGTGATCGTGTTCATCTG
miR-31a	5	TGCAGAGATGTCGGCAGCTGA
miR-2028	5	TATGTTCCTCCTTTTCCTG
miR-33b	5	GGCATTTGTTGTTTCAATG
miR-4716-5p	5	TCCATGTTTCTTCCTATCCCTTGT
miR-765	5	TGGAGGACGAGGTGGTGCTG
miR-4312	5	GGCCTTGTTCATCGTCTCCA
miR-2164-3p	5	TCTGTGTCGTGATTATCAAGTTTAGAT
miR-4133-3p	5	CCGTTGTGTTTATGTATGC
miR-215	5	ATGACCTATGAATTGACAGCCA
miR-2268	5	AATACACTGTGCTCTTGGT
miR-1575	5	TGGCAGCAGTAGGATCGG
miR-210	4	TTGTGCGTGTGACAGCGGCTAT
miR-3526	4	TTGAATGAGTGGAAGTTGGTG
miR-10c	4	TACCCTGTAGATCCGGATTTGT
miR-30e*	4	CTTTCAGTCGGATGTTTACAGC
miR-5418	4	CTTCTTGCTCAATCTATTGC
miR-508-5p	4	TACCTCCAAGGTAGCGTCACTCATTG
miR-3125	4	AAGGGAAGCTGTGGAAAGAC
miR-378f	4	CTGGACGTGGGCCAGAAT
miR-18a*	4	CTGCCACTGAGAGCTCCTTCT
miR-5115	4	CTGGACGGTGAGCTGCGGGCC
miR-1545	4	CCTTCCCATCCACTTGCACGT
miR-183*	4	GTGCATTATAAGGCCATGAA
miR-148a	4	TCAGTGCACTACAGAACTTTGA
let-7e	4	TGAGGTAGGAGGTTGTATAGTT
miR-718	4	CTTGCCCGACACGGGTGTCG
miR-5435c-5p	4	AGGCGTTACGAGATGACCTCCGGC
let-7i	4	TGAGGTAGTAGTTTGTGCTGT
miR-5325	4	TTGAAGGAAAACAAGGGACAGGACAGGGC
miR-54-5p	4	AGGAATAGGAGAGGACCGAGAACA
miR-30d	4	TGTAAACATCCCCGACTGGAAGC
miR-378h	4	ATGAACTAGGTGCAGATGG
miR-4330	4	CCATCAGATAAGCCTTGAC
miR-4017-3p	4	TAAGTGCAAAGTAGGTGCGTA
miR-3840-5p	4	AAGGGGACTGTAATTACGA
miR-16a	4	TAGCAGCACGTAAATATTGG
miR-1241	4	CACACCCTTTGTGCCTTCCA
miR-277	4	TTAAATGCATTCTGGACTGACA
miR-1697	4	CTCTAGGGGACTGTGCAGC
miR-4018b-5p	4	GAGGAACATCTGTGCAACAGG
miR-2068	4	ATTCCTTGCACTTGTCCTT
miR-4499	4	AAGGGACTGAGAGGAGGGG
miR-3886-5p	4	TTCAACGGCGAGCTTTGACAG
miR-3911	4	TGGGGAACTGGAGGAGGCA
miR-127	4	TCGGATCCTTCTGAGCTTGGC
miR-2113	4	ATGTGCTGGGCTCTGTCAC
miR-3739	4	TGGGAGCGGGAGAGAGGCT
miR-3643-3p	4	TCCATACTTGATATATGCTCCCTTC
miR-4282	4	TCAAAACTTGGATCCAGGA
miR-3127-5p	4	AAAGGGCTTGAGGAATGGGAA
miR-412-5p	4	CTCACACTGGCCACTGGCT
miR-4502	4	GATGATGATGATGTTGTTGCTGATG
miR-4791	4	TGGCATATGATGGACTGCAG
miR-3814-3p	4	GGTACGCAGAGCGTTTGTTG
miR-146b	4	TGAGAACTGAATTCCATAGGCT
miR-150*	4	GGGGACAGAGGATGGAAGGG
miR-2389	4	GAGGGGATCGGGACTACGGA
miR-267	4	TCCGTGAAGTGTTTGCTGC
miR-193a-5p	4	TGGGTCTTTGCGGGCGAGATGA
miR-2293	4	TGTTTGTTGTTGTTATGTATT
let-7a-2-3p	4	CTTCAGCCTCCCAGTTTC
miR-3065-5p	4	TCAACAAATCAATGAGCTCGG
miR-648	4	CAAGGTACTGGGCACTGGT
miR-3842-5p	4	AGGAGCCAAAACGAGTCGAGA
miR-2963	4	AAATGGATTTTTGGGATTAG
miR-279d-3p	4	TGACTAGATCCACACTCTCAT
miR-1582	4	AAAGACGAGACCAGAACAGCAG
miR-4524a-5p	4	ATAGCAGCATGAACTTCC
miR-1367*	4	CATGGTAGAAGTCTGTCCG
miR-360-5p	4	TGTGACTGTTGTTAGTTCA
miR-2805	4	CTGCTGACGAACCACGAA
miR-730	4	CCTCACTGTGATCTGTGTGT
miR-500a-3p	4	ATGCACATGGGCAAGGATTCTGA
miR-279c*	4	GGGCTGACGTTTGCTTTTGCTGTCA
miR-4947-5p	4	CTTCCGCTTAATTTATCCTTCGA
miR-3868-3p	4	CTCAAGTAAATGTTTAATT
miR-460b-5p	4	TCCCCATTGACTCTGTGTG
miR-5421	4	ACAGGAGGAAGAAGGCATCTGG
miR-4115-5p	4	CTCGTCTGCACCTCTCCATTCTTCT
miR-98	3	TGAGGTAGTAGGTTGTATTGT
miR-263b	3	CTTGGCACTGAAAGAATTCACC
miR-1901	3	CCGCTTGAACTCCCGGGGAGTCC
miR-134	3	TGTGACTGGTTGACCAGAGGGG
miR-3599-3p	3	GTCGTATATATGATGTCGATTGCTG
miR-302a-5p	3	ACTTAAACGTGGTTGTACTTGC
miR-200b	3	GTAATACGCCTGGTAGTAA
miR-27a	3	TTCACAGTGGCTAAGTTCCGC
miR-13a-5p	3	TCGTCACATTTCGGTTGTGACGC
miR-3597-3p	3	TTATCAGCAAGATAACACAA
miR-34c	3	AGGCAGTGTAGTTAGCTGATTGC
miR-223	3	CTGTCGTTTATCAAATAGCC
miR-1279	3	TATATTGCTTCGTTTACAT
miR-1839	3	AGGTAGATAGAACAGGTCTTGT
miR-219	3	TGATTGTCCAAACGCAGTTCT
miR-2136	3	CTTGGGTGTTAACTGAGACTG
miR-106a-3p	3	CTGCAATAGAACATTCTTAC
let-7c	3	TGAGGTAGTAGGTTGTATGGTT
miR-487a-5p	3	GTGGTTATCCCTGCTGTGTT
miR-92c	3	TATTGCACTCGTCCCGGTTTTTA
miR-1721	3	GACGATGATGTTGATTCTGAGC
miR-1365*	3	CCTACAGTGTGCCTAGCA
miR-4019-3p	3	CCCGTTCTCAAGAATTTCCT
miR-632	3	GTGTCCTGTTCTCCTGTGGG
miR-4498	3	CCGGCTGCAGGGCAAGTGCT
miR-2325b	3	TCGGTTATTGTGGTTTTGTGTT
miR-3431	3	CCGTCAGGTCGAGCCTTGTGGTG
miR-1269a	3	ACCTGGCACTAGCGGTGCTACTGG
miR-2271	3	GCCCGAAGCCTTATATCCGG
miR-27c-3p	3	TCCACTGTGGTTAGTTCATG
miR-3903-3p	3	CTATTACAACTTTCCACA
miR-71-3p	3	TACACAATTCTGTTTGTGC
miR-190b*	3	CCTCAATGTCAAACACTTCT
miR-4455	3	CAGGGCTGTGTTGTGTTTCT
miR-1232	3	CTACCCCGACTCACCCCGCA
miR-877	3	CGTAGAGAAGATGGCTGCAGG
miR-2230	3	CAAACCAATGTCACGTCTG
miR-2383	3	CTTGTGTGCATGACAGCTGACC
miR-3003b-5p	3	TACCAGTTTGCACATTTGC
miR-4048-3p	3	GCATGGACTGAGAGACAGGGG
miR-1268a	3	CGTGGACGTGGTGGTGGCGGC
miR-3870-5p	3	TCGAGGAACAAGAGTAGAAGA
miR-87b	3	GTGAGCAAAGTTTCAGGGGTGT
miR-79*	3	GGTTTTGGTTATCTGGCTGTATGAA
miR-5100	3	CGAATCCCACCGGTGCCTCCA
miR-2*	3	CCGTTCAAAGTGGTCGTTTGT
miR-152	3	GCAGTGCATGACAGAACTTGG
miR-26a	3	TTCAAGTAATCCAGGATAGGCT
miR-1c*	3	CGTGCATTATTTGTATTGCTA
miR-1358	3	ATCGTGATTTTAGTTTGAGA
miR-31b	3	TCGCATGATGTCGAATGCTG
miR-30e	3	TGTAAACATCCTTGACTGGAAGC
miR-2160	3	TGGAGGTTATGTGCTAGAACACGGC
miR-181a-3p	3	CCATCAACCGTTGATGGCT
miR-196	3	TAGGTAGTTTCATGTTGTTGGGT
miR-762	3	GGGGACTGGGTGCCGGGGACAAGGC
miR-669f-3p	3	CATACATACAACACACGTAA
miR-252b-3p	3	CCCTGCAGTCTGCTGCTTTA
miR-1504	3	AGTGTACGTTGGGCTGGGTC
miR-5606*	3	CCTCCGGCGACGAGACCGCCG
miR-1394	3	CCCCCGGGGCACCCGAGCGG
miR-2203	3	ATCAAGATCGTGAGACTT
miR-101	3	TACAGTACTGTGATAACTGAA
miR-23a	3	ACAGATTGAGGGATTTCC
miR-757	3	TGCAGAGCTGCAGCTGAGTTC
miR-9b	3	CCTTTGGCTATAAGTAGCTTTGAAG
miR-3594-5p	3	CCCACTGCAGAGCATGTGAA
miR-151-3p	3	CTAGACTGAGGCTCCTTGAGG
miR-5124	3	GTCAAGTGACTAAGAGCAT
miR-3780	3	AACTGCGGCATACGAACGGACG
miR-4272	3	ATTGCAACGTAGTGATGT
miR-1297	3	TCAGGCTAATTCAGGCATG
miR-1371	3	TAGATGAGGACCCTAATGTA
miR-33*	3	CAGTGCTTCTTCAGTGCAATCGA
miR-2891	3	ATTTTGGGCTGGTAAGTTA
miR-96a	3	CTTGGCTAGCTGCTCGGATAATCA
miR-3744	3	CGGTTTTTATGAAAAATTTC
miR-2068*	3	GAGACATGTGTGGAGGTAGGGGAGA
miR-2760	3	CTTGCTTGGTTGTTAACTTCCATTT
miR-1422o	3	CCGGAAAACTTGTTCTCTGTGTG
miR-4180-3p	3	AATTTACTGTAGTGGCATG
miR-34a-3p	3	CAGTGCAGCAAGTATACTTCCC
miR-300-3p	3	TATGCAAGGGCAAGCTCTCTGC
miR-1399	3	TGACAATAGATGCGATTAGG
miR-199	3	ACAGTAGTCTGCACATTGGTT
miR-996-5p	3	GCGAACACTGGAGCTGTGACG
miR-181b	3	AACATTCATTGCTGTCGGTGGG
miR-15-5p	3	AGCACAAACAAAACTAAC
miR-181c-3p	3	ACCATCAACCGTTGATGGCT
miR-4925	3	TTTGAGAAAACATTCACTTTATAG
miR-277a*	3	CGTATCTTTGGAGCCTTTT
miR-90-5p	3	CGGACATTTCAACACGTGTCAAC
miR-2051	3	TAGGAGGCCTTTTCTGTG
miR-2381	3	TAGACTGCTCTGTGCTTGGC
miR-383	3	CACTATCAGAAGGGATTGCTCGGC
miR-4258	3	CCCTGCTCACCGCCTTGGC
miR-2115-3p	3	CATCAACGAATTCATTGAGGCCAG
miR-3853-5p	3	CTGTAGTTATCTTTGGAAATGCTA
miR-4006c-3p	3	CCCTTAGTTTCTATGTTC
miR-148b	3	TAAGGGCATCACAGAATTTT
miR-4434	3	TGAGAGAACGTAAAGTAGA
miR-33-5p	3	GTGCATTGTATTCTGTATTGATGG
miR-609	3	TGATGTTGCTCTCAACTCTG
miR-46*	3	AAGAGAGCAATCTGTGGACAGT
miR-3654	3	TAGACATGGACAAGCTGAAGAA
miR-669e-5p	3	TCTGTCTTGGTGTGCATGTTTATT
miR-135a	3	TATGGCTTTCGTCCTAATAA
miR-20a	2	TAAAGTGCTTATAGTGCAGGTAG
miR-140	2	TACCACAGGGTAGAACCACGGA
miR-1649	2	CCTGGAGAAGGTGCAGGATG
miR-885-3p	2	AGGCGCGGTAATGTAGTGGATA
miR-4016-3p	2	TGAACTGTGATCTTAAAGGT
miR-151*	2	TCGAGGAGCTCACAGTCTAGTA
miR-124-5p	2	CGTGTTCACTGTTGGCCTGAATG
miR-1720*	2	CTGATCACTCTCGGACTTGATTTT
miR-4532	2	CCCCGGCGGAGAAGCCGGCG
miR-353	2	AAACTGCGCATTGTTGGTATT
miR-875-3p	2	CTGGAAATACTGATGTTCTG
miR-3968	2	TCGAATCCCACTTCTGACACCA
miR-4868c*	2	CTGGTGATCCGTGATGCCATGATG
miR-3070a-3p	2	CTGGTGTACCTTGAGGGGTAGA
miR-146a	2	TGAGAACTGAATTCCATGGGTT
miR-188-3p	2	CTCCCACATTGCAAGGTTGCAT
miR-1825	2	TCCCGAGTGCCCTTATCTCC
miR-30d-3p	2	CTCCAGTTGATGTTTGCAG
miR-141	2	TAACACTGTCTGGTAAAGATGGC
miR-29a	2	TAGCACCATCTGAAATCGGTT
miR-iab-8-3p	2	AGGATACACTCAGTATACGAAC
miR-1381	2	CTACGGGAGGTGCGGGGTTC
miR-1781	2	TTAAATCAGAAGCTGTTGT
miR-4302	2	CCAGTGTTGCTCAGCAGCTG
miR-1731	2	ACTTGACTGCGGAACTTCTCT
miR-4073-5p	2	TACGACAAATTAGGGTCACTTTT
miR-692	2	TTCTCTTTGAACGCTCACC
miR-599	2	TTGTGGTCGGTGTTTATCAAAC
miR-2284t	2	TAACTGAATGAATTATTGGC
miR-673-5p	2	CCATAGCGCTGTCCTTGGAG
miR-1798*	2	ACTGTGACACTTTAGAAACAC
miR-1951	2	GAGTGAGAGACTGGTGCGGCT
miR-29	2	AAGACACCAGTGAATCAGGCAGC
miR-2883	2	CTTGCCCGTGTGTTTGAGGG
miR-1584	2	TTAGGGGCGTGGGGCGGGGGGCA
miR-3584-5p	2	GGGAGGAAGTACTCAAGGAGGC
miR-4131-3p	2	TTGTCGGGAAAATTCCCGATAGG
miR-3325	2	CCAGTGATGGTCAAGATACCATCA
miR-544-3p	2	ATTCGATTTTTAAGGAAGTT
let-7f-3p	2	CTCACATTCCACCATTGTA
miR-207	2	CTTCTCCTAGCTTCCGCCTTT
miR-1412	2	TCGGGTGAGGAGGGCGTGTG
miR-4617	2	TGTGGCTGTAGACCTATCGGA
miR-1678	2	TTTAGAAAAGACAGAAGGTGCA
miR-3385	2	TGGTGTATGTTGGCGTATGGTAGAG
miR-1270	2	CTGGAGAGCAAGAGCGCTGTG
miR-633	2	CTACACTAGGATTACTACAATAAA
miR-1599	2	TGGGAGAGGAGAGAAAAAAAAAACA
miR-4709-5p	2	ACAGGACAGTGACATGTGCTCTGCAA
miR-1293	2	TGGGCGGTCTGGAGGAGTTTGATGC
miR-2036*	2	TCGGTGAGAACGCAACAGGAACGCA
miR-2847	2	TGTTTGTGATTGCAGTGCGGTAT
miR-287	2	TAGTGTTGAACAATCGTTTGGC
miR-142	2	CCCAGAAAACTAGAAAGCAGCT
miR-4070-5p	2	CGAAGTGTAATTGCAGAGCACGTG
miR-4530	2	CCCGCAGGACAGGGATCGA
miR-339-3p	2	TGAGCGCCGGACCGAGCAGGCCG
miR-316-3p	2	CCAGCAGAGAGATGCAGGGCTGG
miR-875*	2	CATGGCATACTGAGGTGGTGTT
miR-139	2	TCTACAGTGACGTGTAATCT
miR-16	2	TAGCAGCACGTAAATATTGGCG
miR-214*	2	AGTCATTTGCTCATGTGTCT
miR-1334	2	TAGAGGAACGTTGATCTCTTCAGGC
miR-13b*	2	TCTGTAAAAATGACTTTGTCGTCG
miR-218*	2	AAACATGGTGGCTGGCAAGCAG
miR-3597-5p	2	TTCGGTTATTGCATTGAT
miR-378e	2	ACTGGACTTGGTGCTCGGA
miR-4722-3p	2	CCTGCCACACCCCCTGCTG
miR-2326	2	CCCCCCTCTCCTCGGGACAATA
miR-3965	2	ATTCTTATCAGACTGATGTTG
miR-3936	2	TCAGGGGGTATTGGCAGAGCA
miR-2067	2	CCAGGAGCAGTTATGCAATGGTG
miR-1961	2	TAGGAGGGTAGTAGTTAAAA
miR-548c	2	CAAAAATCACAAATTACTTGTTTCC
miR-221-5p	2	ACCTGGCATACAATGTAGATTTCTGT
miR-3889-3p	2	AGTACGGTTTGAACAAGTTCGC
miR-99b*	2	CAAGGTCGAGTCTGTGGAGTAT
miR-196b	2	TAGGTAGTTTCCTGTTGTTGGG
miR-132*	2	CCGTGTGCTGTTCGATTGTACTC
miR-1299	2	TTCGAATTTGTGTGATGGA
miR-194-5p	2	TTTAACAAGCCAACTCCAGT
miR-669a-3p	2	CACACATACATACAACACACGTAA
miR-4000b-5p	2	AGGAACTTCAGGAACGGG
miR-4156-3p	2	CTCATACTGTGAACTTTACC
miR-1421k-2*	2	TGCGTACGTGTGAACTCCC
miR-1184	2	CCTCAGCGCTTATGGCTTTCAC
miR-3899-3p	2	CGGCTGACACTCGATTGGGGT
miR-133b-5p	2	TGCATGTAGATGGCGAATT
miR-9a-3p	2	ACAAAGTAGATGAACCGAAAC
miR-2537	2	TAATATGTCGCTGTGTGCCTTTAG
miR-192-3p	2	CTGCCAATTCTATAGTCACC
miR-2754	2	TCTGGTCGTTGACTGTGATAGC
miR-1564	2	GTAGATGAACATCTGGCAGTAGGGGT
miR-2127	2	CGTAGGGGAGGGAGGGCGGCC
miR-2342	2	CTCTGCATAAGTTGGCGTT
miR-564	2	AGGCTACGTGGCAGTAGC
miR-281-3p	2	TGTCGGGAAATGCTCTTC
miR-1268	2	CGGGCCTTGGTGGTGGGCGA
miR-199*	2	TACAGTAGTCTGCACATTGGTTT
miR-1264-3p	2	CGAATCTTATATTGAGACTGT
miR-4288	2	TTGACTGCTGAGAATTTACC
miR-5399	2	TTGGAAGAGAAATCTCTGC
miR-iab-8*	2	AGGATACACTCAGTATACGA
miR-4937	2	CTGGGTAGAGGTCGGGGTAGA
miR-17	2	CAAATTGCTTACACTGCAGGTAG
miR-5119	2	ACTTCTCATCCTGCGGCTGCG
miR-4066-3p	2	CTGCCTTGTCTTCATGTCCG
let-7d	2	TGATGGTTGTTGGTTGATGGTTCT
miR-423*	2	TGAGGGGCAGAGAGCGAGACTTTT
miR-4986-3p	2	CTCACGGATGGCTGAATCTTCC
let-7-3p	2	CTGTACAACCTGCTAACTTTCCT
miR-1343	2	CTCCTTAGGCCCGCACTCCG
miR-4684-5p	2	TCCCTACTATTGCAACATA
miR-3852-5p	2	ACGCGGTCCTTGAAGGAGT
miR-2290	2	CCTGCTAGTGGTCGGTTGT
miR-326	2	CCCTGGGCCTCCGTCCAG
miR-5549-3p	2	CATGTTGGTTTTGTATTGGT
miR-4624	2	CCGCGGTGGGGCGGGCATGACGTTG
miR-3907	1	GGTGTGCAGGCTGGCTCACA
miR-5588-3p	1	AAGTCCCACTAAGGCCGGCA
miR-1229	1	CCTCTGCCACTGCCCTCCCTCAG
miR-3183	1	AGCCTCTCTCGGGCAGCTCGGA
miR-4292	1	CCCCTGGACCCGCGCCGTGG
miR-4520a-3p	1	TTGGACAGAAAACTACGTGGCAGGAAC
miR-654	1	CAGTCTCTGACCATCAGCTT
miR-1541	1	TGGGTGCTCGTTCGGAGTGTGC
miR-4293	1	CAGCCTGTCAGGTACACAGC
miR-222	1	AGCTACATCTGGCTACTGGGTCTC
miR-4554	1	GGGACACCGCTGTTGCACTGTG
miR-5707	1	CGTTTCGAATGCTGTTCAGGC
miR-3642-3p	1	AAAACTGTTCCTCTGCTCTTGT
miR-5460	1	TAACTGAAAGGGCTAGTAGGC
miR-3683	1	TACGGCATTGGAATATATCA
miR-2029*	1	CCGGTAAACTAGGATTGACGCTTC
miR-2580	1	CTTGTTCTGTCGTATATGTTGCATG
miR-1500	1	TAGATAAGACTGTATGTGATGC
miR-785	1	ATAAGTAGAAATTGTTTTGTGGAA
miR-4075-5p	1	GGTGCCTTGAGGTGTGAGCA
miR-293-3p	1	AGTGCCGCAGAGTTTGTAGTGT
miR-1400*	1	GATGGACTATGGTATGTGAAG
miR-4025-5p	1	TATGTCTTTGGTGCACAAGA
miR-3096b-3p	1	AAAGGATGTTACATGTGTGCCA
miR-3170	1	CTGGGGTTCTGAAGACCCGACAG
miR-604	1	AGGGCGGGCGGGTTCAGGAC
miR-743a-3p	1	GATAGAACCAAGCTGATAGAC
miR-4074-5p	1	ATGTTGACGGCTGGGTGTTG
miR-4881	1	CGTATGAAATTGCCAAAGTACGTT
miR-542-5p	1	CTACGAGGGATCATCATGCCAAGAC
miR-1304-3p	1	TCTCACTGTAGCATCGAACC
miR-1788-3p	1	CAGCATGGCTAAACAAGTCTG
miR-2017	1	TGACCTTACACCTGTGTCCCA
miR-307	1	CCTCAACCTTTTTTGAGTGAG
miR-2545a*	1	CCAGGCATACAAGAATCTC
miR-2448	1	CGGTTCGATTGGATCAACGTGGGT
miR-150	1	TCTCCTAACCCTTGTACCAGTG
miR-4110-3p	1	CTATCAAGTTGTTAACATG
miR-1702	1	ATGCATTTCAACGAGCTGT
miR-4000g-3p	1	GCTCATTCAGTGAGGTTTTT
miR-4182-5p	1	TAATGGTTGGTTTTTTACT
miR-4490	1	CTGGTAAGAAATATGGCATA
miR-5122	1	CCCGGGAATCGGGGCTGTTG
miR-764	1	TTGCTTCACTCGCCCTTCT
miR-2417	1	AGAGGAGGCACTGGAAGAACTT
miR-2336	1	CTACAGTAACTTGGAATGCT
miR-2973	1	CATGGATATCGGAACAACGA
miR-466c	1	TGTGAATGATGTGCAGTCATG
miR-124-3p	1	TAAGGCACGCGGTGAATGTCA
miR-3082-3p	1	CACCATGGCACTCACACCTCTGAC
miR-4141-5p	1	AGGTCACTAGTTTTTGCAC
miR-705	1	GTGGGCGAGTGGCGGTGGGCA
miR-74b	1	TGGCAAGCAGGTACTCTAC
miR-2176	1	ACGTACATACTGATTCACAGA
miR-2206-5p	1	AAGGGCAGGCAAGATTAGTG
miR-24*	1	TGCCTAACTCAGCTGATAAA
miR-3904-3p	1	CTGTATTAAAATAATGTTT
miR-182c	1	CTGACTTGTGGAATTTCTTTG
miR-135b	1	TATGGCCTTCATTCCTTATGT
miR-1551	1	CTACAGCAAAAGACGTACTTCACA
miR-1011-3p	1	TCATTGGTTAAATGGCTGCAG
miR-460	1	CCTGCATTGTTACACTGGT
miR-2442	1	AGTAGCAGGGACTGTACGGCTGCA
miR-2710	1	TCCACTGGCCGTACATTGGCCC
miR-iab-4	1	TCGTATACTGAGTGTATCCTG
miR-2188*	1	GTGGTGTGGTCAGCCCTG
miR-3962	1	AGGTATACTTGTACATTCT
miR-2540	1	TGTGATATCACCGGTATCTGAATA
miR-5318	1	TTGTATAACTGCAGAAGACTTTTCTC
miR-4536-3p	1	TCGCAGCATAATTACCACAT
miR-181a	1	AACATTCAACGCTGTCGGTGAGT
miR-3665	1	AGAAGGTGCGGGTGCAAGCG
miR-2395	1	CTGTGTCGCAGCTCTCTCACGAAC
miR-1267	1	TGCTGTTGAAATGTAGTACA
miR-1590	1	GCGACCAATGCTCTCTGGAAG
miR-34e	1	TGCAGTGCGCGCTCGATAGCTGTA
miR-25	1	CTTGCTCCTTGTCTCGGTGA
miR-663	1	CGGACGGGCGGGCTGCGGGACCGGC
miR-1234	1	TGGCTGACCACCAACCCCCC
miR-5107	1	TAGGGTAGAGGAGGAAGGACA
miR-4436b-3p	1	CGGGCAGGAAGACAGTGGCCAAGA
miR-2403	1	TCGGGACAGTAGCTGGCTT
miR-199b	1	CCCAGTGTGCGATACGTGTATTC
miR-4001b-5p	1	TGGGAACTTGACATGCAGAGGC
miR-4172-3p	1	TATTATGTCATTGTTCATG
miR-5316a	1	ACCGGCGCTTTTTCGACGA
miR-200a	1	CATCTTACCGGACAGTGCTGGAA
miR-1175*	1	TGAGATTCAACTCCCTCAACTTCT
miR-3843-5p	1	AGTTGTTGATTGGCTAATATG
miR-1627*	1	GAAAGTGACCTGTGATGATGG
miR-86-3p	1	CTGGGCTAGATCGCTTGGCT
miR-4020a-5p	1	TGTGGTTCAACTTGAGTGA
miR-155*	1	CTGCTACATGCTGCATGTAAG
miR-2161	1	CGTGCGCTACTAAAGAGGTATC
miR-381*	1	GCGAGGTTAGGCGCCTTTGTTAT
miR-5324	1	AGAACATCGGCAGCTGACGCG
miR-221	1	AGCTACATTGTCTGCTGGGTT
miR-5089	1	TGGGATTTCTGAGCAGACATC
miR-318	1	TACTGGGCATTGTTTATTGA
miR-1307	1	CTCGGCGTGGCGTCGGTCGTGG
miR-4798-5p	1	TCGGATACTTTGTGAAGTGC
miR-1552-3p	1	CTTGCTGTGTGCACTGACTGC
miR-3138	1	TGTGGAGACGTGGGAGAGGGAGGT
miR-542	1	CTGTGTACAGGATTCAAACTGAAA
miR-4306	1	TGGATAGTAGATAGGCAGTA
miR-3800	1	CCAGGCCCTGATCTGCCTGCCATA
miR-1406*	1	CCTTCTAACGACCTAAATGA
miR-2248	1	CCCGAACAACGTCAAGAGAG
miR-301b	1	GGGTGCAAGATTTGCAAAGCAT
miR-4648	1	TGTGGGACGCAAACAGGAGAG
miR-7d	1	TGGAAGACTAGTAATTTTGTTGT
miR-4711-3p	1	CCTGATCTTCTGGGCTTGAT
miR-137*	1	GGTATTCTGCCGGTAATGC
miR-5326	1	TTTGAACAGGCTTAGCAAACAAATGACA
miR-3717	1	TGAGCGACTAAAGAAGTGTCGG
miR-30b	1	TGTAAACATCCTACACTCAGCT
miR-5046	1	CAGCTCCCGCCATGTGTGCCCCT
miR-31*	1	CTCGTGCTGACAAACGACACTTGT
miR-191	1	CAACGGAATCCCAAAAGCAGCT
miR-3902-5p	1	ATATAACGGCGCATTTATC
miR-3677-3p	1	CCTGGTGCTCGGCCACGGCC
miR-5598*	1	TGTGGTTGTGCAGCCTGCC
miR-4439	1	GTGGACTGATCCTGGAGGCAG
miR-4634	1	CGGCGCGAACGGCCCTGGTGC
miR-3775	1	GGGCGAGATGAGGAGGTTGATGAG
miR-2702	1	TATCATTGTCCATTAGCTGTATGC
miR-129b	1	CTTTTTGCGGTTCTGAGCTTT
miR-891a	1	TGCCCACGTAACATGAGCCA
miR-432-3p	1	CATGGATGGCCCTCCAGTCTC
miR-3147	1	GTTGGGCAGTGAGGAGGTTGC
miR-49	1	AACCACCACGAGAGCTGCAGGACC
miR-1677	1	TCCTGCACCGAGTCAATCA
miR-5582-5p	1	AAGGACACTGAAAGTTATGC
miR-4265	1	CTGTGGTCTCGCTCTGGTTG
miR-4497	1	CTCCGGCGGACGGCTAGGGCG
miR-253	1	TAGGACGGCGTTCTGGGAAG
miR-4019-5p	1	GGGTAGGATTACGGAGCGAC
miR-106b	1	TAAAGTGCTGACAGTGCAGATA
miR-467d-5p	1	TAATGCGCGCAGTAGATGCT
miR-5111-5p	1	TAGCATCTAAGTGGTAGAAG
miR-4529-3p	1	ATTGGACGGCGATGGCAACGT
miR-2682-5p	1	CAGGCAGCTGTGTTCAGACCTCT
miR-130a-1*	1	CTCTCTTGTTCACATTGTGTTTC
miR-4085-5p	1	TCGTACGTTGTCAGGCGAGC
miR-3809-3p	1	TTCGGTAAGTTGGTTAATGAA
miR-2901	1	CCGTGTGCTCCCGAGCAGTCGCT
miR-1174	1	TCATACTACTTAATCATCCAT
miR-4119-3p	1	CCAATGGCAGGCACAAACATG
miR-4191-5p	1	AGGCTTTAGAGTCGCTAACAAT
miR-3072-3p	1	TGCTGCCCCGGAAGCCTTCT
miR-4884	1	AGGCTTTGTTTCTTTCCTGCGTGCG
miR-204*	1	AGCAACGCAGCAGCAAAGTGGGACC
miR-509b	1	ATTGGTACGTACTTTAGGTAGA
miR-80	1	TGAGATCTTGTTGACCGCCGA
miR-4835	1	TCATAGCATCCATCCATCCAT
miR-2035*	1	CCTTGTGACAGCCCTGGCTC
miR-412	1	CTCACTTGAGTCCACTGCCG
miR-219-2*	1	AAGAACTGAGTCTGGACATCAG
miR-727	1	GGTCTGAGCGAGTCTGAAGACT
miR-625-3p	1	GACTATAGAACTTTCCCCCTCAA
miR-3046	1	CTTATAGAAATACATGCATTT
miR-128	1	TCACAGTGAACCGGTCTCTTT

## Sheet: Adults
miRNA family	Count	Sequence
miR-1-3p	466287	TGGAATGTAAAGAAGTATGGAG
miR-1	457228	TGGAATGTAAAGAAGTATG
let-7-5p	261647	TGAGGTAGTAGGTTGTATAGTT
miR-4486	140575	GGGACTGGGCGAGGCTCGCA
miR-84a	105419	AGAGGTGTAGAATAAGTG
miR-36b*	63093	CGGGTGTTTGCGACGGTGC
miR-4175-3p	53320	GGGGGTGTAGCTCAGATGGTAG
miR-451	51678	AAACCGTTACCATTACTGAGTTT
miR-451a	50056	AAACCGTTACCATTACTGAGTT
miR-1396	44339	TCATAGTTGGAGTTGTTTGCGGTGT
miR-2147a	36278	TCGGAAGACTCGCACACTGC
miR-315	34493	TTTTGATTGTTGCTCAGAAGGCG
let-7f-5p	28782	TGAGGTAGTAGATTGTATAGTT
miR-4496	25905	GAGGACTGAAGTGGAGAGGG
miR-184	15189	TGGACGGAGAACTGATAAGGG
miR-184-3p	14932	TGGACGGAGAACTGATAAGGGC
miR-275	14446	TCAGGTACCTGAAGTAGCGCG
miR-4644	14425	TGGGAGCAGAGAAAAGAGAAGCACG
miR-275-3p	14292	TCAGGTACCTGAAGTAGCGCGCG
miR-3130-3p	11935	CTGCACCGGGACTGGGCGA
miR-516b-3p	11256	GCTTCCTCTGTCTGAGGGT
miR-26b	10430	TTCAAGTAATTCAGGATAGGTT
let-7b	10362	TGAGGTAGTAGGTTGTGTGGT
miR-26b-5p	10186	TTCAAGTAATTCAGGATAGGT
miR-140	9826	ACCACAGGGTAGAACCACGGA
miR-140-3p	9823	TACCACAGGGTAGAACCACGG
miR-2476	9693	TCCCTGGTGGTCTAGTGGTTA
miR-107	8554	AGCAGCATTGTACAGGGCTAT
let-7b-5p	8400	TGAGGTAGTAGGTTGTGTGGTTT
miR-100-5p	8265	AACCCGTAGATCCGAACTTGTG
miR-100	7803	AACCCGTAGATCCGAACTTGTGA
miR-100a	7552	AACCCGTAGATCCGAACTTGTGAT
miR-10a	7476	TACCCTGTAGATCCGAATTTGT
miR-10	7294	ACCCTGTAGATCCGAATTTGT
miR-10a-5p	7259	TACCCTGTAGATCCGAATTTGTA
miR-103	7253	AGCAGCATTGTACAGGGCTATG
miR-10-5p	7249	ACCCTGTAGATCCGAATTTGTT
miR-8-3p	7220	TAATACTGTCAGGTAAAGATGTC
miR-8	7039	TAATACTGTCAGGTAAAGATGT
miR-103a-3p	6920	AGCAGCATTGTACAGGGCTATGA
miR-71	6586	TGAAAGACATGGGTAGTGAGATG
miR-140*	6563	ACCACAGGGTAGAACCACGGAC
miR-71c	6525	TGAAAGACATGGGTAGTGAGAT
miR-1a-3p	6158	TGGAATGTAAAGAAGTATGTAT
miR-3282	5897	CATCATGCCGGTTCTTTTTTGGTG
miR-4448	5769	GGCTCGTTGGTCTAGGGGTATG
miR-125b-5p	5636	TCCCTGAGACCCTTACTTGTGA
miR-125a	5471	TCCCTGAGACCCTTACTTG
miR-125c	5403	TCCCTGAGACCCTTACTTGTGAA
let-7g-5p	5382	TGAGGTAGTAGTTTGTACAGTT
miR-2487	5299	TCTGAGGGCTGAGCCGGTCG
let-7g	5235	TGAGGTAGTAGTTTGTACAGT
miR-5443	5195	TCGTAGACACAAGGATGTTGCT
miR-423-5p	4945	TGAGGGGCAGAGAGCGAGACTTT
miR-486-5p	4919	TCCTGTACTGAGCTGCCCCGAG
miR-4507	4883	CTGGGTCGGTCGGGCTGGG
miR-1692	4748	GTCGATAGCTCAGTTGGTAGAG
miR-206	4744	TGGAATGTAAGGAAGTATGG
miR-454*	4556	GTGAGAACCTTGAGGACTGAAG
miR-423*	4513	TGAGGGGCAGAGAGCGAGACTTTT
miR-23a	4411	ATCACATTGCCAGGGATTTCCA
miR-4006b-5p	4366	TGGAACAATGTAGGTAAGGG
miR-1419e*	4312	TGGATGTCAAGCACCGCAGACGCCA
miR-23a-3p	4245	ATCACATTGCCAGGGATTTCC
miR-750	4239	TCAGATCTAACTCTTCCAGCTCA
miR-750-3p	4184	TCAGATCTAACTCTTCCAGCT
miR-279	4115	TGACTAGATCCACACTCATCCA
miR-279a	4043	TGACTAGATCCACACTCAT
miR-26	3904	TTCAAGTAATCCAGGATAGG
miR-26a	3892	TTCAAGTAATCCAGGATAGGC
miR-26a-5p	3876	TTCAAGTAATCCAGGATAGGCT
miR-4546	3533	AGCAGCAGAGTGGGGCAGTGGAAG
miR-2068*	3512	GGGACATGTGGCGTACGGAAGA
miR-21-5p	3492	TAGCTTATCAGACTGATGTT
miR-375	3356	TTTGTTCGTTCGGCTCGAGTTA
miR-21	3321	TAGCTTATCAGACTGATGTTGAC
miR-137	3295	TTGTTGAGAAACTCGTAGGCT
let-7i	3198	TGAGGTAGTAGTTTGTGCT
let-7i-5p	3103	TGAGGTAGTAGTTTGTGCTGTTT
miR-101a-3p	2868	GTACAGTACTGTGATAACT
miR-101	2858	TACAGTACTGTGATAACT
miR-25	2834	CATTGCACTTGTCTCGGTC
miR-25-3p	2811	CATTGCACTTGTCTCGGTCTGA
miR-33b	2805	GCTGCATTCGTTGTTGATG
miR-101-3p	2764	TACAGTACTGTGATAACTGAA
miR-263a	2739	AATGGCACTGGAAGAATTCACGG
miR-716b	2710	GATCTTGGTGGTAGTAGCAA
miR-2137	2704	GCCGATGGGAGCCCCGGGA
miR-276	2643	TAGGAACTTCATACCATGCTCG
miR-4679	2576	TGCATGTGATGAATTCTTTGTCT
miR-185-5p	2565	TGGAGAGAAAGGCAGTTCCTGA
miR-263a-5p	2511	AATGGCACTGGAAGAATTCACGGC
miR-276a-3p	2381	TAGGAACTTCATACCATGCTCGT
miR-1730*	2370	CAAGCTAACAGAGAGTGGACGTTCG
miR-2284k	2328	GAAAAGTTCGTTCGGGTTTTT
miR-2284x	2239	TGAAAAGTTCGTTCGGGTTTTT
miR-4491	2210	TTGGACTGGAGTGACCAAA
miR-191	2156	CAACGGAATCCCAAAAGCAGCT
miR-3096-5p	2147	TGGCATAAGGAATGAGAACAT
miR-10*	2130	AAATTCGGTTCTAGAGAGGTTT
miR-317	2103	TGAACACAGCTGGTGGTATATCA
miR-10-3p	2079	CAAATTCGGTTCTAGAGAGGTTT
miR-1246	2061	AAATGGATTTTTGGAGCAGGGA
miR-317-3p	2054	TGAACACAGCTGGTGGTATAT
miR-2284d	2046	GAAAAGTTCGTTCGGGTTTTTC
miR-3935	2012	TGTAGACACGGCACCAGGAC
miR-101a	2003	TACAGTACTGTGATAACTGACC
miR-79	1930	ATAAAGCTAGGTTACCAAAGTTA
miR-191-5p	1923	CAACGGAATCCCAAAAGCAGCTG
miR-9a-5p	1892	TCTTTGGTTATCTAGCTGTATGA
miR-276-5p	1877	AGCGAGGTATGGAGTTCTTACT
miR-79-3p	1861	ATAAAGCTAGGTTACCAAAG
miR-9	1821	TCTTTGGTTATCTAGCTGTATG
miR-276*	1819	AGCGAGGTATGGAGTTCTTAC
miR-101c	1809	ACAGTACTGTGATAACTGA
miR-34	1773	TGGCAGTGTGGTTAGCTGGTTGT
miR-4117-5p	1763	TGTGTGAACTGTGGTGGAAA
miR-9a	1743	TCTTTGGTTATCTAGCTGTATGAT
miR-2566a-2*	1706	TTTGAAACACAAATGATCGTGCTG
miR-34-5p	1679	TGGCAGTGTGGTTAGCTGGTTGTT
miR-222*	1641	GGCTCAGTAGTCTAGGGGTATGATTC
miR-1960	1580	CCGTGCTGTAGAAGAGTCGCT
miR-1611	1550	GGAGGGCCGCAGCGGTGTGCG
miR-30c-5p	1538	TGTAAACATTCTTAGCATCGTCAGC
miR-1839	1503	AAGGTAGATAGAACAGGTCTTG
miR-1834-3p	1449	AGGAAGATCAACGCATTGAATTCAA
miR-3064-5p	1420	TCGGGGCTGTTGTAGGTGTTCAA
miR-753c	1415	AAGCTCGTAGTTGGATCTCA
miR-3201	1397	GGGAGGTAGTGACGAAAAAT
miR-87-3p	1347	GTGAGCAAAGTTTCAGGTGTGT
miR-1627*	1341	AATGACAGTAGTTGATGG
miR-87	1320	GTGAGCAAAGTTTCAGGTGT
let-7d-5p	1314	AGAGGTAGTAGGTTGCATAGTT
miR-87a-3p	1312	GTGAGCAAAGTTTCAGGTGTG
miR-87b-3p	1280	GTGAGCAAAGTTTCAGGTGTGTT
let-7d	1250	AGAGGTAGTAGGTTGCATAGT
miR-305-5p	1220	ATTGTACTTCATCAGGTG
miR-142	1216	CCCATAAAGTAGAAAGCACTA
miR-1c	1182	TGGAATGTAAAGAAGTATTGA
miR-2372	1176	GAATGATTAGAGGCATTGGGGTCGA
miR-4865	1171	TGTGAGGGAAGTGACAGGTCTCGT
miR-305	1159	ATTGTACTTCATCAGGTGCTCT
miR-24b-3p	1137	TGGCTCAGTTCAGCAGGA
miR-199	1079	ACAGTAGTCTGCACATTGGTT
miR-199*	1061	TACAGTAGTCTGCACATTGGTT
miR-142-5p	1054	CCCATAAAGTAGAAAGCACTAC
miR-2284h	1046	AAAAGTTCGTTCGGGTTT
miR-12-5p	1041	TGAGTATTACATCAGGTACTGGT
miR-4105-5p	1027	AACGAAAAAACGCGGGTGAC
miR-1290	1018	TGGATTTTTGGAGCAGGGAGTT
miR-4981-3p	1018	TGGCCGGCGAGAAGCCTCT
miR-4936	1004	TGCGTTGTAGACTTTGTGGTA
miR-223	994	TGTCAGTTTGTCAAATACCC
miR-1609	989	ATCTCTGAGGCTGTGCGTGGTTGAT
miR-24-3p	980	TGGCTCAGTTCAGCAGGAACAG
miR-24	975	TGGCTCAGTTCAGCAGGAACAGT
miR-277c	972	TAAATGCATTATCTGGAATGGAA
miR-1655	956	TCATCTGGTCTAGTGGTAGAATGCC
miR-16-5p	951	TAGCAGCACGTAAATATTGGCG
miR-277a	947	TAAATGCATTATCTGGAATGGA
miR-2284l	942	AAAAGTTCGTTCGGGTTTTT
let-7c	940	TGAGGTAGTAGGTTGTATGGTT
miR-199a-3p	934	ACAGTAGTCTGCACATTGGTTT
miR-16b	928	TAGCAGCACGTAAATATTGGC
miR-4001b-5p	919	TGGAACTGCAATGGAACAGGCT
miR-3653	919	CTAATAGAAGACGACTGAAG
miR-2371	915	TCTGTTCTGTTGGTTTTT
miR-192-5p	903	CTGACCTATGAATTGACAGCC
miR-4449	885	CGTCGCCGGGGCGGAGCGAGAGCA
miR-320d	882	AAAAGCTGGGTTGAGAGG
miR-320c	875	AAAAGCTGGGTTGAGAGGG
miR-4088-5p	863	GACAGAGGATGAGATGGTTGG
miR-92a-3p	837	TATTGCACTTGTCCCGGCCT
miR-252b	835	TTAAGTAGTAGTGCCGCAGGTA
miR-4782-5p	831	TTCAGGAATATGAAGACAATTA
miR-92	815	ATTGCACTTGTCCCGGCCT
miR-192	808	CTGACCTATGAATTGACAGCCA
miR-55-3p	808	TACCGATAATGATTTCTGCAGAG
miR-4092-5p	804	TGTGGTGTTGGAGAAGACAA
miR-92b-3p	798	ATTGCACTTGTCCCGGCCTG
miR-252-5p	787	TTAAGTAGTAGTGCCGCAGGTAA
miR-320a	787	AAAAGCTGGGTTGAGAGGGCGA
miR-133b-5p	773	GCGGGTCAAAGGGAACAAGC
miR-92c	758	ATTGCACTTGTCCCGGCCTGTT
miR-5423	750	TTGGTAGACTGTAGGCATG
miR-758-5p	745	TGTTGATCGAGACGCACACG
miR-16	726	TAGCAGCACGTAAATATTGGT
miR-2001	721	TTGTGACCGTTACAATGGGCAT
miR-1422a	713	TAGAAAATCGTGGTGGAG
miR-92a	708	TATTGCACTCGTCCCGGCCTTT
miR-15b	698	TAGCAGCACATCATGGTTTA
miR-278-3p	677	TCGACGTCGGACTTTCGTCCAGCTT
miR-221	668	AGCTACATTGTCTGCTGGGTTT
miR-310	667	ATATCGCACATCCTGCACCGGCCTAT
miR-223-3p	659	TGTCAGTTTGTCAAATACCCCAT
miR-15b-5p	657	TAGCAGCACATCATGGTTTACA
miR-4034-5p	653	GTAGAGTGCTACTAGGAAGT
miR-1572	644	GAATCTGAGCACACGGGCCTA
miR-342	642	TCTCACACAGAAATCGCACCCAT
miR-153b	634	TGTCCATACGATCACAAAATTGAGC
miR-320	632	AAAAGCTGGGTTGAGAGGGCGAT
bantam	626	TGAGATCATTGTGAAAGCTGATT
miR-265	624	AGAGGGACGGAAGGGGGCAT
miR-2761*	622	CATAAGACTGTTCCATACA
miR-342-3p	611	TCTCACACAGAAATCGCACCC
miR-4108-5p	602	TGACGTGAAGTAGAGGCAGC
miR-4434	597	GATGGACAAGTAAAGTTAGAA
miR-146a-5p	584	TGAGAACTTGAATGTCTTCATCGGTT
miR-4468	578	AGGACGACAGAGGATGAGAT
miR-22	569	AAGCTGAGCACTGAAGAATTG
miR-73b	564	TGGCAGATGTTGTCATGTCCGCT
miR-199a*	561	CAGTAGTCTGCACATTGGTTA
miR-222-3p	559	AGCTACATCTGGCTACTGGGT
miR-222	550	AGCTACATCTGGCTACTGGGTCT
miR-3534	549	TGTAGGTTGACAACGTGCTCAGAGGT
miR-19b	531	TGTGCAAATCCATGCAAAACT
miR-221-3p	528	AGCTACATTGTCTGCTGGGTTTC
miR-1750	526	TAGAGGACCAACGTCACTGCACTGC
let-7e-5p	518	TGAGGTAGGAGGTTGTATAGTT
miR-184b	509	TGGACGGAGAACTGATAAGGA
miR-1783	504	TGCTTCTGAACGAGTTCTGAGATGCTA
miR-19b-3p	494	TGTGCAAATCCATGCAAAACTGA
miR-15a	490	TAGCAGCACATAATGGTTTGT
miR-455	489	TGTAGTCCATGGGGCATAGAGCA
miR-2576	484	CTCGTGTGTGGAGTGCGATGGA
miR-30d-5p	483	TGTAAACATCCCCGACTGGAAG
miR-30d	478	TGTAAACATCCCCGACTGGAAGCT
miR-15a-5p	465	TAGCAGCACATAATGGTTTGTG
miR-2a	464	TATCACAGCCAGCTTTGATG
miR-8-5p	455	CATCTTACCAGACAGCATTAGA
miR-2238a	452	AATGACAGACCATGCCGAA
miR-15c	438	TAGCAGCACATCATGGTTTAT
miR-4455	435	AGGAGTGGTGTGTTGCTTTT
miR-4727-3p	434	ACAGTGGAGCAGTGGCAGATTC
miR-885	431	ATCGGCAGCTGTGGTGTAGTTGGTTA
miR-2049*	430	GTTCCAGTGCTGCATTTACA
miR-302f	427	TAACTTGTTCCATGTTTC
miR-4140-3p	420	ACCATATGATTATGAGAGACGC
miR-5307	417	TAATCTCATTTGGTATCTC
miR-2040b*	408	TCCAGATCAGTCGACGACACGAGC
miR-1231-5p	388	TCTGCGCAGAGCTGAGGAGACGA
miR-7	379	TGGAAGACTAGTGATTTTGTTGTT
miR-4823*	377	TGGTAGCAAGCAACTGACACG
miR-3931	372	TACTTTGAGTCGGTACGAATC
miR-7-5p	370	TGGAAGACTAGTGATTTTGTTGT
miR-12	364	TGAGTATTACATCAGGTACTGA
miR-2788-3p	364	GCAATGCCCATGGAAACCC
miR-5309	362	CAATGCCCATGGAAACCCCGAA
miR-191*	361	GCTCGTAGTTGGATCTCAGTT
miR-1813	361	TCTCTTGGACTGCAAGGAGAT
miR-1491	343	GCCGCTGGTGCAGATCTTGGT
miR-4766-3p	337	AAGAATTGCTGCTTTTGAA
miR-2b	335	TATCACAGCCACCTTTGATGAGCT
miR-149-3p	335	AGAGGGACGGACGGGGGCAGGGGCT
miR-2a-3p	333	TATCACAGCCAGCTTTGATGAGC
miR-93	322	CAAAGTGCTGTTCGTGCAGGTA
miR-1759	317	TAGGAGAGGTAGTAGAGAGAGGTGT
miR-1193-5p	309	TGGTAGAACTGGTGACGCGC
miR-5324	306	TTCGAGAACATCGGCAGCTGACGCGCGC
miR-327	302	ACTCTGAGGGGCAATGAT
miR-881	300	TAACTGTGGCAATTCTAGAG
miR-146b-5p	299	TGAGAACTGAATTCCATAGGCT
miR-146b	296	TGAGAACTGAATTCCATAGGCTGT
miR-1b	288	TGGAATGTTAAGAAGTATGG
miR-150*	287	CATGGACAGATGGATGGATGG
miR-107b	283	AGCAGCATTGTACAGGGCTTT
miR-1421am	277	CAGGAGTGTAGTAGGTCATGGCTGA
lsy-6	277	TTTTGTAGAAGACCATTTCGT
miR-93-5p	271	CAAAGTGCTGTTCGTGCAGGTAG
miR-4018a-5p	271	CGGGAAGATTGTAGGAACGGCG
miR-705	270	GGTGGGGGTCGTTGGTTC
miR-29a-3p	269	TAGCACCATCTGAAATCGGTTA
miR-71-5p	269	TGAAAGACATGGGTAGTGAGACGAGTTC
miR-4508	263	CGCGGCGGCGGGCGCGTCG
miR-466b	263	TATGTCTGTGTGTCTGTATG
miR-2361	262	GTTGTTTTATATTTTTGT
miR-1845	260	CTCGGCTGCTGACCCGCAGGA
miR-2797b	257	ATATGTAGGTTTTCTTCGGCAT
miR-965-5p	255	GGTGGAAATGTTGTAGGCCGT
miR-3243	251	TGATACATTCCAAGTCGTTCGTTCA
miR-3856-5p	247	TGACAAGAAAAGCATTGAA
miR-4766-5p	247	TGACTGAAAGAAGGCATTGGTGTT
miR-2273	241	TGTCGAAAGGGCAGCAGACATCC
miR-210-5p	241	AGGTCTGGACGTGCACAA
miR-652-3p	238	AATGGCGCCACTAGGGTTGT
miR-989-3p	237	ATGTTGGTGTGGCGTAGTGG
miR-33a	236	GTGCATTGTAGTTGCATT
miR-122-5p	225	TGGAGTGTGACAATGGTGTTT
miR-4180-3p	225	GGATCGACTGTATGGCAGC
miR-4987-3p	224	TGGGTCTCGCCATTGCAGCT
miR-4014-2-5p	219	GACCCCGATCTTTTTGGACA
miR-993-5p	218	TACCCTGTAGAACCGGGCTTTTG
miR-1175*	218	TGAGATTCAACTCCTCCA
miR-993*	217	CTACCCTGTAGAACCGGGCTTTTG
miR-23b	217	ATCACATTGCCAGGGATTACCA
miR-993a*	217	CTACCCTGTAGAACCGGGCTTTT
miR-4555	216	ACCACATGATGAAAGAGAGCTGACG
miR-33a-5p	215	GTGCATTGTAGTTGCATTGCA
miR-33	213	GTGCATTGTAGTTGCATTGC
miR-4001g-3p	213	TGGATGCATATTTTGGACAGGC
miR-17	213	CAAAGTGCTTACAGTGCA
miR-23b-3p	212	ATCACATTGCCAGGGATTACC
miR-17a	212	CAAAGTGCTTACAGTGCAGGTA
miR-122	212	TGGAGTGTGACAATGGTGTTTGA
miR-278	211	TCGGTGGGATTTTCGTCC
miR-73	211	TGAAGAATGTTGGCAGCTATCAGT
miR-3865-5p	209	AGGCAAGAATACTGGAGCGG
miR-2535	206	TGCTCCTCGGCATAGTCAATCACTTGCAGC
miR-876-5p	206	TGGATGTTCTTTGTAGAAATCCACC
miR-3964	206	AAAGGTAGAAAACGCTTAAA
miR-233-3p	205	TCTGAGCAGATGGACTGCATGTGCGG
miR-5112	200	TAGCTCAGTCGGTAGAGCATCA
miR-1421f	199	TGGATATGTTGCACATTGCCGT
miR-1957	195	AGTGGTAGAGCATTCGACT
miR-989	195	TGTGGATGTGACCCCAGTGGAACAG
miR-133-3p	192	TTGGTCCCCTTCAACCAGCTGT
miR-5106	192	GGGTCTGTAGCTCAGTTGGTTAGA
let-7	189	TGAGGTAGTAGGTTATATAGTT
miR-133	189	TTGGTCCCCTTCAACCAGCTG
miR-133b	189	TTGGTCCCCTTCAACCAGCT
miR-4429	189	AAAATCTGGGCTGTAAAGGCGA
bantam-b	188	GAGAGCACTGCGAAAGCTGAAG
miR-541*	187	AGTGGCGAAGCAAGAACCAAAC
miR-5435a	187	TGAAGGATCATCAATGTCTGT
miR-206-3p	186	TGGAATGTAAGGAAGTGTGTGG
miR-5308	185	TCTGTGCTGTGGAGGTAATATAT
miR-5408c-3p	183	TTGGGTGAACTCCGGGAGATG
miR-2439	182	TAAGAAGACAGGTAGGCCAAAGA
miR-27d-3p	181	TTCACAGTGGCTAAGTTC
miR-3120-3p	181	CAGCTGCACTGTAGACAGGCA
miR-677	179	TCACATGATGAGAAGTTTCTGACA
miR-1175-3p	178	TGAGATTCAACTCCTCCAACTTCT
miR-315-5p	177	TTTTGATTGTTGCTCAGAAGA
miR-2284c	176	AAAAAGTTCGTTTGGGTTTT
miR-1782	176	TCATGCATTGGAGAGGGAA
miR-106b-3p	173	CCGCACTGTGGGTACTTGCT
miR-352	173	AGGTAGTAGGTTGGATAGTTCA
miR-4520a-3p	173	TTGCACAGAAAACATCGCGGAATG
miR-30e	172	TGTAAACATCCTTGACTGGAAGC
miR-351*	172	GGCAAGAGGTGCCTGTGGAGC
miR-2339	172	TCACTGGATCTGCAGCAGGCT
miR-2418	171	TGCGGATGAGTGTCAGCCGTGGTGG
miR-3622b-5p	171	AGGCATGTAGCTCAGTGA
miR-1175	170	TGAGATTCAACTCCTCCAACTTC
miR-29a	165	TAGCACCATTTGAAATCGGTT
miR-29c	165	TAGCACCATTTGAAATCGGT
miR-1738	165	ACTGATGCTGGGAGGGATTG
miR-652	164	AATGGCGCCACTAGGGTTGTGT
miR-4726-5p	164	ATGGACAGAGGAGCCTGGTGG
miR-190b-5p	164	TGATTGATTGATATGTGGGGTT
miR-27a-3p	161	TTCACAGTGGCTAAGTTCCG
miR-4901	161	TAGATTATTTCGGGATGGCACTGT
miR-29c-3p	160	TAGCACCATTTGAAATCGGTTA
miR-5698	160	TGGGGAGTGATGAGTTGTGG
miR-2284u	157	AAAAAGTTCGTTTGGGTTTTCT
miR-30e-5p	157	TGTAAACATCCTTGACTGGAAGCT
miR-263b	157	CTCTGGACTGGAAGAAACACA
miR-4018b-5p	154	AGGAACATGTCTGTGGCACA
miR-4499	154	AAAAGACTGAGGAGGAAGGGA
miR-148a-3p	153	TCAGTGCACTACAGAACTTTGT
miR-17-5p	152	CAAAGTGCTTACAGTGCAGGTAG
miR-4219-5p	152	TAGATGATTGTGACGCTAA
miR-1465	152	TGGTTCAGAGGTCGCTGGTGCTT
miR-3888-5p	152	GTGCTCTGAATGTCAACGT
miR-279e-3p	151	TGCTTGATCGGGAACACTGCTTGC
miR-181a	150	AACATTCAACGCTGTCGGTGAG
miR-1420c	150	AAAGTGCTATCTCGTTCGGTTG
miR-142b	149	ATAAAGTAGAAAGCACTACTAA
miR-1915-3p	147	CCCCAGGGAGAGGCGCGG
miR-1626*	145	TTTCTGCATGTAGACTTTCAGGCT
miR-4451	144	TGGTAGAGCAGAGGACTGAA
miR-378a-3p	143	ACTGGACTTGGAGTCAGAAGG
miR-144*	143	TGGGATATCATCATATACTGT
miR-466i-5p	143	TGTGTGTGTGTGTGTCTGTATC
miR-5334	142	TGTTGGTTCATCACCACCAGTCGGTGTG
miR-2963	141	AAATGGATTTTTGGGATTAGGA
miR-2284n	140	AAAAAAGTTTGTTTGGGTTTTT
miR-181a-5p	140	AACATTCAACGCTGTCGGTGAGT
miR-27a	140	TTCACAGTGGCTAAGTTCCGT
miR-151	140	TGACTGGATCTCCTTGCAGG
miR-281-2-5p	138	AAGAGAGCAATCCGTGGACAGT
miR-2362	135	CACATGTGATGAAAGCGTTTGCCC
miR-770-5p	134	TCAGTACCACGTGACAGGAGCGA
miR-378	133	ACTGGACTTGGAGTCAGAAGGC
miR-2284v	132	AAAAAAGTTTGTTTGGGTTT
miR-279-3p	132	TGACTAGATCCACACTCATTCA
miR-5425	132	TCGTGGCAGAAGGGGACTCTG
miR-4154-3p	132	ATCTTGTTGGTTTTCGGAAC
miR-3135b	131	GGCTGGTCCGAGTGCAGTGGTGTTT
miR-99b	130	AACCCGTAGATCCGAACTTGCG
miR-148b-3p	128	TCAGTGCATCACAGAACTTT
miR-106b-5p	128	TAAAGTGCTGACAGTGCAGAT
miR-98	127	TGAGGTAGTAAGTTGTATTGTT
miR-5115	127	TCTGGACGCGAGCCGGGCCCT
miR-4327	126	GGCTTGCACTAGTGGACGG
miR-3479-5p	124	AGTGGATGTTGGCAATTT
miR-620	124	ATGGTGAAGATATAGGAA
miR-190-5p	123	AGATATGTTTGATATTCTTGG
miR-2837	122	TATGGTACTAGTGGGAAT
miR-1767	120	AAGGCAGGAAGGAACAGCAGCT
miR-2779	118	TCGTTTCCGGCTCGAAGGACCA
miR-2997	118	CAGGAGCTCTTGGACATGCTG
miR-190	116	AGATATGTTTGATATTCTTGGTT
miR-5318	116	TTGTATAACTGCAGAAGACTTTTCTCC
miR-345-3p	116	CCCTGAACTAGGGGTCTGGAGT
miR-4719	116	TTGGACAAATCTATGAATATGCAGT
miR-128-3p	113	TCACAGTGAACCGGTCTCTTT
miR-2406	110	AAGGGAAGAAAAGCTGATA
miR-3196	110	CGGCGGCGGCAGGACGCACTC
miR-m01-2	110	GAAGCAGAATTGGAGTTGGAAACCGT
miR-549	110	TGAACAACTATGGCACTGCAGCTTCT
miR-3500	109	AGGAGATTGGTCGGTAATTT
miR-345	107	CCTGAACTAGGGGTCTGGAGT
miR-4478	106	TGAGAGTCAGAGCTGAGGAG
miR-660-5p	105	TACCCATTGCATATCGGAG
miR-660	104	TACCCATTGCATATCGGAGCT
miR-5096	103	TGTTTCTACACCATGTTGGTCAGC
miR-1346	101	GGTGGGTCGGGGCGGGGCG
miR-1613	101	TCATGGCATATTCTGGAG
miR-548ab	101	AAGTAGTTGTGGATTTTGCTG
miR-4646-5p	100	ACTGTGGAAGAGAGCTTCGGGA
miR-1753	100	GTGAATTCCGGATGCAAGAGGCTGT
miR-1718	99	GCAAGGACAGAGGAAGAG
miR-3941	99	TTACACAGCAAGTGAGGACTCCTAC
miR-143	96	TGAGATGAAGCACTGTAGCT
miR-787-5p	96	AAAGATACGGACATCTTAA
miR-143-3p	95	TGAGATGAAGCACTGTAGCTC
miR-5328	95	TTAGAGGAGTCGAAGCTGCGTTGGCC
miR-4426	95	GAAGGTGGACGTACTGTTGG
miR-804	95	GTGAGTTCGTTCCTCACTGGC
miR-128	93	TCACAGTGAACCGGTCTCTTTT
miR-5330	93	CAATTGTAGGATCTTCCGGCTC
miR-601	93	TGGTTGGATTGTTGAGAGGCG
miR-573	91	CTAGCAGCGATGATGACTGATCA
miR-4945-5p	91	TTTCTGTTCTTTTGGTTTT
miR-4067-5p	90	CAAGGAAGGAAGTGGCAG
miR-1478	89	TGGGAACATGTGGAGCAGGTGA
miR-4207-3p	89	TGGCATTTCGGATTTACAGC
miR-1018	88	AGGACGATCATGGACTTACGG
miR-309a-5p	87	AGATGAACGTTGACTTGCT
miR-4450	87	TGGGTATTGGAGAAGTGTA
miR-96	86	TTTGGCACTAGCACATTTTTGT
miR-1357	86	ATTATGAGACTGACGCGCT
miR-2-5p	86	CACAAGCGGTGGATGATGT
miR-200a*	86	CATCTTACGGACGTGCTC
miR-1841	85	AGAGCAAACTGTACGGCAAGCA
miR-3150b-3p	84	TAGGAGATCGCGAGAATGG
miR-4298	84	CTGGAGGAGGAGGAGGAGGAGGAG
miR-2290	84	TGTCTCTGTGTCGTCGGTTTGT
miR-340-5p	83	TTATAAAGCAATGAGACTGATT
miR-3855-5p	83	TTCTAGATTTGTTCAAGGCTTTGGC
miR-4000d-5p	83	TGCAACTTGCTAAGAACGGTTC
miR-1657	81	TATATAGTTATGGCTGCGTGTGTG
miR-221-5p	80	ACCTGGCATACAATGTAGATTT
miR-650d	80	AGAAGACAGTGCGTGGAC
miR-1645	80	CTGCTGAAGAGTGTCGAGA
miR-5305	79	TTGGGCTTGAAGATTAGCTTAG
miR-4712-5p	79	TCCAGACGGTTCTCGTCATTTC
miR-2035*	79	CTGTGACAGCTGATGGGA
miR-22-3p	78	AAGCTGCCAGTTGAAGAACTGT
miR-497*	78	TCAGATCGTGGTGTGCGTGCAAAGC
let-7h	77	TGAGGGAGTAAGTTGTGTGGTT
miR-4856a	77	TACGCAGGACGTCAGCGGCACACT
miR-129b	77	ATATTTCGGTCTGGCTTT
miR-2981	76	CCGGGCGGAGGCGGGCGGCGG
miR-4794	76	ACTGCTATCTGCACGAGACTGCTG
miR-221*	75	ACCTGGCATACAATGTAGATTTC
miR-5317a	75	TCTTGTTTCTGTGTCGTCGTTC
miR-3138	75	CGTGGACGTGTGGTAGAGGGGT
miR-223-5p	74	CGTGTATTTGACAAGCTGAGTTG
miR-3960	74	GGGCGGAGGCGGGCGGCGGGGG
miR-2491-3p	74	GGCAACAGCAGCAGCAGCA
miR-198	72	CGGTCCACAGGTAGATAGG
miR-4738-3p	72	TGAAGAACTGGAGCGCATGGAACGA
miR-3473	71	TGGAGAGAACGGACACAGCA
miR-2284j	70	AAAAAGTTCGTTCAGGTTTTT
miR-151b	70	TCAGAGGAGGTCACAGTCGTC
miR-2478	68	TCGTATCCCACTTCTGACACCA
miR-2284p	67	TAAAAGTTTTGTTGGGTTTTT
miR-4532	66	CCCCGGGGCGCGGCGCGGCG
miR-64c	65	TACGAAATGACGCTGTAAGTATGG
miR-4037-3p	64	CGGACAACAGTTGGTAATTGCT
miR-423-3p	63	AGCTCGGTCTGAGGCCCCTCAGT
miR-1777	63	GTGGGTCGGGGCGGGGCGGA
miR-1648*	63	TGAGAGTGGAGCAGGACTGTCT
miR-3900-5p	63	TGAGGATGTGGCACCTCGTTG
miR-11*	63	CAAGAACTCGGCGTGACCT
miR-4707-5p	63	GCCCGCGGCGGCGGGCGCGTCGG
miR-5331	62	TCCAGAAAGCATGACTGCGGCGATGAG
miR-5310	62	TGTAGTCTGGCAGAAACGTCG
let-7j	62	TGAGGGAGTATTTTGTACAGTT
miR-153-5p	62	TTGGTGATCGTTGCAAGCCT
miR-3963	62	TCGTATCCCACTTCTGACA
miR-1935	62	AGGAGCAGACTGGCGGACCTCT
miR-3306	62	TGAATCAGAATAGGTTTTGACGACAGC
miR-5683	61	TATAAGCAATTCTCGTGACTTC
miR-4791	61	TGGATATGATGACTGATTATC
miR-144-3p	60	TACAGTATAGATGATGTACT
miR-2828	60	ATATTACGATGATTGGGAAACGGTT
miR-5100	59	TCGAATCCCACCGGTGCCTC
miR-4732-5p	59	TCGAAGAGCAGATGAGCAGGAACT
miR-5197-3p	59	GAAGATGACTGAGTACAACGAAT
miR-2411	59	TGCAGTAGACGTCAGATAGCCA
miR-1307-3p	58	ACTCGGCGTGGCGTCGGTCGTG
miR-132	58	AGCACGTCGACAGCCATGG
miR-3535	57	GGATATGATGACTGATTATCTGAGAA
miR-81a	57	TGAGATCATTGTGAAAGCTTT
miR-133a-3p	57	TTTGGTCCCCTTCAACCAGCTGA
miR-4315	57	CCGTTTCTGAGCTGGACGA
miR-186-5p	56	CAAAGAATTCTCCTTTTGGGCT
miR-5395	56	AACACAATGGACTAGTGC
miR-30c*	55	TATCATGTCAGGGTTTGCGTTTGC
miR-2284b	54	AAAAGTTCGTTTGGGTTTTTC
miR-2284a	54	AAAAGTTCGTTTGGGTTTTT
miR-1260a	54	CGTATCCCACCGCTGCCACCA
miR-188	54	GCACCACCTTGACATGGTGGGGGT
miR-5315	53	AACACAACATCCGGACAAGCAC
miR-20	53	TAAAGTGCTTATAGTGCAGGTA
miR-124b	53	TAAGATCACGCGGCAATACC
miR-20a	53	TAAAGTGCTTATAGTGCAGGT
miR-4077c-5p	53	AAGTTGAACTTGTTGATT
miR-1386	53	GAATCCTGGCAGGCTCGCCA
miR-5311	52	CCCGCCGCTTGGACTGGGATCG
miR-761	52	GCCGAAGTGGTGAAACTGGTAGACA
miR-4638-5p	52	ACTGAGGCTGCGGTGGAGCAAG
miR-4160-3p	51	GAGATTGAAAAAAACAGG
miR-199b-3p	51	ACAGTATTCTGCACATTG
miR-1286	51	GCAGCATCCAAGATGAGACCT
miR-4071-5p	51	CTTATTTACTGTGACATG
miR-5313	50	TTGTAGCCAGCCGTGTAGCTATTCAGGTG
miR-4428	50	CAGAAGACTGAACATGGAGC
miR-5190	50	CCAGATTACTGAGCTGGAGCT
miR-151a-3p	49	CTAGACTGAAGCTCCTTGAG
miR-4476	49	CAAGAAGGATTTAGAACAGGCT
miR-744-5p	48	TGCGGGGCTAGGGCTAACAGCA
miR-1285	48	TGGGCAATATAGCGAGACCCTGT
miR-3526	48	TGTAACAGATGAAGTTGGTG
let-7-3p	47	CTGTACAACCTGCTAACTTTCT
miR-144-5p	47	GGATATCATCATATACTGTAAG
miR-1482	47	TTGAACTGTCAGCGAACACTAG
let-7e	46	TGAGGTAGTAGGTTGTTTAGTT
miR-144	46	TACAGTATAGATGATGTACTAT
miR-87a	46	GTGAGCAAAGTTTCAGGTGTT
miR-1763	46	GAGGGACGGGAGCCCGGGGCGCGGGG
miR-5325	45	TTGAAGGAAAACAAGGGAGGCAGGAACG
miR-107*	45	AGCTTCTTTTAAAGATGTTGGCCT
miR-339b	45	TCCCTGTCCTCCAGGAGCT
miR-87b	45	GTGAGCAAAGTTTCAGGTGTTT
miR-306	45	GTTACAGCTACTGATGACTCTCAG
miR-186	44	CAAAGAATTCTCCTTTTGGGCTT
miR-1307-5p	44	TCGACCGGACCTCGACCGGCTC
miR-1a	44	TGGAATGTAAAGAAGTACGG
miR-124-3p	44	TAAGGCACGCGGTGAATGCCA
miR-584	44	TGGTTTGTGGGAGATGAG
miR-250*	44	CTGGATTTGACTGTTGATCGG
miR-210	43	TTGTGCGTGTGACAGCGGCTAT
miR-4492	43	AGGGGCTGTGACGCGTCGCC
miR-4419b	43	GAGGATGAAGACGAAGATGC
miR-4042-3p	43	GATATGGACTAGAATCACG
miR-4021-5p	43	TTACGTACGGCAATAAAA
miR-5326	42	TTTGAACAGGCTTAGCAAACAAATGACA
miR-378h	42	TGGACTTGCTGTCAGTGG
miR-425	41	AATGACACGATCACTCCCGT
miR-29	40	AGGCACCAGATGAAACAGAGCT
miR-425-5p	40	AATGACACGATCACTCCCGTTGA
let-7a*	40	CTGTACAACCTGCTAACTTTCTT
miR-210-3p	40	TTGTGCGTGTGACAGCGGCTA
miR-4900a	40	AGATGGCTGGCGAAGAGATC
miR-71-3p	39	TCTCACTACCTTGTCTTTGTTG
miR-363	39	ATTGCACGGTATCCATCTGCGT
miR-330-3p	39	GCAAAGCACACGGCCTGCAGAGA
miR-71*	39	TCTCACTACCTTGTCTTTGTT
miR-648	39	TAGTGTCAGGGCATGGTA
miR-5688	39	TACAAACCCTGTAAAAAGCT
miR-3835-3p	38	TTGAGTTCGTCAGTTTTGAGGCA
miR-1412	38	GTGGACGAGGAAGGGCGAGG
miR-1422f*	38	AAAGAATGGTCAGGACTA
miR-3597-5p	38	TTCGGTTATCTGGCATTTATTC
miR-4657	38	AACTGTGGAAGCGGCTGAGGGAT
miR-2284w	37	AAGAGTTTGTTCGGGTTTCT
miR-224	37	CAAGTCACTAGTGGTTCCGTTT
miR-3958-3p	37	AGATATTGCACGGTTGATC
miR-224-5p	37	CAAGTCACTAGTGGTTCCGTT
miR-2421	37	TAAATTTTGTTTCGTGTTGT
miR-644	37	AATGATGAGCTGCTTAGAGC
miR-3833-5p	37	TCGGACAACGTCACAGAGGCT
miR-2723	37	CCAGCAGTGGGACTGTTGGG
miR-101b-3p	37	TACAGTACTTTGATAACT
miR-2148	37	AGAAATTCGTGGTTTGAA
miR-5456	37	TGCTGTAGCTGGCGAGCCAC
miR-4829a	37	TGTACTCCTATCGAATGCCGGCT
miR-124	36	TAAGGCACGCGGTGAATGCCAA
miR-296	36	AGGGTTGGGCGGAGGCTTTCCT
miR-151-3p	36	CTAGACTGAAGCTCCTTGAGGA
miR-181b	36	AACATTCATTGCTGTCGGTGGGTT
miR-5442	36	ACATGAAGCAAAGGTGGAAGCGGTA
miR-63e	36	TAGACTGTAGAAGAGAGGGAAG
miR-228-5p	36	AATGGACGCATGAATGGACGG
miR-4634	36	GGGCGCGACCCGCTCCGGGG
miR-199b	35	CCCAGTGTTTAGACTATCT
miR-999-3p	35	TGTTGACTGATAAGACTGTGTTGCA
miR-107-5p	35	AGCTTCTTTTAAAGATGTTGGCCTGTG
miR-44a*	35	TTGGTGCTCTCTCGGACAGTCATA
miR-4094-3p	35	CAACATCTCTGCATTCGG
miR-3852-5p	35	ACGGGGACCTATAAGGAGAG
miR-130b-3p	34	CAGTGCAATGATGAAAGGGCAT
miR-5393	34	TTGACTGGTACAAAGAGCT
miR-20a-5p	33	TAAAGTGCTTATAGTGCAGGTAT
miR-27b-3p	33	TTCACAGTGGCTAAGTTCT
miR-2284t	33	AACTGAATGAACATTTTGGC
miR-2024g*	33	AAAATATCGGGGTGGGCAAA
miR-3741	33	AGAGAAGGGGACGACAGAAGTA
miR-27b	32	TTCACAGTGGCTAAGTTCTGCA
miR-4999-5p	32	TGTTGTATGTGCCAGGTAGTGAA
miR-2812	32	AGGCTGTTAAGCGAAAGGCT
miR-2319b	32	TATCTCTGTAGTTGGCACTTAGT
miR-924	32	CGAGTCTTGAGATGTTGC
miR-4097-5p	32	CAAAATAAAGTCTGACACTGT
miR-142-3p	31	GTAGTGTTTCCTACTTTATGG
miR-664-5p	31	CAGGCTAGGAGAAATGATTGGA
miR-3968	31	TCGAATCCCACTTCTGACACCA
miR-190-3p	31	CCAGGAGTCAGACATATTC
miR-181b-5p	31	AACATTCATTGCTGTCGGTGGGT
miR-2763*	31	TGCAAAGTAGTGACTTACATACAAGTTTAT
miR-106	31	TAAAGTGCTTATAGTGCAGGTAGA
miR-4177-5p	31	ATTTTTAAGAACTAGGCAATTA
miR-2575*	31	CAGCGTCATCAGGAACTG
miR-31	31	GAAGATGTTGGATGGCTG
miR-181b-1-3p	31	GTCATCTGACAATGAAGGC
miR-532-5p	30	CATGCCTTGAGTGTAGGACCGT
miR-4510	30	TGGGATGTAAGGATGTATGGTT
miR-3483-5p	30	AGGAGATGTTGAGGACAT
miR-124d	30	TACTGGCAACGGCGGTAAGTGGGT
miR-1010-5p	30	TAACGGTGTGTAGATGAAAA
miR-2359	29	GATTGGGTTGTTTGTTTT
miR-745	29	AAGCTGCCCAATGAAGGGCT
miR-27c	29	TTCACAGTGGCTAAGTTCCA
miR-1788-3p	28	CGGGAGCGAAGAGCAAGTGTG
miR-4502	28	GGCTGATGATGATGATGCTGAAGCAG
miR-3344	28	TTGCAAGCAAGAACTCTGCCAGCAGT
miR-297	28	ATGTATGTGTAGAATGTGTATG
miR-5606	28	GAGCCAAGGACTAGGAGAG
miR-1687	28	TGGGAAACTAGCAGCTGAG
miR-4454	27	TCGAATCCGAGTCACGGCACCA
miR-3125	27	AAGGAAGACTTGGAGAGA
miR-4087-3p	27	ACCGTGGAAGTGGACTCGATCA
miR-1321	27	CAGGAAGATGAATGTGACCT
miR-1599	27	GGGGGTGTAAAAAAAAAAA
miR-693-3p	27	CACTTTCAGATGTAGGCGTAAG
miR-993	26	GAAGCTCGTTTCTACAGGTATCT
miR-1306-3p	26	ACGTTGGCTCTGGTGGTGATGT
miR-745b	26	AAGCTGCCCAATGAAGGGCTGG
miR-346-3p	26	AGCAGGGGCTGGGCTGCACGTC
miR-410-3p	26	AGAGATCACACAGATGGCCTG
miR-100*	26	CAAGTTCATGTCTATGGGTCTG
miR-5433	26	TTTAGGACTTTCTCTGGTTTTG
miR-3401	26	TTTACAGCGTAAGATGATCAGTGA
let-7d-3p	25	CTATACGACCTGCTGCCTTTCT
miR-151-5p	25	TCGAGGAGCTCACAGTCTAGT
miR-m21-1	25	AAGGGGACACGTACGAAGCACG
miR-2b-2-5p	25	TTCTTTCACAAGTGGTCGTGAAGT
miR-252a-5p	25	CTAAGTACTAGCGCCGTA
miR-199b-5p	25	CCCAGTGTTTAGACTATCTGTAA
miR-1963	25	TGGGACGAATCTGCATGCCTATC
miR-148b*	25	AAAGTTCTGTATACATATG
miR-2285c	24	AAACCTGAACAAGCTTTTTGGC
miR-3422	24	TGGATTCTGACTGTGAAGGCTA
miR-252a	24	CTAAGTACTAGCGCCGTAGGAGT
miR-2285d	24	AAACCTGAATGAACTTTTTGGCA
miR-3673	24	ATGGAATGTACATAGGGAATCAC
miR-1003*	24	GTGTGTATCTGTGTGTTGG
miR-26a-1*	24	CCCGCCTTGCATACTTGGAC
miR-22b	24	ATAGCTCAGTTGGAGAGCTGT
miR-24b	24	TGGCTCAGTTCAGCAGGAAGTT
miR-4932	24	TGAAGGATCAAGAAAAGGGCGATC
miR-2b-5p	24	CATAGTGTTGGTTGCTCAG
miR-322-3p	24	AAAAAGAAGCGCTGCAGCAC
miR-375-3p	24	GCTGTTCGTCGGCCGCGT
miR-4668-5p	24	AGAGGACAATAAAGAAGGATTTTC
miR-212	24	TAAAGTACACAGTCGTCGGCGTAC
miR-222a*	24	CGGTAGTTGAAGTCAGTGTAGATC
miR-29b	23	TAGCACCATTTGAAATCAGT
miR-252	23	TAAGTACTAGCGCCGTAGGAG
miR-574-3p	23	CACGCTCATGCACACACCCACA
miR-2442	23	AGAGCAGGGGCTGGGCTGCACG
miR-1493	23	AGAACTGTTGAATCGTTGGT
miR-2885	23	CGGCGGGCGCCGGCGCGC
miR-1494	23	AAGCAGCAGACAGTTTAGG
miR-3407	23	TCGACTGGCAGAGACAGGAAGTTAGA
miR-3817-5p	23	TCGGGGTTGGGGGAGGGTA
miR-598	23	CGTCATCGTCGTCATCGTCG
miR-2388	23	GCTCGAGGAAGCTGGAGATGA
miR-4443	23	TAAGAGGGCGTGGGTTTT
miR-34c-5p	22	AGGCAGTGTAGTTAGCTGATTGC
miR-3190-3p	22	TGGATGGAAAGGTGGACGGCCAGAGAC
miR-4020b-5p	22	TGGTTGGTTGGTTGGTTGGTTG
miR-574-5p	22	TGTGTGTGTGTGTGTGTGTGTG
miR-5109	22	CTGGTGCGGACCAGGGGAATCCGACTG
miR-4047-3p	22	TTGATGTAGCTGAGTGTATTTT
miR-1721	22	TGAGATGTATGTTGGTGGTCTGATG
miR-4194-3p	22	TGGTATATAAGTAATTGTGG
miR-998	22	TGCCCAAGGACATTCAGCTG
miR-786	22	TATGCTCTGTACAAAGAATTTGGT
miR-470-3p	22	AACCAGTCCATTCTGAAGGAGA
miR-67	21	TCACAACCTCCTTGAGTGAGTGA
miR-34c	21	AGGCAGTGTAGTTAGCTGATTG
miR-432-5p	21	TCTTGGAGTAGGTCATTGG
miR-350-3p	21	TTCACGAACAGCCCATGACAGCTTTA
miR-320b	21	AAAAGCTGGGTTGAGAGGGCAT
miR-2733g	21	TCACTGTGGATGGAAGATTG
miR-4770	21	TAGAGTAGACACATGTAGCT
miR-750*	21	AGTTGGAAGTGGGATCCTGAC
miR-1777b	21	GGGGGGCGGGGTGGGGGGGCGGCGG
miR-2050	21	ATTGATTGATGTGTGTGGTTT
miR-3652	21	AGGTTGGAGGTGTCGAGGAG
miR-466q	21	AGTGCACACACACACACACA
miR-4777-5p	21	TATGTAGATCGAGCAGATAGATATA
let-7k	20	TGAGGTAGTAGATTGAATAGTT
miR-1842	20	TGGCTCTGTGAGGTCGGCTCA
miR-644b-5p	20	TGTGCTGAATGGGAGATAATTGGGTGA
miR-1693	20	GCAGAAGGAAGTGAAGCTGTGCAT
miR-1348	20	AAGCGTGAGACAGGCCCTG
miR-927*	20	AAATTGTTTGGACTTCTAA
miR-4466	20	GGGCGGCGGGACCGGGGGGG
miR-4654	20	TGTTGAATCTGGAGGCATCATGAG
miR-29b-3p	20	TAGCACCATTTGAAATCAGTGTT
miR-5097	19	TCGTGTCCCTGTTCGGGCGCCA
miR-3585-3p	19	TGAAGCCCTTGTTCTGTA
miR-1270	19	CTGAAGATGTGGAAGAGCTTT
miR-1958	19	TAGGAAAGATGGAAGCATGGTCACT
miR-4567	19	TCAATGGACATGAGTTGGGGTAT
miR-3292	19	TGTAGATTGTTTATGTTTTAAGA
miR-4764-5p	19	TGATGTGGAATGGTGTGATCT
miR-4971-5p	19	GCGATGCAGAACTTGTCAGTGGCGTA
miR-2570*	19	TTTTGTGATACTCGGTGGGCGTGC
miR-374	18	ATATAATACAACCTGCTAAGTG
miR-20b	18	CAAAGTGCTCACAGTGCAGGTAG
miR-152-3p	18	TCAGTGCATGACAGAACTTGG
miR-5336	18	TTTGATCTCATTCGGCGCGGTTTCCTC
miR-203-3p	18	TGAAATGTTTAGGACCACTAG
miR-152	18	TCAGTGCATGACAGAACTTGGT
miR-2435	18	AAAACCTCAATGAACTCTTTGGA
miR-1594	18	TGGTTGGATGGGTGGGTT
miR-1323	18	TCCAAAACTGAGGTGCTGTTCT
miR-922	18	GCAGCAGAATTCAGGACT
miR-24c	18	TGGATCATGTTGAAGCAGAA
miR-2461-3p	18	TCAGTCTGAGAGCAGTGCGCC
miR-269	17	GTGCAAGACCGTCAAAACT
miR-4085-3p	17	CTGCTGTGATGACCATTGTG
miR-21*	17	AAAAACAGTCGGTATGGCGTCG
miR-4035-3p	17	ATCAGAACTAGTGACATTGCA
miR-3250	17	GCTGCGAGACAGTACAGAACAG
miR-4194-5p	17	TGACGTAGAAAGTGTGTGG
miR-2384	17	GACTGACTGATGGATGGATGG
miR-508	17	TATTGTAGCACTTTTGAGCAG
miR-3102-3p.2-3p	17	CCTACGCCGCTGCCCCAGCCG
miR-204*	17	CCGGGACAGCAAACGGTGA
miR-5306	16	AGAGTATCACGTGACGCTCCTT
miR-150-5p	16	TCTCCCAACCCTTGTACCAGT
miR-361-5p	16	TTATCAGAATCTCCAGGGGTAC
miR-309b	16	TCAATGGGCATGAGTTTGAGCA
miR-2075	16	TTCTCGTCACCTTGTCAGAT
miR-236	16	TAAGTACTGTAGATATGACGA
miR-2545a	16	AATTCTTCGGACTGCAGCGAGGG
miR-2024a*	16	AAAATATCGGGGTGGGCAAAA
miR-4497	16	CTCCGGGACGGCTGGGAAGGC
miR-2296	16	TGGTCAACTGAGGGTGCCTGCT
miR-3872-5p	16	TGAAGTGTAGGACTACAGCTCAGAAATGGCA
miR-4022-3p	16	AAAGGATTGATATTTACA
miR-25-5p	15	AGGCGGAGACTTGGGCAATTGCT
miR-22*	15	AGTTCTTCAGTGGCAAGCTTT
miR-331	15	GCCCCTGGGCCTATCCTAGAA
miR-22-5p	15	AGTTCTTCAGTGGCAAGCTTTA
miR-127-3p	15	TCGGATCCGTCTGAGCTTGGCTT
miR-190b	15	TGTAGATGCTTTGGTATGAGAGGTTG
miR-19a*	15	TCGTATTTTTGCATAGTTGGCAACT
miR-3529	15	AGCATACTGTGACTTCTTGCT
miR-1254	15	AGCTTTGGAACTGGATGGCTGCAGT
miR-4472	15	GTGGGGTGTGTTGCTTTTT
miR-305*	15	GACGTTGTTGGATACACT
miR-5390	15	GAATTCCGGTAAGACGTCGTA
miR-3495	15	CAACATCGTTGGCAAAGCT
miR-1421d	15	TGGAGGTAGTCGCGCGTGCATGCCGT
miR-2962*	15	CATCCTCTGTCATCCTCTTCTCC
miR-3721	15	TCCGTAGAGACAAAGCAGGAGAAGAT
miR-3334	15	TGAACCAGAAGTCAAGGAGCAG
miR-4010-5p	15	AAACGTAGGTCGAGCAAGCAGT
miR-4157-5p	15	TGGAAGATGCAGAAGTATGG
miR-1306-5p	14	CCACCTCCCCTGCAAACGTCCA
miR-2284g	14	AAAAGTTCGTTTCGGTTTTT
miR-432	14	TCTTGGAGTAGGTCATTGGGTG
miR-3934	14	CCAGGTGATGGAAACTGATGGCA
miR-378b	14	ATCCTGGACTTGGAGGCGGTA
miR-17-3p	14	ACTGCAGTGAAGGCACTTGTAGCT
miR-4332	14	CGACCGGGCGCCGCCGGGCGC
miR-344a	14	TAAGGTTCTGGCTATGATT
miR-3900-3p	14	GGGACGGTGTATCGCTTTT
miR-1644	14	TCGTTGTGCTTGGCGTGCT
miR-3917	14	ACTACGGACTGAGCAGGGGT
miR-1711	14	GTTCAGAGTCTGGCATCTCTTC
miR-4524a-5p	14	ATAGCAGCATGAACTTCTT
miR-5089	14	TGGGATTTCTGGGTGCATG
miR-2035	14	ACATGGATGTGATTCCAAGGGA
miR-3253	14	TACTGTAACTAACTGTGTGACGGT
miR-1399	14	CTCAATGGATGTGAGTTTGG
miR-357	14	TAAATGCAGTTTCTGGAAT
miR-5431	14	TTGTAGATCCATCAGAAGAA
miR-10b	13	TACCCTGTAGAACCGAATTTGT
miR-30e-3p	13	CTTTCAGTCGGATGTTTACAGCA
miR-483-5p	13	AAGCGGGAAAAGAGAAGCGAGA
miR-4260	13	CTTGGGCATGGCAATCGCA
miR-139-3p	13	TGGAGACGGCGGCCTGTTGCAGT
miR-3267c	13	GTCTGACTCGTCCGACTCATCT
miR-3063-5p	13	ATGAAGACAGGTTTGGACACT
miR-350	13	TTCACGAACAGCCCATGACAGCTTTAT
miR-5105	13	GCCGCCGTCGTGGGAGTGCC
miR-467h	13	TTAAGTGTGTGATGATGTGT
miR-2818	13	CAAGGAGAGGATATCTGTGT
miR-3348	13	AAGGAGCCGTCCCGGCGAGC
miR-2234b	13	TGATTTGATCGCGATTAACCG
miR-3167	13	AGGATCAGAAATATGGTGA
miR-4112-3p	13	TTGGGATGATGATGTATGGT
miR-339	13	TCCCTGTCCTCCAGGAGCTCAT
miR-3174	13	TAGTCGAGTTTGTGATGCAGGAGCC
miR-323*	13	AGGTGGTCCCTGGCTGCGACGC
miR-4503	13	TTTTAGCAGGAATATGAGCAGATTTA
miR-99a	12	AACCCGTAGATCCGATCTTGT
miR-30c	12	TGTAAACATCCTACACTCTCAGCT
miR-16-2-3p	12	ACCAATATTATTGTGCTGCTTTT
miR-1306	12	CCACCTCCCCTGCAAACGTCC
miR-339-5p	12	TCCCTGTCCTCCAGGAGCTCATATTTG
miR-2209b-5p	12	AGACGTAACAGACTACATCTCCTTC
miR-150	12	TCTCCCAACCCTTGTACCAGTGT
miR-2299-3p	12	GTCCGGGGAATGGATCCAGCGT
miR-449b	12	AAGGACAGTATGTATTGTTTGCTGG
miR-1731	12	ACTGACTGCAGCACTGATAGGCT
miR-356	12	AGGCAACACGACAAATCC
miR-2f	12	ATGTGGAAGCTGGAGTGTTT
miR-3734	12	TTTCGGAGGATGACGTTAG
miR-552	12	AAGGGTTCTGGTTAGAAA
miR-4870	12	GCATGTTTGTAGTCTGTCGTTG
miR-7*	12	CAACAAATCACAGTCTGCCA
miR-2682-5p	12	AGGCAGTGACTGTTCGAGCCGTT
miR-3086-5p	12	AAATTGTAGGCCCATTGCAG
miR-1000	12	ATATTGTCTTTGTGCACGGCGT
miR-28-3p	11	CACTAGATTGAGAGCTCCTGGA
miR-345-5p	11	GCTGACTCCTAGTCCAGTGCT
miR-374a-5p	11	TTATAATACAACCTGATAAGTG
miR-425-3p	11	ATCGGGAATGTCGTGTCCGCT
miR-609	11	AAAGTGATTGCTATCATCTC
miR-5317b	11	TGTCCCTTTGTCGTCGTTCTGT
miR-1260b	11	ATCATACACTGCCGACCAT
miR-iab-8	11	TACGTATACTGAAGGTATA
miR-3860-5p	11	TGAGCACGGACGATGTGAA
miR-2314	11	TGCCACATGATGAACTGACTTCACC
miR-263	11	GGAAGATGTGCACGTGGAAGAATTCA
miR-4010-3p	11	CAAGTTTGGCGACATATTC
miR-31a-5p	11	TGGCAAGATGGCAGGACATAGCTGG
miR-84b	11	TGAAGTGGTTAGAATATGTG
miR-1328	11	AAGACGAAGAAATGAAGAACT
miR-1802	11	CAGTGACTGTTGTGGCTAAT
miR-199-3p	11	ACAGTAGTCTGCACATTGGGTT
miR-4295	11	ATGCAATGTAGTTTCCTT
miR-548av-3p	11	ATAACTGCAGTTATTGTGCC
miR-285	10	TAGCACCATTTGAATTCAGTTC
miR-374a	10	TTATAATACAACCTGATAAGT
miR-323b-3p	10	CGCAACTACAACGCGTCGACCTCTC
miR-1407	10	AAGGAGCGCTAGGAAAAA
miR-196a*	10	ACGACAGCTAGAAAACTTGCACAGGA
miR-5126	10	CGGGCGGGGCCGGGGGTGGGG
miR-1252	10	AGAAGAGAAATTGGAATTCAAGTTAA
miR-1684	10	AAGTCTGAGGAAGTGGAAGCTT
miR-78	10	TGAAGGCTATGGTTTTTCCTG
miR-5695	10	ACACAAACGAAGAATCTGACAG
miR-5350c	10	TCTTGGCACAGCTCTGAGAACACGCG
miR-1989	10	CAGGCTGTCATGCTGCCTT
miR-743a-5p	10	TATTGAGATTGGTGCCTTGA
miR-339-3p	10	TGAGCAGCCCGGCGCAGAGCCTT
miR-3817-3p	10	TGATGATTGCTACTACACCTCC
miR-3830-5p	10	ACTCGGGCGGCAACCGGCATT
miR-m108-1*	10	TTCATGAGCAACCGCCCGAACACGG
miR-3889-3p	10	GAGTACTGGATTGAGACGCGTCGCC
miR-383-5p	10	AGACAGGGAGCTGACTGTGGCT
miR-5406-3p	10	AGTAGCGAACTCTAAAAAA
miR-5320	10	GGAAGGATCGTTTTTCGA
miR-765	10	TGGATGGAGGGAAGGCCGCTG
miR-3818-3p	10	GAATATCTCGGAGCTAAC
miR-4191-5p	10	AGGTTTATGGCGTACACT
miR-2441	10	ACGGAAAGGACAGTGTGTAG
miR-15b-3p	9	CGAATCATTATTTGCTGCTCTAT
miR-500	9	ATGCACCTGGGCAAGGATT
miR-30b-5p	9	TGTAAACATCCTACACTCAGCT
miR-2973	9	CATGGATATCGGAACAACG
miR-484	9	TCAGGCTCAGTCCCCTCCCGA
miR-1262	9	ATGGCTGAATTGTAGAGGCT
miR-449d	9	GAAGGCTGGCGTGCTTGAG
miR-346	9	TGTCTGCACATCGCTGCCTGCGTCT
miR-31b-5p	9	TGGCGAAGATGTCGAAGACTGGCTG
miR-4447	9	GTAGTGGAGGGCTGTTTTT
miR-2a-5p	9	CAGTACAAATGGGACTGATGGCAA
miR-501-3p	9	AATGCACCTGGGCAAGGATTCT
miR-1568	9	GAGCTCTAGATCTGAAAGCAGA
miR-502-3p	9	AATGCACCTGGGCAAGGATT
miR-2284f	9	AAACGTTCGTTCGGGTTTTTC
miR-891a	9	TGCACAAGAACTGAAGGCCACTGA
miR-2790	9	ATAGAGAACTGTATTTGTCCAA
miR-466f-3p	9	CCACACACACACACACACACAC
miR-148	9	TCAGTGCATTACAGAACTT
miR-499a-5p	8	TTAAGACTTGCAGTGATGTTT
miR-194	8	TGTAACAGCAACTCCATGTGGAA
miR-1993	8	AATTATGCTTGTGTTCGCGGGG
miR-30a-5p	8	TGTAAACATCCTCGACTGGAAG
miR-2484	8	GAGCTATGATGACTTTGATTGCATTGAT
miR-981	8	TTCGTTGTCGTAGAAACCTGAT
miR-145	8	GTCCAGTTTTCCCAGGAAT
miR-1776	8	TGTAGTGATAGAGAGAGCACTGGTT
miR-iab-8-5p	8	TACGTATACTGAAGGTATACCGGA
miR-3164	8	TGTGACTCTAAGTGGATTAGTGGCG
miR-341	8	GGTCGGTCGGTCGGTCGGTCGG
miR-7-1-3p	8	CAACAAATCACAGTCTGCCATAT
miR-323	8	CGCAACTACAACGCGTCGACCTCT
miR-1564	8	GCAAGAACGACGCTGCAGTAGATGT
miR-1626	8	TCGAAGTTGCCCTGGACGGTTG
miR-1421o	8	ATGGCCACGATGGGGTACAGCTGTG
miR-1372	8	TAGAATGTAAGGGATTTCG
miR-550b-2-5p	8	CTGTGGCCTGAAGGAGTAAGAC
miR-489	8	TGACTCATCACAGATACGGCGGC
miR-145*	8	ATTCCTGGAAATACTGTTCT
miR-5003-3p	8	TACTTTCTTTAGGTTGTCTGGTG
miR-1369	8	TAGGGCTGAGGAGAGGAGGG
miR-5361*	8	AAAGACTTCATTTTGTCCCAGA
miR-3961	8	GCCCTCTTAGCTCAGTCGGA
miR-3662	8	AAAAGATGATGTAGTGACTGCT
miR-3018	8	AAAGAGACAGAAAATCAAGGCG
miR-3897-3p	8	CTGGTCGGTGGGGGTGAGGA
miR-4973-3p	8	TGCACACACTCACACGCGGTCGAA
miR-3405	7	TCCTTGTGTCTTGAAGCTCGTCTC
miR-193	7	AACTGGCCTACAAAGTCCCA
miR-320e	7	AAAGCTCGGGTTGAAAAGGCT
miR-181b-3p	7	CTTCACTGAACGAGGACTGCAT
miR-3268	7	TGAAGTATGGCATGATCATTAGGAGAACTA
miR-2024f*	7	AGAAGATTAGTACGGGCAAACA
miR-1467*	7	TTCTGACACCAGAGTAATGGGATCT
miR-981-3p	7	TTCGTTGTCGTAGAAACCTGA
miR-5312	7	TGGCTGAACGTTGTTATGCGT
miR-920	7	GGGGAAGCTCGTAGAAGCCGTG
miR-215	7	ATGACCTATGAATTGACAGAC
miR-18b-5p	7	TAAGTGTGCGTCGTAGTGCTTTA
miR-3506	7	AACGAGCTGAGACACGAGTG
miR-3377	7	TGAATTTATGAAGTCCGGAATA
miR-2367*	7	TTGAACAGGGCACGACAGGAAG
miR-875	7	ATCAGCTCATCATTATCAGGTG
miR-3668	7	AATGTGAGGTGGATCAAAT
miR-83-5p	7	ACTGAAGTTAGTGATGTGTACTTGT
miR-4959-5p	7	CTGGCCAGGACTTTGCGCAGACGT
miR-4081-5p	7	TAAGTAACTCCATACAGAA
miR-185-3p	7	AGGGGCTGGCTTTCCTCCGGTTTT
miR-2832	7	TTGATTGCGTTTTGGATGTAC
miR-80*	7	AGGCTCTGGACATGATTGCT
bantam*	7	TGAGATCATTCTGAAAGCTGA
miR-1908	7	CGGCGGCGACGGCGTGGC
miR-928	7	CTGGCATGTGGAAGCGGCGTC
miR-2887	7	TCGGGACCGGGGTCCGGTG
miR-563	7	GAGGCTGCCAGACATTTCCCC
miR-3825-5p	7	TGTTTTCTTTTCGGCATCATCTTT
miR-2903	7	CTTCCGCGCTACTAGGCCAGCA
miR-4952-5p	7	GACCGAATCCGGATGTGGCGGGA
miR-421*	7	ATCAACAGACATTAATTGG
miR-130a	7	CAGTGCAATGTTAAAAGGG
miR-10c	6	TACCCTGTAGATCCGGATTTGT
miR-125a-5p	6	TCCCTGAGACTTTACTTGTGA
miR-106a-5p	6	AAAAGTGCTTACAGTGCAGGTAT
miR-2457	6	TTGCCAACTGCAGAGCCGCGCTTT
miR-32	6	TATTGCACATGACTAAGTTGC
miR-2002*	6	GAACAACAGGTGTTATTCC
miR-2285b	6	AAAAACTTGAGTGAACTTTTGG
miR-28-5p	6	AAGGAGCTCACAGTCTATTGAG
miR-3432	6	TGCGGGATCTTTAGTTGTGGTGT
miR-219-3p	6	AGGACTGTGTGTGGGCCATC
miR-143-5p	6	GGTGCAGTGCTGCATCTCT
miR-30a	6	TGTAAACATCCTCGACTGGAAGC
miR-3965	6	TAGCTTATCAGCCTGATGT
miR-1326	6	TCTGAAAGAAGTGATGATCTGTACA
miR-1013-3p	6	AAAAAAGTACTGCCGAACGACG
miR-29b*	6	ACAGTTCCAAGAATGGTGGTAGA
miR-1325	6	TGTGAAGGTTTCTGGCGCGGGCTGA
miR-3530	6	CAGTGGTGGAGCTGGATGGT
miR-669p-3p	6	CACATACACGACACACACATAT
miR-51	6	TACCACGTAGCTCCTGCCAGTAA
miR-4444	6	TCCTCGATGTTGGAAGTGGCG
miR-200	6	TTATAGCTGACTTGGTGGATGATGTT
miR-1b-3p	6	TGGTAGATAAAGAAGTATGG
miR-4849	6	TGTGTAACAAGTATGACGTTTTG
miR-4800-5p	6	AGTGGATCGAGGAACAGAAGA
miR-5124	6	GGGTCAAGTGACTAAGAGCAT
miR-2698	6	TGAGCTTCTTTCCATGAGCAGG
miR-2429	6	AAAGTCTTCTTCCCTTTTTT
miR-669n	6	ATATGTGGTGTGGAATGGTGT
miR-1780	6	TCTGGACTGCAGTCTCCCATC
miR-219-1*	6	AGAACTGTGTCTGGACATCAGG
miR-960	6	GGATTCCAAGGTTGCATAGTTT
miR-544-5p	6	TCTTGTTCAAATAAGCAGACTCTTG
miR-720	6	GAATCTCGCCGGTGCCTCCA
let-7a	6	TAAGGTAGTAGGGTATGAGTA
miR-4019-5p	6	GGGTGACATCGCGGAGCGGG
miR-994*	6	CAACAGTTGACTCTTTCTTCTA
miR-1352	6	TGGAGTGTGAATGTGTGGTG
miR-4005a-5p	6	TGAGTTGGGCATTATACT
miR-1322	6	GATGCTGCCGACGGATGCT
miR-411-5p	5	TAGTAGACCGTATAGCGTA
miR-2332	5	CGGTTTAAGGTCTTGGAGACAAAG
miR-99a-5p	5	AACCCGTAGATCCGAGCTTGTG
miR-130a-3p	5	CAGTGCAATGTTAAAAGGGCAT
miR-205-5p	5	TCCTTCATTCCACCGGAGTCTG
miR-1-5p	5	CCGTGCTTCCTTACTTCCCATA
miR-200a-3p	5	TAACACTGTCTGGTAACGAT
miR-575	5	AAGCCATGTTGGACAGGCG
miR-2841	5	AATGATAGTTAGGGCTCAAAA
miR-1421l	5	AGTGGTCACGTGGAGCTGCAGT
miR-71b-5p	5	TGAAAGGCTTGAGTAGTGAGAT
miR-31b-1*	5	CACCTATGCAGGTCTTTCCC
miR-301a-5p	5	GCTGACTTTTTGCATTACT
miR-3207	5	GTGTGAATCGAGTAGGAAG
miR-2774b	5	TTGGGTAGAAGATCTTCTTT
miR-29e	5	TAGCATCATTTGAAATCGGT
miR-2561	5	TGTTTTTTCTCTGTGATTTCT
miR-2966	5	CCGGGACGGCGACGGACGCGG
miR-205	5	TCCTTCATTCCACCGGAGTCT
miR-2258	5	AACTGACACCAAGGGAACCGC
miR-451*	5	TAGTAATGGTAACGGTTCT
miR-5343	5	GTGAATATCAGCAAATGTGATCGG
miR-325-5p	5	TGCTGTAGGTGCTCAGTAAATGTGT
miR-1291	5	TGGCAGCTGACTGAAGAAGAGT
miR-155	5	TTAATGCTAATCGTGATAGGGG
miR-263b-5p	5	CTTGGCTACTGGAAAAATCA
miR-4335	5	GTGCCCAGCGTGAAGGGGAC
miR-290	5	TCTCAAACTACGTGCGGGACA
miR-5366*	5	TATCGTCAGCATGGCTCATATTGCG
miR-1597	5	TGAGGAGCCGCTGCAAGCAGCT
miR-1777a	5	TTGGGGCGGTGGTGGCGGCGGTG
miR-1238	5	CTCCTGGGTCTGTCTGCTCC
miR-421	5	ATCAACAGACATTAATTGGGCGCAT
miR-187	5	TTGTCATGTGGTGCAGCC
miR-3416	5	TGGAATGTCCAGGCGTCTGGCG
miR-369	5	AAAGTACATGTTGGTCTTCT
miR-146a	5	TGAGAACTGAATTCCATAGGTTAA
miR-74	5	TGAGCGACGAAGATGGCAGTCTTGA
miR-1501	5	TATGGACTGTACCTGCCAGGCTCC
miR-4944-3p	5	TTACTTACGAGCTACCGCAGGAAGAA
miR-1367*	5	GTGGTAGAAGTCGATCCGG
miR-310-3p	5	TATTGCACTCTCCCGGCCTTT
miR-1623	5	AGCAGGCACGACAGGGCAGCA
miR-4605	5	AGATAGACACTTTGGTTGACGACA
miR-2955	5	TCAAGCTTCTGGGACTTCGCAT
miR-193-3p	5	AACTGGCCTACAAAGTCCCATT
miR-4099-5p	5	TTTGGCACAATGACGGAATCAA
miR-1207-5p	5	AGGGAGGGAGGCAGGGAGGG
miR-1422l	5	TTTCTTATCAAGCCGTATTTTACTG
miR-2310	5	GTTTTGTTGGGTTTTCGCT
miR-4165-3p	5	TGGAGTGGAAAAAATGGAGACA
miR-463	5	TGATAGACGACATATTTTGGGCAG
miR-2716	5	AGATGATTTCGAGGATAGGTCACG
miR-9b	4	TTTGGTGATTTTGGCGTCTAATG
miR-99b-5p	4	CACCCGTAGAACCGACCTTGC
miR-139-5p	4	TCTACAGTGCACGTGTCTCCAG
miR-1422d	4	TAGAGAACTTGTTTGTGATTGGCC
miR-15-3p	4	CTGAGTTTCTGTGGCAGCTGCT
miR-106a	4	AAAAGTGCTTACAGTGCAGGTAGT
miR-183	4	AATGGCACTGGTAGAATTCACGG
miR-1772	4	ATCGTTCGTCCTTCGGTGGCAG
miR-361-3p	4	TCCCCCAGGTGTGATTCTGATT
miR-193b-3p	4	AACTGGCCCACAAAGTCCCGCT
miR-2839	4	GCTGGCTGACTGTTTGACGGTG
miR-276b-3p	4	TAGGAACTTAATACCATGCTCG
miR-36c	4	TCACCGAGGCAGGTCATTCATT
miR-4915-5p	4	TGTAGAAAAAGTAGTGAATAAGCA
miR-2226	4	AATGAACTGAATAAACTAGGCAATG
miR-3496	4	TGGCTTCGGACGTTTTGGTTTT
miR-1285-3p	4	GTGGGCAACAAGTGCGACCT
miR-2774a	4	CCGGTGGAACGACGCTCCCT
miR-785	4	AAAGTGAATAGTTGTGTCTG
miR-2040a*	4	TCGAGCAGTCTCGACATGAAGCG
miR-312	4	AGTGCACTTGAGGACGACC
miR-5323	4	GATGTGGCTCTTTGACGGATAA
miR-1278	4	TAGTTCGTGTGCATACACT
miR-3254	4	GCGGACGAACATTCAAGCAAGG
miR-4218-5p	4	AAGTTTATTAAAAAGGTGT
miR-3584-3p	4	ACGCGCATCTCTGAGACCC
miR-5316b	4	TCACCGGGGCCTTTTCGACGAG
miR-411	4	ATAGTAGACCGTATAGCGTA
miR-2184	4	AAGAGAAAGAGTTTTGGCT
miR-4111-3p	4	ATTTGATTTGATTTGTGGGGT
miR-4070-5p	4	CGAAGTGTAATTGCAGAGCACGTG
miR-4121-3p	4	GTGTTGGTAGTTGGGCATTAT
miR-316-3p	4	ACAGCACAAGGGAAAATGGCGT
miR-1265	4	CAGGATGTGAGTGCGAAGTTTGCCT
miR-353	4	CAAGATCGTGGTTGGTACC
miR-626	4	AGCTGTGGAAAATGGTCTAT
miR-4513	4	AGACTGACAGGCCTGACGGCCCACT
miR-4520b-3p	4	TCTGGACAGAAAACATCGTCGTGGT
miR-932	4	TGAAGCAATGTGGATCGGTGA
miR-101-1*	4	TCAATTATCACTGATAGCATGTATGC
miR-1643	4	TAAAAGCTGCTGTGGAAAA
miR-1754	4	TCTGCTGGAGACGTGTTCTGG
miR-4106-3p	4	TAATGATATTGGTCTTAGATTTTGT
miR-4001h-5p	4	GTGGAACTGTATGACGAAGGGC
miR-1724	4	TGCTGAAGTCGTTGGCTGCACCGG
miR-1404	4	TTGGGGAAAAAATGGTTAC
miR-2452	4	TGCTGTTTGTTTTACTGTTGGTTT
miR-2852	4	CAGATTGTGGATTTTTTGGTAT
miR-2325a	4	CTTTTTGATTGGGTTGTTTTTC
miR-719	4	TTACTCGGCTAACAGAAAAGATGCT
miR-212*	4	CGCGTAGACGTGGCGATTGTATCT
miR-193b	4	AACTGGCCCACAAAGTCCCGCTT
miR-141-3p	4	TATGACACTGTCTGGCAAAATGAG
miR-243-5p	4	CTACTCGGTGCGAGCGTAG
miR-4618	4	TGTGTCGTGAGATGTTGGGTTAAGT
miR-2381	4	AGTGTTGCTCTGTGTTGGCT
miR-1998	4	TGAACCAGAGATTGTAATCA
miR-124b*	4	TATTGTCGCGATTCTTGGTA
miR-182	4	TTGGCAATTGATAGAATGGCAT
miR-215-5p	4	ATGACCCATGATTTTAAGA
miR-3537	4	GGAGTGTTGTAGAGGTGGGGCTCC
miR-5549-3p	4	ATGCGGATGATGGTTTTTTGTTGGT
miR-1575	4	GTGGCAGCAGTAGGATCGG
miR-4162-3p	4	AAGAAGGGAATCGAAGCACA
miR-503-5p	3	TAGCAGCGGGAACAGTACTGCAG
miR-212-3p	3	TAACAGTCTCCAGTCACGGCCA
miR-3411	3	TGGTAATGCCTCATCGTCTCGT
miR-3267b	3	GGAGTCTCTATTCATTTTGT
miR-3616-5p	3	ACTGAACGTCACTCATGATCATT
miR-338-3p	3	TCCAGCATCAGTGATTTTGT
miR-5365b	3	ATGATCAAGAAAGAAACTAACTGCAT
miR-92b	3	TATTGCACTTGTCCCAGCCT
miR-33a-3p	3	CAATGTTTCCACAGTGCATCAT
miR-2415	3	CCAGGCCTGCTGGACCGACGCC
miR-27d	3	TTCACAGTGGCTAAGTTTT
miR-342-5p	3	AGGGGTGCTATCTGTGGTTGA
miR-18a	3	TAAGGTGCATCTAGTGCAGAT
miR-382-3p	3	AATCATTCACGGACAACACT
miR-2450a	3	TGGGCAGTAGAGGTGCATGTGT
miR-214-3p	3	TACAGCAGGCACAGACAGGCAGT
miR-2355	3	ATTGTCCTTGCTGTTTGGAGA
miR-30d-3p	3	CTTTCAGTCAGATGTTTGCT
miR-4299	3	CGCTGTTGACATGAAAGGAC
miR-190b*	3	AACTGAAATCCAGAACATTCT
miR-4528	3	TCATATATGTATTTGGAGCTGGAC
miR-1354	3	CCAGTGGATGATGTGGGGCTT
miR-35b	3	TCACCGGGATGAAGACAAGG
miR-877-3p	3	TCCTTCTTTCGCCTCCTCCCCG
miR-2225	3	TGGCGAAGAACGAGGCAGCTGAGTAG
miR-127-5p	3	CTGAAGCTTAGACGCGTGCTCTGA
miR-496-3p	3	TTAGTAGTTACAGGCCAATCG
miR-191-3p	3	CTGCGCTTGGATTTCGTTCCCC
miR-5333	3	TGTGATTACGGCAGCTCTTTCGGT
miR-96-5p	3	TTTGGCACTAGCACATTTTCT
miR-883*	3	TGCAGAGAACGGAAGTAGCAGTTAACT
miR-1964-5p	3	AGCTGGAACAAAAGTCGGGTG
miR-2428	3	TGGACGTGGACTGTGCGGAGGAGGT
miR-2024b	3	TTGCAACAGTACCGAGATGTGTGA
miR-2313	3	TGTGCACTGACGGACAAGGCA
miR-376c-5p	3	GTGGATATATCTCGGTATGTTT
miR-449a	3	TGGCAGTGTATTGTTAGCTG
miR-229-3p	3	GAAAGGTATCTGAGTGTCATG
miR-1749	3	AGATCAAGGCACTGAACCGGCT
miR-4171-5p	3	TTACTCTGATTAAGGAAGGCCA
miR-505-5p	3	GGGAGCCAGGAAGTATTGATGT
miR-2417	3	AGATGGAGGCACTGAAAATTTA
miR-1709	3	TGGGAATGATGAGTGGCACATGGATT
miR-284-3p	3	TTGAAGAGCAACTTGATGTCCAGAAACTG
miR-4024-5p	3	TATAGTCAGGAATGAAAAGGTG
miR-337-5p	3	GAACGGCGTCGTCGCGGAGTA
miR-4938	3	ACATCATCATCATCAGCACCGCT
miR-1a*	3	ACCGTGCTTCCTTACTTCCCAT
miR-11-3p	3	CAGTCACAGTTGGTCTTGC
miR-1421x	3	CTAGGTCAAGGTGCTGCAGCAT
miR-2389	3	TGTGGGGACTGGGAGTCGGA
miR-3047	3	CAAGAACAAATTCAAAACGCCGCTAC
miR-2574b	3	CAATTAGAAAATGGAGAGAATTCAG
miR-2717	3	AGAACGTCGTTGGTGATGGCGAG
miR-2208a-5p	3	AATTACGCGTAATCTGATACTCC
miR-5353	3	TCATTGATTTTGTTGGTCTCA
miR-2032a*	3	AAGATGAACTGTTGCAGCAACC
miR-1839-3p	3	AGACCTACTTATCTACCAACT
miR-1468	3	CTCCGTTTGCCTGTTTTGCT
miR-1421z*	3	TGGCTCAGCGTGTGCCTACCCTAC
miR-4169-3p	3	GAGGCACGAGCTAAAACTG
miR-2403	3	CTCGGGAAGCTAGCTGGCCTTGT
miR-2960	3	ACGGCGACTCGGCTTCACTGCG
miR-1696	3	CTGCTGTGACTGTGTAGTGAGAAGC
miR-219*	3	AAGAACTTGCTGAAGGTGGTCATGA
miR-2861	3	CGGGCGGGCTGGCGGCGGGCGG
miR-532-3p	3	CCTCCCACACCCAAGGCTTGCAA
miR-5316a	3	TCACCGGCGCTTTTTCGACGAG
miR-76	3	TTCAGTTGCTTGATGATTTGAGAGA
miR-200a	3	AACACTGTCTGGTAACGATGTTA
miR-4453	3	TGAGTTGCTCTGTAGCGGTTT
miR-219	3	TGATTGTCTGCGCAGCTTCTCA
miR-493	3	AGAAGGTCTATGTGGGCAG
miR-33*	3	CAATGTTTCCACAGTGCATC
miR-505*	3	GGGAGCCAGGAAGTATTGATGTT
miR-3807-5p	3	ATGGCGATGACTGGACGGCCAA
miR-81b	3	AGAGATCAGCCAATCTGTAT
miR-3141	3	GAGGGCGGGAGAGGAGGCG
miR-2468	3	ATAGGAACATGGAAGATTGTC
miR-1770	3	CGTGCGGGGGAGGGGAGGGG
miR-2998	3	AAGGAACTGGATGAGGTGACTTAA
miR-4978-5p	3	GAACCTGGAAAAGCTCGGCTCTTCT
miR-1261	3	GTGGATTATGGCGTTTGGCAG
miR-5588-5p	3	AATGCATTAAGTGGACTTTT
miR-2288	3	GAGGAAGTAGTTGCTGTGGTTT
miR-1681	3	CTCACAGATGTCGGCTGATG
miR-3906	3	AAAAGATTTTGAAGGCAGTT
miR-769	3	TGAGACCTCCGGGTTCTGAGCT
miR-2304	3	TGCGCTGTGTGGTGTGTGTGT
miR-3919	3	GACAGAGCACAAAGGACTGCAT
miR-4209-5p	3	TAATGATTTGATATGTGGGGTT
miR-5470	3	CATATGATTGAGTAACTCTGT
miR-2c-3p	3	TATCACAGCCAGCTTTGATGGGC
miR-31*	3	TGCATAAGACCCGACATGTTTCAT
miR-2127	3	GGGGGGGGAGGAAGGGGGG
miR-31-5p	3	AGGCAAGATGCTGGCATAGCTG
miR-23b-5p	3	TGGGTTCCTGGCATGCTGATTTT
miR-4498	3	TGGGCTGTGACACAGGCGAGTGCTG
miR-4168-3p	3	TCGGACGAAGATGATTTGGT
miR-155-5p	3	TTAATGCTAATCGTGATAGGGGTTA
miR-1329	3	TAAAGTGATCGTAGTTGATGA
miR-2b*	3	TCAAAACGTGGTTGCTGACATG
miR-4051-3p	3	TCCAAGGTCGCGGTGAAATGAA
miR-125	3	CCCCTGAGACCCTTACTTGTGA
miR-4539	3	GCTGAACTTGTGGCTGAACTCGGGA
miR-4672	3	TTCCCAGCTGGACAAGGCT
miR-1408	3	CGGGGAGGGGAGGGGGGTTT
miR-4330	3	CTCAGATCAAGAGGCTTGCT
let-7b*	3	CCATCAACTACTGTCATTC
miR-2411*	3	TGAACTGTCTTACTCCCACATCC
miR-4205-5p	3	CGAGGTTTAATGTGGATGGTAA
miR-1786	2	TTTCCTTTCTGTCTTGTTACT
miR-3531	2	TGCTTTGTTAGTGGGTTGTGAATGA
miR-204-5p	2	TTCCCTTTGTCATCCTATGCCT
miR-497	2	CGAGGAGACACTGTGGTTTGTG
miR-216b	2	AAATGGGTCTGAAGGCAAGTGTG
miR-1284	2	CTGCGCAGACTCCAGGCTTTTC
miR-30b-3p	2	CTGGGAGGTGGATGTTTACTTT
miR-1497a	2	TCTGAAGAACTGCAAGGTGGTGGACTTG
miR-9a*	2	TTAAAGCTGCGATTAACCGAAATA
miR-301a	2	CAGTGCAATAGTATTGTCAAAG
miR-4718	2	AGCTAGTACCCTGAAACAAGCT
miR-1422f	2	ATACAGTCATGGCAAGTTTTTT
miR-509-5p	2	ACTGCAGACAGATGGCACTCA
miR-2943	2	TAAAGTAGGCGCTGCAGGCAA
miR-489-5p	2	AGTGTCGTTTGTACGTGACGTCATT
miR-466m-3p	2	TACATACGGACACACACACACACA
miR-5424	2	CAGGAGTCGGCGGCTTAGGATGGC
miR-250-3p	2	AATCAAGTGGAACTGTTGGCT
miR-650b	2	GGTGGCCGGCGCTCTCGGGAC
miR-877-5p	2	GTAGAGGAGATGGCGCAGGGGT
miR-5321	2	ATGGAAAAAGCATATTCTTGGGCGCAC
miR-4749-3p	2	GCCGCTTCCTGCCCCCACAGC
miR-5445	2	CATAACAGCTCTCTGAAGACTA
miR-4483	2	GTGTGCGTGGTCTGTTGGTTG
miR-874-3p	2	CTGCCCTGGCCCGAGGGACCGAC
miR-147-3p	2	GTGTGCGGAAATGCTTCTGCTAT
miR-200b	2	TAATACTGCCTGGTAATGATGACA
miR-15a-3p	2	CAGGCCATATTGTGCTGCCTCAT
miR-1228-5p	2	GTGGGCGAGGGCAGGTGGTTGTT
miR-1638	2	GTAGTTTCGTGTTGTGTGTGTA
miR-142*	2	AGTGTTTCCTACTTTATGGAT
miR-3584-5p	2	CGGGAGGAGCTCCAGGAGGT
miR-29c-5p	2	TGACCGATTTCTCCTGGTGTT
miR-2443	2	TGAGGGCAGGACCGTATGAGGTAA
miR-2502	2	TGCGGAGCGCTCGGCAACAGCT
miR-518b	2	GACAGTCGCAATTCCTTTTAGCAGGT
miR-5332	2	TCGTCCTGTCGGCGTCAAGTCATAGCAG
miR-219-1-3p	2	AGAGTTGAGTCTGGACGTCC
miR-4213-5p	2	AATATTTTTCAGGACTGTTTC
miR-5438	2	TATGACAGGAGCATCGCTATGAAGC
miR-378d	2	ACTGCTGGACTTGGAGCAGAAA
miR-2448	2	GTGGTTGATTGGATCCGTGGGTAT
miR-1843	2	AGCTTCGTGGCCATCTGCTTGC
miR-1342	2	AACTGGGACTGCATTGGCACT
miR-31b	2	TGGCAAAGGAGGTCGGAAAAGTGA
miR-181a-3p	2	ACCATCGACCGTTGATTGTA
miR-2062*	2	ACTGTAGAAATGTAGTTGGTGA
miR-2338	2	GGTGGAGGAGCAGGAGGCTGACGT
miR-375*	2	TCTGTTCGTCCACCGGCTCGTTG
miR-1587	2	TTGTCTGGGCTGGGTTGGCT
miR-491-5p	2	AGTGGGGAACCCTTCCATGAG
miR-3385	2	TGATGTTTGGTGATGGTACGTG
miR-338	2	TCCAGCATCAGTGAGTTTGTTGA
miR-5191	2	GAGGATAGCGAAGACTGACATTGCT
miR-46-3p	2	TGTCATGGAGTCGCTCTCTTTA
miR-3617	2	AAAGCATAGTTGACAGGAAGGG
miR-237*	2	CTTGTCGAGCAGCATCGGGGA
miR-365a-3p	2	TAATGCCCCTAAAAATCCTCT
miR-3795	2	GCTCGATCAACGTGGACGTGATT
miR-4771	2	AGACATACTTGAGCTACAATA
miR-363-5p	2	CGGGTGGATCACGATGCAATTTT
miR-449c	2	TGGCATCGTGGCTAGCTGGATGT
miR-1249-3p	2	ACGCCCTTCCCCCCCTTCTTCA
miR-1422i*	2	TGCAATACCACGAGCAGTGCTTTCAT
miR-697	2	AAATGCTGGTCACTGTGGAGAG
miR-1940	2	CTGGAGGACTAAGAAGGCTGAGTCTGA
miR-1744*	2	TGTTCTGTTGAGTACTAAAAGCGA
miR-602	2	GACACCAGGGAGAAGCTGCGGCTT
miR-2364	2	TCTCTGTGGATGGATGTGGGCA
miR-20a-2*	2	ACTGCATTATGAGCACTTAAAGT
miR-1622	2	ACCATATGATGTAGACTGATG
miR-4000e-5p	2	TAGGAAACTTCTTCGGAACACGGT
miR-5006-5p	2	TTGTCAGGGCAGGAGGAGGAGA
miR-874*	2	CGGCCCCACGCACCAGGGTAA
miR-4706	2	GCGGTGAGAAGTGGGACTGCTT
miR-3158-3p	2	AAGGGCTTCCTTCCGCACGACG
miR-4017-5p	2	GTAGCTGTAGTACGCACTTCT
miR-753b-5p	2	AAGCTCGAAGTTGGATCTCA
miR-1892	2	TTTTGGAGGGTGGAGGATGGGGA
miR-983-5p	2	ATAGATACGTTGAACTAAGGTGA
miR-193a	2	GCGGACTTTGTGCAGGCAGTT
miR-4021-3p	2	CAAAGTATATGTGAAGTCGTTG
miR-1634	2	TCGACTCAACGGCTTTCTTC
miR-457a	2	AAGCAGCACTTCGAATATTGTAGTCA
miR-21-3p	2	CAACAGCAGTCGATGGGCTGTCAA
miR-2309	2	GTGGTGTGGTTGGTGGACGGCGGG
miR-199a-5p	2	CCCAGTGTTCAGACTATCT
miR-1961	2	TGGGGCTGAGTATGTTAGAA
miR-1691	2	GCAGCTGATCGTGGGCCCTGCAGTGG
miR-283	2	CAATAACACTCGTAAATTCTGGC
miR-1814c	2	GTGTTTGGTTGTGGATTGTTTT
miR-4776-3p	2	CTGCCACCTGGTCACTGCAT
miR-548j	2	TAAGAAGTGATATATGCGGTCTTTG
miR-2019	2	CAAAGTGATCGTGTAGGCCGTTCTG
miR-2319a	2	GCTACTCTGTATTAGGCACT
miR-31a	2	AGGAAGCTTTGGCTATAACTGA
miR-2681-3p	2	TATCATGGAGTGTAAGCAC
miR-240	2	TCACTGGCCTCAAGCTTTCGCT
miR-3898-3p	2	TATGAAGCGGGATGTGATT
miR-647	2	GTGGGCAACTGCATCACTTCCTTC
miR-9a-3p	2	TAAAGCTAGCGTACCAAAGTTA
miR-2315	2	AGCAGAAGTTTATTGGAGTCCTGAG
miR-279b	2	TGACTAGACCCACACTCATCCAGCAG
miR-628-5p	2	ATGCTGACATATTTACTAGAG
miR-1422c	2	CGGAAAACCTGGTATTATTGTT
miR-4979-3p	2	AAAAATGTGCTGTATAATAT
miR-2154	2	TCATGATTACGAATTGGCATTGTGG
miR-2242	2	CTGGAATGACAACGAGAGTCAGCT
miR-4199-3p	2	TGAACTCTGAAAAGGCCAAG
miR-1434	2	GTCCGTGATGTGATGCAAAATT
miR-281-3p	2	TGTCATGGAGTCGCTCTCTTT
miR-3970	2	TGAGGTGGTAAGTTGTGTGCTTT
miR-3279	2	TCTTTCAAAAAAATCAAGGCTGGAT
let-7i-3p	2	CTGCGCAAGCTACTGCCTTG
miR-49	2	AAGGACCTCGAGAAGCTCGTCAG
miR-200b-3p	2	TAATACTGCCTGGTAATGATGA
miR-1376	2	TCAGAAAGTTGGGCGTTCGAG
miR-362-5p	2	AATCCTTGGAACCTAGGTGTGA
miR-543*	2	AAACATTCGCGGTGCACTTC
miR-2312	2	AAAACCTGAATGAACTTATTGT
miR-4970-5p	2	TCTCGGCAGAAGCAGTTGCTGGCAG
miR-122-3p	2	AAACGCCATTATCCTCGAA
miR-379-5p	2	TGTGTAGACTACTGGATCGTTGGCT
miR-543-3p	2	AAACATTCGCGGTGCACTTCTTT
miR-4127-3p	2	AGGAGCTTGAGAGAACGTAG
miR-2856*	2	GTGACTGTGTTGTTCGAGGGTG
miR-3914	2	AAGGAACAGAAAGTGGAGAAGG
miR-4989	2	AGACAATGCACCAACTCTCTGAGCAG
miR-548n	2	CAAAAAGTAATGTGGATTTTGC
miR-3276	2	TAGATTGGTGTGTGCGTGAAAAGG
miR-485-5p	2	AGAGGATGGCCGTGATGAATT
miR-795-5p	2	TGAGGTAGACGTCAGCGAGCAT
miR-4882b	2	AAAGAACCTTTCAGGTCGTCTT
miR-1768	2	GGCAAGGAATCTGTCGTGCTTGA
miR-5335	2	TCAGTTGCTGTGTGCGATCCCGTCGGTC
miR-745a	2	AGCGCACTGAAGAAGAGCTCGT
miR-2064	2	AGGAGACTGTGCAATCTGTGT
miR-299-5p	2	TGGTTTACCGTCCCACATACAT
miR-424	2	CAGCAGCAATTCATGTTTTG
miR-5322	2	TTTTCTGTAGACTACGCAATCATCAGCAA
miR-4178a-5p	2	CGAAACATTGATGAGGTTTT
miR-141	2	AACTACGGTGCTGGTAAAAGATGG
miR-1983	2	CTCACCTGGAGCATGTTTTCTT
miR-760-3p	2	CGGCTCTGGGTCTGTGGGGAAT
miR-338*	2	AACAATATCCTGGTGCTGAGTAA
miR-20a-3p	2	CTGCATTATGAGCACTTAAAG
miR-5622-5p	2	ATTCACCACACACCTGCTCTAAAA
miR-2426	1	CAAGGAAGTGGCTTGGGGAATTATT
miR-3763	1	TTAGCATACAAAATATCGGTGTG
miR-181d	1	AGCATTCATATGTCGATCGCGTGGGT
miR-548f	1	AACAGAGCTGTTATTACTTTT
miR-202*	1	TTTCCTTGCATATCTCTCTCT
miR-5087	1	GGAGTTATGTAGCTTTTGGCAG
miR-802-3p	1	ACGGGGAGCTCGTTTCACTCAG
miR-8b	1	TAATACTTCGTAAGACTACT
miR-18b	1	TAAGGCGCATCTAGTGCAGTT
miR-2313*	1	CCAGTTCCACGCTGCATGCCA
miR-154b-5p	1	AGAGGTCTTCCATGGTGCATT
miR-708-5p	1	AAGGAGCTTACAATCTAGCTGGG
miR-4331	1	CGTGGCTGTGGTCGGGAGGCCAGC
miR-885-5p	1	TCCATTACACTACCCTGCCTCT
let-7f-1*	1	CTATACAATCTACTGTCTTT
miR-541-3p	1	AGGTGGTGCACGAGTCTGGACT
miR-3613-3p	1	ACAAAAAAAAAAGCCCAACC
miR-1616	1	TGGGATACTGCAGTTGTACTTTCAA
miR-330*	1	GCAAAGCACAAGGGACCTGCTACAA
miR-3208	1	GCGTCGAGGAAGAGCGCAGAAGAT
miR-5707	1	ACGTTTGGAATGCAGTAGAATGGCG
miR-181d-5p	1	AACATTCATTGTTGTCGGTGGGTT
miR-2962	1	AAGGAGTGAGAGAAGGGGAGGAGGA
miR-885-3p	1	AGGCAGCGGGGTGTAGTGGATTT
miR-3354	1	TGCACATCACACATTACAGGAG
miR-5189	1	CTGGGCACAGGGCGGATGCATG
miR-935	1	CAGTTACCGCTTCCGCTACCG
miR-326-3p	1	CCTCTGGGCCCTTCCTCCAGTTA
miR-3660	1	ACTGACCAGGAGAACTGTTGA
miR-5-5p	1	GAGAACGATCGTTGTGTATG
miR-23a-5p	1	GGGTTTCCTGGGGATGGGATTTGCT
miR-197-3p	1	TTCACCACCTTCTCCACCCAGT
miR-2305	1	GCGGGTGGCGGGCGAGCGGG
miR-125-5p	1	TCCCTGAGACCCTTACTACTG
miR-34a	1	TGGCAGTGTCTTAGCTGGTTGTAT
miR-375-5p	1	ACTGGCGAAGGAATGCAAACTG
miR-46-5p	1	AAGAGAGCCGTTCAGTTGAAGT
miR-3002	1	TAGAATATAAGACTTGTGGCAC
miR-548ah-3p	1	CAAAAACTGCACTACTTTTC
miR-19a-3p	1	TGTGCAAATCTATGCAAAACTGT
miR-454-3p	1	TAGTGCAATATTGCTTATAGGGTTT
miR-1469	1	TGGCAAGTGTCGCGAACACATTTC
miR-2346	1	ACTGATGTGAAGGTGGTTTGGCAT
miR-1187	1	TATGTGTGTGTGTGTGTGTGTG
miR-628-3p	1	TTCTAGTAAGAGTGGCAGTCG
miR-279c	1	TGACTTGGTCGACACTCGTCCA
miR-4300	1	CGGGAGACTGGACTCACTTC
miR-2201	1	TCATTGAATTGAAGCTGGAGCAT
miR-2d	1	AATGACAGCCTGCTTTTCAT
miR-126-5p	1	CATTATTACTTTTGGTACGCG
miR-4888	1	TGCAGATTGCTTGTGCGTGTGGCG
miR-4543	1	AGAGGTCTTGTTGTGATGTGA
miR-3095-3p	1	TGGACACTTGGAATAGACTTTT
miR-1814b	1	AATGATTGTTAGTTTTGGTTG
miR-1668*	1	GTGGGCATGGGAGCAACGCAT
miR-1612	1	GAACGGGAAAGGAGATGACTGCGCG
miR-2416	1	TGCAGTGCCCACTGTGGAAGATGC
miR-4084-3p	1	AAAAATTATCACGAAGGTTTCA
miR-4961-5p	1	CTCTCTATGTGTGTGTGTGTAT
miR-140-5p	1	CAGTGGTTTTACCCTATGGTA
miR-2817	1	AAGAAGACTCGTAGACCGCAAG
miR-1421ah*	1	TGCATACTGTGTGGCCACTCA
miR-430b	1	CACAGTGTATGAAGTTGGAGGTAG
miR-19c	1	TGTGCAAATACCTGCAAAACTG
miR-2295	1	TTCGGAGGTGGAGGAGGTTCT
miR-1421ak	1	TCTGGTGACTGAGGTGCAGTGTA
miR-994	1	AAGGAAATCGAGCCGATGA
miR-3680-5p	1	GACTCATCACAGATTGTGGGGCA
miR-323c	1	CACAATACACGGTCGGCCTCT
miR-2556*	1	ATGCTGGAGGTTCATCGCGACT
lin-4	1	TCGCTGAGCCCTCCTGCTGCA
miR-548aw	1	GTGCAAAAAGTGATCACGGCGT
miR-1949	1	ACTATACCAGGATGCCAGCATAGTT
miR-422a	1	ACTGGACTTGGGGTCAGAAGGCT
miR-3132	1	AGGGTAGAAGGGGCTCAGAGGAA
miR-4562	1	GTGCGGTCGCTCGTCGTCGGT
bantam-3p	1	TGAGATCATTTTGAAAGCTGATTA
miR-2284m	1	AAAAACGTTTGTTTGGGTTTT
miR-4197-5p	1	GACGGTTCAGCTGCAGTACACG
miR-491-3p	1	TTATGCAAGATTCCCTTCTAA
miR-1504	1	ATGGTGTACTGGGCTTGGGTT
miR-466b-1*	1	AACATACACACACCACACACACA
miR-4069-3p	1	TCAGCTTGAACTAACGGCGGCG
miR-3312	1	TCTTTTCTTCTTCGAGGTTGCGTG
miR-202	1	AGAGAGCATAGGAGTACTGGGCAAA
miR-77-5p	1	GATTGTTGTGCTGAGGATAT
miR-1197-3p	1	ATAGGAACGTTGTCTACTTCT
miR-24*	1	GTGCCTACTGAGCTGAAACACA
miR-1671	1	GTGAGGAGTGTTGATGTGGCAA
miR-3098-3p	1	ATTCTGCTGCCTGCATTTATA
miR-145-5p	1	GTCCAGTTGTCCCAGGAATCCCT
miR-200b*	1	CATCTTACTAGACAGCATTAGA
miR-135b	1	ATGGCTTTTATACTTCCTTTT
miR-130b-5p	1	ACTCTTTCCCTCTGCATCTCT
miR-34a-5p	1	TGGCAAAGTGGCTAGCTGGTTGT
miR-980-5p	1	ATGGCTCGTCATGGGGGAG
miR-4049-5p	1	TGAGGTAAATCTTTAGTCTTGTTC
miR-92a-1-5p	1	AGGTTGGGATCGGTTGCAATGCT
miR-665-3p	1	ACCAGTAGGCCGAGGCCCCTCAT
miR-139	1	TGTGCAGTCGCATGTGTACT
miR-2a-2*	1	ATTCTCGGTGTTAGTGCTATA
miR-193a-5p	1	TGGGTCTTTGCGGGCGAGATGA
miR-16*	1	ACCAATATTATTGGGCTGCTT
miR-307b-5p	1	TCGTCAAGGGGTTGTGATGT
miR-1603	1	ATGGTTTGTGTATGTGTTTTTT
miR-2c-5p	1	CTGTACTCTGAGATGGCGGTT
miR-3607-5p	1	TCATGTGATGAAGACAAACCTCCGT
miR-1926	1	AGAATTCTCAGAAGCAAAAAAGGC
miR-2190	1	GGGACCCGTCCGGTCGCCGGAT
miR-3012a	1	TACAAGTGGAGTGTAGAAAGCATT
miR-2976	1	CGGAGCGGAGCGGAGCGGCGG
miR-374a*	1	CTTATCAGGTTGTATTTTAAT
miR-218*	1	AAACATGCTTCGTCAGGCAA
miR-2954*	1	GTAGAGGGCTTGGCGGAGGGAC
miR-5394-3p	1	TTGGACGTAGAGCTAATGATGGCC
miR-35a	1	TGACTGCGAGGTGAGACATTGGTGC
miR-1954	1	CTGCAGAGGACGACCCTGTG
miR-1224-5p	1	GTGAGGACTCGGGAGGTGGAGGGT
miR-228	1	AATGGCACTAGAAGAATTCACGG
miR-367	1	ATTGCACTTGTAGATAATGGTG
miR-148b-5p	1	GAAGTTCTGTTATACACTCAGGCAT
miR-2532	1	TGTGCGGACGTTGCCTGGGAAC
miR-2284q	1	TGGCCAAAAAGTTCGCTTGGGT
miR-4006e-5p	1	TGGAACACTGATCTGGTTGAAGGGC
miR-1664*	1	CCAGACAGAGAGAGAATCAGAA
miR-5104	1	CTGTGGAGTGAGTGTGGCTCAA
miR-4763-3p	1	AGCTGGGGTTGGTGCTGGCGGCG
miR-4699-5p	1	TAGGAATATTCAGTAGTAAGTTCC
miR-3925-5p	1	AAAGAGAACTGAAGGTAGAGCT
miR-2c	1	TATCACATCCAGCTTTGATGAGT
miR-1271	1	TGCTCTGTATGATGCCCAGGCA
miR-669g	1	GCATTGTATTGTTGAAATAGAAT
miR-548an	1	TAAAAGGCATTAGGGGTTTGTG
miR-1193-3p	1	TCTAGAGTCACCACGTTTTATATC
miR-2264	1	TATCCACAGCGGGCAGAACGGGAT
miR-1736	1	AGCACATCTTCGAGCGACTGTCCTCA
miR-378c	1	TACTGTACTGAAGTCGAAGAGTGG
miR-2b-3p	1	TATCACAGCCACCTTTGAGGAC
miR-1299	1	TTCTGGAAACCATACTGAGCAGGGT
miR-1598	1	ATGTAGCACTGGCATTGGGCAT
miR-195-5p	1	TAGCAACACACAAATATTGGC
miR-1601	1	TGTAGTAGCAGGTGCAGAGCTCGT
miR-547-3p	1	TTTGGTACATCTTCTGACTGAG
miR-34b-3p	1	AATCACTAGTTCCACTGCCA
miR-5194	1	TGAGGCGGTTTGGATGGGTAG
miR-4722-5p	1	GGCGGAGGCCTTGTGCCAGGTGAG
miR-3383	1	GCCACGAACGGTGACGCGCTATCTC
miR-2454*	1	TTCCTCTGCGCCGCCTTCTCCT
miR-796	1	TGGAATGTGTTCAAGGTAAGCTAA
miR-200c	1	TAATACTGCCGGGTAATGATG
miR-4044-3p	1	TAAACGGTCTGCTAACAA
miR-2561*	1	AACGCGACGGCAGAACTGACGGC
miR-214	1	AACAGCGGGACAGAACAGGCAC
miR-153*	1	GTCATTTTGTGGATCTGCGATGGT
miR-30b	1	TGTAAACATCCCTGACTGGAAGCT
miR-4322	1	TTGTTGGGCTCAGCGGTGGGG
miR-344b-5p	1	ATAGGCTCCTCCTAAAGTTC
miR-4256	1	ATCTTGGACGCTGATGAAGGG
miR-4822	1	TCTCACATTGCAGCAATCGTTA
miR-457*	1	TCCAGTAGCTGCATGTGCTGCTCC
miR-645	1	CCTAGGGCTGGGACTGCTGAG
miR-2219-3p	1	CATGAACGAAGTCGAGGGAACGCC
miR-411-3p	1	TATGTAACACGGTCCACTAACCT
miR-2941-1*	1	CGTGGGTTTGGTCGTAGCTTC
miR-83*	1	CTGTAATTGTGTTTGTGTGCGGAT
miR-505	1	TCAACACTTGCTGGTTTCCTCT
miR-2462	1	AAAGGATTGGGTGAATGGTGTAT
miR-798	1	AAAGCGCTTACATAATTGACCGA
let-7*	1	CTGTACTACCTGCTAACTTTCT
miR-702-5p	1	CTCGAGTGGGGTGGTCGGCATGA
miR-374c-5p	1	ATAATACAACCTGCTAAGTGTCCT
miR-18a-3p	1	ACTGCCCTAAATGCTCCTTCTGGTT
miR-232	1	TACAGATGCATTCACTTCGGTTG
miR-301a*	1	GCTCTGACTTTATTGCACTAC
miR-3373	1	TCCGAGAACTGTTGCGGGCAT
miR-5553-3p	1	TACAGCATGTGTAGCAGTGGCAAGA
miR-466a-5p	1	AATATGTCTTTGTAACATGTACATA
miR-5196-5p	1	AGGAAGAAGGGGACGGGAGGTGGGG
miR-2347	1	GCTAGAGGAACAAGGCGGTGAACT
miR-2397	1	AGAGCAGTGGCAAGAACGCAT
miR-578	1	GTTTTGTGCTCTACGGATTTT
miR-2331	1	GGCTTCCGTGCCTGCAGATGTC
miR-2126	1	CCGCGGCGCGGCAGGAGCAC
miR-316	1	TGTCTTTCTCGGCTACTTGACG
miR-2544*	1	TCCTACGGCTCTCGCTCTATTG
miR-2325b	1	AGGGTGTTTGGTTTGAGTCT
miR-4082-3p	1	ATCTGTATGGAGCTTGCACCT
miR-2115-3p	1	CATCACGAATCTGGAGGCTAT
miR-328a	1	CTGGCCCTCTCTGCCCTTCCG
miR-309	1	TCACTGGACGCATAGATTTCGC
miR-4752	1	TTGTGGACCTCAAGCTATGGCT
miR-3431	1	CTCAGTCAGCCTTGTGGATGTAA
miR-548av-5p	1	AAAAGAGTTCTTTCGGATTT
miR-4151-5p	1	GTGACAATATGATCGTCCGTAA
miR-2987	1	AGGCAAGGCTGTTTGGCTGCTTCT
miR-4147-3p	1	ACGTGCCTGCATGTTTGCT
miR-3393	1	ATAGGAGGGATCATCATGGATAA
miR-58-3p	1	TGGGATAGATTCAGTACGGCAT
miR-670-5p	1	ATCGCTGTAGTGTATTGGTTAA
miR-302d	1	TAAGTGCTGCCAGTTGATTTTGAGT
miR-362-3p	1	AACACACCTATTCAAGGATTCAA
miR-202-3p	1	AGAGGTATGGGGAATGAAGGAA
miR-412-3p	1	TGGTCGACCAGTTGGAAAGTAAT
miR-5327	1	AATGGTTCGTGAGGCTGCCC
miR-5364	1	AGGAGATTTGTTTATTGGACTACA
miR-380-3p	1	ATGTAATGTGGTACACGGTCAT
miR-33-5p	1	GTGATATAGTCGCATTGTCT
miR-2447	1	TCTGGGAACCGGTTTGGCTGCT
miR-873-5p	1	GCAGGGCAGTTGTGGTCTCCT
miR-2158-3p	1	TCGGGTAAGACGAATGAAGACTTGGA
miR-2782	1	ACTTGCTGGAGTGAAATGGGCGC
miR-1621*	1	AGTTCGCCGCAGCCGCCGCTGC
miR-3375	1	TGCTATTTTGGAAAAGTTTGGAACGATA
miR-4006c-5p	1	CTGGACAGTGTAATAAGGGC
miR-4564	1	GTTTAAATGTATTTGGCTAAG
miR-2881	1	GGGGTCGGGGGCGCGGCGGG
miR-3487	1	TCCTTCGCACTGTGGTGGCCAG
miR-3473b	1	GCGGCTGGATAGATACGCTCAG
miR-3046	1	TTGATAGGATGAATACAAGCATT
miR-324-3p	1	ACTGCCCCAGGTGCTGCTGGTTT
miR-4776-5p	1	GTGGACACACGATGGCAAGACT
miR-365-2-5p	1	AGGGACTTTCAGGGGCAGCTGTG
miR-3761	1	TCGATACCCGGGCTCGTTAT
