# Supplementary material for: Dynamic Analysis of microRNAs from Different Life Stages of Rhipicephalus microplus (Acari: Ixodidae) by High-Throughput Sequencing
Source: Pathogens. 2022 Oct 4;11(10):1148. doi: 10.3390/pathogens11101148 (PMC9611014; doi:10.3390/pathogens11101148)
Supplement: Supplementary file 1 [file pathogens-11-01148-s001.zip › Supplementary File S3.xls]

## Sheet: egg
mireap
Egg-m0001 gi|183641334|gb|DS945001.1|:243246:243328:- 83(nt) -43.50(kcal/mol)
CGTTGCCTCTACGTGCTGCATCAGGTGCTTGTGACTACGCGTTCGAAAGTCAGGTACCTGAAGTAGCGCGCGGAAGGCTTCGG Egg-m0001 16
((..(((((..((((((((.(((((((((..(((((...(....)..)))))))))))))).))))))))..).))))..)).
**********ACGTGCTGCATCAGGTGCTTGTGA************************************************* Egg-m0001-5p 16
----------ACGTGCTGCATCAGGTGC------------------------------------------------------- t0877273 2
----------ACGTGCTGCATCAGGTGCT------------------------------------------------------ t1426458 1
----------ACGTGCTGCATCAGGTGCTT----------------------------------------------------- t2023831 1
----------ACGTGCTGCATCAGGTGCTTG---------------------------------------------------- t0634838 2
----------ACGTGCTGCATCAGGTGCTTGT--------------------------------------------------- t0774981 2
----------ACGTGCTGCATCAGGTGCTTGTG-------------------------------------------------- t2755116 1
----------ACGTGCTGCATCAGGTGCTTGTGA------------------------------------------------- t0408972 4
----------ACGTGCTGCATCAGGTGCTTGTGAC------------------------------------------------ t0756668 2
----------ACGTGCTGCATCAGGTGCTTGTGACT----------------------------------------------- t1523314 1
//
mireap
Egg-m0002 gi|183660217|gb|DS926118.1|:342669:342761:- 93(nt) -23.40(kcal/mol)
TCTGCACCCAGAGCATAGTGCAATCAAGAGAGACGGGAGGCCATTGTAGAGATCCTTCTTTATTGACAAGCAACTATGTATCAAGGCCGCTCC Egg-m0002 5
...((.((..(((((((((((..((((.(((((.((((.((....)).....))))))))).))))...)).))))))).))..))..))...
**************************************************************TTGACAAGCAACTATGTATCA********** Egg-m0002-3p 5
--------------------------------------------------------------TTGACAAGCAACTATGTATCA---------- t0431953 4
--------------------------------------------------------------TTGACAAGCAACTATGTATCAA--------- t3882683 1
//
mireap
Egg-m0003 gi|183667418|gb|DS918928.1|:6304:6399:+ 96(nt) -29.50(kcal/mol)
GCTTCTTTAATCTGCCGATTTTTCGGACTGCTCTATTATTTGGACGTCTTTTCGGTCCCTGCGAAGTCCGGAAAATCGGTCGGCGATTGTACTTGG Egg-m0003 6
.......(((((.((((((((((((((((((..........((((.........))))..))..))))))))))))))))....))))).......
*****************************************************************GTCCGGAAAATCGGTCGGCGA********** Egg-m0003-3p 6
-----------------------------------------------------------------GTCCGGAAAATCGGTCGGCGA---------- t0243014 6
//
mireap
Egg-m0004 gi|183681058|gb|DS907449.1|:389248:389320:- 73(nt) -19.12(kcal/mol)
AGGACTGGCGTGAGCATGGTTTTCGGCAACTAGATTTTAGTATGTTCCGTTTACTTGCGATCGACTCCGGCCA Egg-m0004 16
.((.((((.(((((((.(((...(((.(((.............))))))...))))))..)).)).)))))).
**********TGAGCATGGTTTTCGGCAACT****************************************** Egg-m0004-5p 16
----------TGAGCATGGTTTTCGGCA--------------------------------------------- t4441684 1
----------TGAGCATGGTTTTCGGCAACT------------------------------------------ t0123115 13
-----------GAGCATGGTTTTCGGCAACT------------------------------------------ t4705599 1
------------AGCATGGTTTTCGGCAACT------------------------------------------ t4616738 1
//
mireap
Egg-m0005 gi|183684846|gb|DS903676.1|:431876:431971:+ 96(nt) -19.20(kcal/mol)
ACCATATGACTGAACCAACTGAACGACTGAACATTTCATCTTTTGTTGCGCCTTGCGTCTAGCCAGCGGCGGAAAGACGTCGTGCCGATAACTGGC Egg-m0005 8
.......((((((.(((((.(((.((.(((.....)))))))).)))).)..))).)))..((((((((((((......)).)))))....)))))
**********TGAACCAACTGAACGACTGAA***************************************************************** Egg-m0005-5p 8
---------CTGAACCAACTGAACGACT-------------------------------------------------------------------- t2933352 1
----------TGAACCAACTGAACGACT-------------------------------------------------------------------- t4713763 1
----------TGAACCAACTGAACGACTGA------------------------------------------------------------------ t2643970 1
----------TGAACCAACTGAACGACTGAA----------------------------------------------------------------- t0295382 5
//
mireap
Egg-m0006 gi|183706944|gb|DS881578.1|:130449:130545:+ 97(nt) -27.90(kcal/mol)
GTGCTTACACCATGATTCCACTCCTTCGGGGCAGAACTTGTGGCTCTTGGCAGCATTTGTGGAACACGAGTGAAAGTAGGACGCCCAAATGGCACAA Egg-m0006 5
(((((..........(((..((((...))))..))).(((.((((((((....((((((((...))))))))....))))).))))))..)))))..
*******************************************************************GAGTGAAAGTAGGACGCCCA********** Egg-m0006-3p 5
-------------------------------------------------------------------GAGTGAAAGTAGGACGCCC----------- t0749864 2
-------------------------------------------------------------------GAGTGAAAGTAGGACGCCCA---------- t0470449 3
//
mireap
Egg-m0007 gi|183764191|gb|DS824332.1|:146842:146939:- 98(nt) -18.46(kcal/mol)
AAACACACACCCACACAAACACACAAAAAAGAAAGAAGTGGTGTTGAGGACAACATCAAGAAACCACTTTCATGTGACTTTTGAGGGCTCTGACTGAA Egg-m0007 5
.........(((.((.(((..((((..((((.......((((((((....))))))))........))))..))))..))))).)))...........
*******************************************************************TTTCATGTGACTTTTGAGGGC********** Egg-m0007-3p 5
-------------------------------------------------------------------TTTCATGTGACTTTTGAGGG----------- t0638353 2
-------------------------------------------------------------------TTTCATGTGACTTTTGAGGGC---------- t0494148 3
//
mireap
Egg-m0008 gi|183776485|gb|DS812038.1|:112672:112766:+ 95(nt) -34.40(kcal/mol)
TTATTTCTGCTGCCGAAACCATCGGCAACTGTGCTGCGGAGCGGCAGTTCGGTGTGAATGAGCGGAGCATTCGCGGTTGGCGGAACCAGAAGGAA Egg-m0008 42
...((((((.((((((.....)))))).((((((((((((((....(((((.......)))))...)).))))))))..))))...))))))...
*************************************************************GCGGAGCATTCGCGGTTGGCGGAA********** Egg-m0008-3p 42
-------------------------------------------------------------GCGGAGCATTCGCGGTTGGCGG------------ t0130276 12
-------------------------------------------------------------GCGGAGCATTCGCGGTTGGCGGA----------- t0124025 13
-------------------------------------------------------------GCGGAGCATTCGCGGTTGGCGGAA---------- t0102362 16
---------------------------------------------------------------GGAGCATTCGCGGTTGGCGGAA---------- t1380639 1
//
mireap
Egg-m0009 gi|183784669|gb|DS803854.1|:581:659:- 79(nt) -35.50(kcal/mol)
TTCCACGTTTCCTTATCATTCGACTGTCCAGACTGCTGTTTTGGAGACCTGGACGGAGAACTGATAAGGGCTTGTGGTT Egg-m0009 5
..(((((..((((((((((((..((((((((.((.(......).))..)))))))).))).)))))))))..)))))..
**********CCTTATCATTCGACTGTCCAGA*********************************************** Egg-m0009-5p 5
----------CCTTATCATTCGACTGTCCAG------------------------------------------------ t3590300 1
----------CCTTATCATTCGACTGTCCAGA----------------------------------------------- t0350019 4
//
mireap
Egg-m0010 gi|183833715|gb|DS754808.1|:182051:182124:+ 74(nt) -20.00(kcal/mol)
ACTAGGTGTGTCCGGTCACTTCTTCCCGTCCTCCGGCATGGTCTAGTGGTTAGGATACCTGGCTCTCACCCAGG Egg-m0010 20
.((((((..(((((..((((.....((((((...)).))))...))))..).))))))))))............
*******************************************TAGTGGTTAGGATACCTGGCT********** Egg-m0010-3p 20
---------------------------------------GGTCTAGTGGTTAGGATACCT-------------- t0838688 2
------------------------------------------CTAGTGGTTAGGATACCTGGC----------- t2015217 1
-------------------------------------------TAGTGGTTAGGATACCTGGC----------- t0685815 2
-------------------------------------------TAGTGGTTAGGATACCTGGCT---------- t0118841 14
--------------------------------------------AGTGGTTAGGATACCTGGC----------- t4650349 1
//
mireap
Egg-m0011 gi|183837821|gb|DS750702.1|:14287:14384:- 98(nt) -33.50(kcal/mol)
GTGACCCATGTAGACAGGTAGACCTAGCCAAGCCTAGCCGATTTGCAATGCACATTCCGGCATGGTCTAGTGGTTAGGATACCTGGCTCTCACCCAGG Egg-m0011 20
((((.....(.((.((((((..((((((((.(((..((((((.(((...))).))..))))..)))....)))))))).)))))).))))))).....
*******************************************************************TAGTGGTTAGGATACCTGGCT********** Egg-m0011-3p 20
---------------------------------------------------------------GGTCTAGTGGTTAGGATACCT-------------- t0838688 2
------------------------------------------------------------------CTAGTGGTTAGGATACCTGGC----------- t2015217 1
-------------------------------------------------------------------TAGTGGTTAGGATACCTGGC----------- t0685815 2
-------------------------------------------------------------------TAGTGGTTAGGATACCTGGCT---------- t0118841 14
--------------------------------------------------------------------AGTGGTTAGGATACCTGGC----------- t4650349 1
//
mireap
Egg-m0012 gi|183843868|gb|DS744655.1|:379142:379227:+ 86(nt) -24.50(kcal/mol)
TGCATCGTTATATGTGGTATCGTTACAAGTGGGTTGCATTGCAGCAGCAGGCGCAGTCATGATACACAAGTTTCGGTTTTGAGCAG Egg-m0012 8
(((((((..((.((((.((((((.((..((..(((((......)))))..))...)).)))))))))).))..)))).....))).
**********TATGTGGTATCGTTACAAGTG******************************************************* Egg-m0012-5p 8
----------TATGTGGTATCGTTACAAG--------------------------------------------------------- t3629274 1
----------TATGTGGTATCGTTACAAGT-------------------------------------------------------- t0559776 3
----------TATGTGGTATCGTTACAAGTG------------------------------------------------------- t0548229 3
-----------ATGTGGTATCGTTACAAG--------------------------------------------------------- t1888317 1
//
mireap
Egg-m0013 gi|183856875|gb|DS731648.1|:87016:87085:+ 70(nt) -26.40(kcal/mol)
TCGGCGCTATTTGGGAAACAGAAGAGCGACGCTTTTTCCTTGTTGCTTCTGTATCCGGAGCTGCAGCCCG Egg-m0013 15
..(((((..(((.(((.(((((..(((((((.........)))))))))))).))).)))..)).)))..
**********TTGGGAAACAGAAGAGCGACG*************************************** Egg-m0013-5p 15
----------TTGGGAAACAGAAGAGCGA----------------------------------------- t3156212 1
----------TTGGGAAACAGAAGAGCGAC---------------------------------------- t0310907 5
----------TTGGGAAACAGAAGAGCGACG--------------------------------------- t0281648 5
----------TTGGGAAACAGAAGAGCGACGC-------------------------------------- t0575177 3
----------TTGGGAAACAGAAGAGCGACGCTTTT---------------------------------- t2608028 1
//
mireap
Egg-m0014 gi|183859556|gb|DS728967.1|:139938:140028:- 91(nt) -28.30(kcal/mol)
CGCGAGAGCACTTGAATACCGCTAGCAACTTGTTTTATGATGTGAACTTCATCATCCATCGGCCCGTTGGTCTAGGGGTATGATTCTCGCT Egg-m0014 18
.(((((((.......(((((.((((((((..(((....((((((.....)).))))....)))..))))..)))).)))))..))))))).
************************************************************GGCCCGTTGGTCTAGGGGTAT********** Egg-m0014-3p 18
------------------------------------------------------------GGCCCGTTGGTCTAGGGGTAT---------- t0090790 18
//
mireap
Egg-m0015 gi|183879187|gb|DS709336.1|:35602:35671:+ 70(nt) -19.10(kcal/mol)
ATGGAGGACAGCACTCTTAAAAGCGCCGAGAATGCACGCGGCCCGTTGGTCTAGGGGTATGATTCTCGCT Egg-m0015 18
...(((((((..(((((((..(((((((.(......).))))..)))....))))))).)).)))))...
***************************************GGCCCGTTGGTCTAGGGGTAT********** Egg-m0015-3p 18
---------------------------------------GGCCCGTTGGTCTAGGGGTAT---------- t0090790 18
//
mireap
Egg-m0016 gi|183919997|gb|DS668526.1|:141238:141327:+ 90(nt) -18.21(kcal/mol)
CTGCAGGTTCTTCGGTTATCCAATATCATCTGTGACTCGTGTACTGCTAAAGTTGAGGCTTGGGCTAGTTGGTATGGCATATTCGAGCAA Egg-m0016 5
.(((.......(((..((((((.(((((.(((.(.((((.((...((....))....)).)))))))).)))))))).)))..)))))).
************************************************************TGGGCTAGTTGGTATGGCAT********** Egg-m0016-3p 5
------------------------------------------------------------TGGGCTAGTTGGTATGGCAT---------- t0334155 5
//
mireap
Egg-m0017 gi|183940327|gb|DS648196.1|:119391:119488:+ 98(nt) -30.20(kcal/mol)
TTGCCTCGCGTGACATTTATCTGAAGAACTCTGAGCTGTGGTACGGCCGACCCGCGCTACATGCGTTTCGGACGGCATCAAGAAACGTTAGGCACGGC Egg-m0017 11
..(((..((.((((.(((...(((.(...((((((((((((..(((.....)))..))))).))...)))))...).)))..))).)))).))..)))
*******************************************************************TCGGACGGCATCAAGAAACGT********** Egg-m0017-3p 11
-------------------------------------------------------------------TCGGACGGCATCAAGAAAC------------ t1626585 1
-------------------------------------------------------------------TCGGACGGCATCAAGAAACGT---------- t0172189 9
----------------------------------------------------------------------GACGGCATCAAGAAACGT---------- t4763693 1
//
mireap
Egg-m0018 gi|183947871|gb|DS640652.1|:523:608:- 86(nt) -21.50(kcal/mol)
TTTTATCAATTTATTTATTTAGTACATACTGCGGACCTTTTGAGGTCCAAGCAGGGTGGGCGTAAAACATAAATAACGCTACAAAA Egg-m0018 5
..........((((((((((((..((..((((((((((....))))))..))))..))..).)))...))))))))..........
**********TTATTTATTTAGTACATACT******************************************************** Egg-m0018-5p 5
----------TTATTTATTTAGTACATAC--------------------------------------------------------- t2217755 1
----------TTATTTATTTAGTACATACT-------------------------------------------------------- t0922120 2
----------TTATTTATTTAGTACATACTG------------------------------------------------------- t2128583 1
----------TTATTTATTTAGTACATACTGCGGAC-------------------------------------------------- t4521093 1
//
mireap
Egg-m0019 gi|183948887|gb|DS639636.1|:808:900:+ 93(nt) -23.40(kcal/mol)
TCTGCACCCAGAGCATAGTGCAATCAAGAGAGACGGGAGGCCATTGTAGAGATCCTTCTTTATTGACAAGCAACTATGTATCAAGGCCGCTCC Egg-m0019 5
...((.((..(((((((((((..((((.(((((.((((.((....)).....))))))))).))))...)).))))))).))..))..))...
**************************************************************TTGACAAGCAACTATGTATCA********** Egg-m0019-3p 5
--------------------------------------------------------------TTGACAAGCAACTATGTATCA---------- t0431953 4
--------------------------------------------------------------TTGACAAGCAACTATGTATCAA--------- t3882683 1
//
mireap
Egg-m0020 gi|183954512|gb|DS634011.1|:38489:38586:- 98(nt) -32.60(kcal/mol)
CGCTTCTATGGATGAGTGTGGATCTAGTCATGAGCTAGATTCACATGGACTAGAGGCACAGTCATCAATAGCAACGAAAAGAGAAGACTCCCCGGCGA Egg-m0020 10
((((.((((.(((((.((((..(((((((.((((.....))))....)))))))..)))).))))).)))).........(((....)))...)))).
**********GATGAGTGTGGATCTAGTCATG****************************************************************** Egg-m0020-5p 10
----------GATGAGTGTGGATCTAGTCATG------------------------------------------------------------------ t0255673 6
-----------ATGAGTGTGGATCTAGTCATG------------------------------------------------------------------ t0972707 2
-----------ATGAGTGTGGATCTAGTCATGA----------------------------------------------------------------- t1479543 1
-------------GAGTGTGGATCTAGTCATGAG---------------------------------------------------------------- t4338098 1
//
mireap
Egg-m0021 gi|183971967|gb|DS616556.1|:1188:1266:- 79(nt) -34.40(kcal/mol)
CCAGACAAAACTGGTTTTCACAATGATCGTCCAGATGGACCTGAAGTCTGAGATCATTGTGAAAGCTGATTTTGTTGAT Egg-m0021 317
...(((((((..((((((((((((((((...(((((.........))))).))))))))))))))))..)))))))...
**********CTGGTTTTCACAATGATCGTCCA********************************************** Egg-m0021-5p 315
---------ACTGGTTTTCACAATGATCGTCCAG--------------------------------------------- t3694769 1
----------CTGGTTTTCACAATGATC--------------------------------------------------- t4862010 1
----------CTGGTTTTCACAATGATCG-------------------------------------------------- t4517468 1
----------CTGGTTTTCACAATGATCGT------------------------------------------------- t0365931 4
----------CTGGTTTTCACAATGATCGTC------------------------------------------------ t0124773 13
----------CTGGTTTTCACAATGATCGTCC----------------------------------------------- t0146504 11
----------CTGGTTTTCACAATGATCGTCCA---------------------------------------------- t0011618 149
----------CTGGTTTTCACAATGATCGTCCAG--------------------------------------------- t0018162 97
----------CTGGTTTTCACAATGATCGTCCAGA-------------------------------------------- t0142571 11
----------CTGGTTTTCACAATGATCGTCCAGAT------------------------------------------- t0960981 2
-----------TGGTTTTCACAATGATCGT------------------------------------------------- t2760312 1
-----------TGGTTTTCACAATGATCGTC------------------------------------------------ t3482648 1
-----------TGGTTTTCACAATGATCGTCCA---------------------------------------------- t0301141 5
-----------TGGTTTTCACAATGATCGTCCAG--------------------------------------------- t0133248 12
-----------TGGTTTTCACAATGATCGTCCAGA-------------------------------------------- t0310377 5
--------------TTTTCACAATGATCGTCCAGA-------------------------------------------- t1504630 1
---------------TTTCACAATGATCGTCCAGA-------------------------------------------- t0737737 2
//
mireap
Egg-m0022 gi|183975924|gb|DS612599.1|:38782:38860:- 79(nt) -34.40(kcal/mol)
CCAGACAAAACTGGTTTTCACAATGATCGTCCAGATGGACCTGAAGTCTGAGATCATTGTGAAAGCTGATTTTGTTGAT Egg-m0022 317
...(((((((..((((((((((((((((...(((((.........))))).))))))))))))))))..)))))))...
**********CTGGTTTTCACAATGATCGTCCA********************************************** Egg-m0022-5p 315
---------ACTGGTTTTCACAATGATCGTCCAG--------------------------------------------- t3694769 1
----------CTGGTTTTCACAATGATC--------------------------------------------------- t4862010 1
----------CTGGTTTTCACAATGATCG-------------------------------------------------- t4517468 1
----------CTGGTTTTCACAATGATCGT------------------------------------------------- t0365931 4
----------CTGGTTTTCACAATGATCGTC------------------------------------------------ t0124773 13
----------CTGGTTTTCACAATGATCGTCC----------------------------------------------- t0146504 11
----------CTGGTTTTCACAATGATCGTCCA---------------------------------------------- t0011618 149
----------CTGGTTTTCACAATGATCGTCCAG--------------------------------------------- t0018162 97
----------CTGGTTTTCACAATGATCGTCCAGA-------------------------------------------- t0142571 11
----------CTGGTTTTCACAATGATCGTCCAGAT------------------------------------------- t0960981 2
-----------TGGTTTTCACAATGATCGT------------------------------------------------- t2760312 1
-----------TGGTTTTCACAATGATCGTC------------------------------------------------ t3482648 1
-----------TGGTTTTCACAATGATCGTCCA---------------------------------------------- t0301141 5
-----------TGGTTTTCACAATGATCGTCCAG--------------------------------------------- t0133248 12
-----------TGGTTTTCACAATGATCGTCCAGA-------------------------------------------- t0310377 5
--------------TTTTCACAATGATCGTCCAGA-------------------------------------------- t1504630 1
---------------TTTCACAATGATCGTCCAGA-------------------------------------------- t0737737 2
//

## Sheet: Adult
mireap
Adult-m0001 gi|183619440|gb|DS966815.1|:32756:32835:- 80(nt) -36.26(kcal/mol)
CCGAGTGCTGACTCGAGCTGCCCGTGCAAAACTGGAACCACTGCGTTGTTTTGTTCGTTCGGCTCGAGTTAGAAACCGGT Adult-m0001 8
(((.((.(((((((((((((..((.(((((((...............))))))).))..)))))))))))))..))))).
**********ACTCGAGCTGCCCGTGCAAAAC************************************************ Adult-m0001-5p 8
----------ACTCGAGCTGCCCGTGCAAAAC------------------------------------------------ t0049954 7
----------ACTCGAGCTGCCCGTGCAAAACT----------------------------------------------- t0789211 1
//
mireap
Adult-m0002 gi|183631446|gb|DS954809.1|:999164:999241:- 78(nt) -34.50(kcal/mol)
GCTCGGGTTCATCATAAGGATATCATCAATATTTCGCAATGGCCAATATAGATGATGTCTTCATGATGCTCCGGAGTT Adult-m0002 7
((((.((..((((((.(((((((((((.(((((..((....)).))))).))))))))))).))))))..)).)))).
**********ATCATAAGGATATCATCAATATT********************************************* Adult-m0002-5p 7
----------ATCATAAGGATATCATCAAT------------------------------------------------ t0474885 1
----------ATCATAAGGATATCATCAATAT---------------------------------------------- t0214517 2
----------ATCATAAGGATATCATCAATATT--------------------------------------------- t0128544 3
-----------TCATAAGGATATCATCAATATT--------------------------------------------- t0780579 1
//
mireap
Adult-m0003 gi|183674786|gb|DS911923.1|:134629:134707:- 79(nt) -36.00(kcal/mol)
ACCAAAACCCTCTCTGTGCTGTGGAGGTAATATATAGCTGTCAACATATATACGTCCAAAGCACTGAGGGGGTTTTACT Adult-m0003 2396
...(((((((((((.(((((.((((.(((.(((((..........)))))))).)))).))))).)))))))))))...
************************************************TATACGTCCAAAGCACTGAGG********** Adult-m0003-3p 2396
----------------------------------------------TATATACGTCCAAAGCACTGAGG---------- t0055248 6
-----------------------------------------------ATATACGTCCAAAGCACTGAG----------- t0032937 11
-----------------------------------------------ATATACGTCCAAAGCACTGAGG---------- t0002600 178
-----------------------------------------------ATATACGTCCAAAGCACTGAGGG--------- t0076729 5
------------------------------------------------TATACGTCCAAAGCACTGAG----------- t0010180 41
------------------------------------------------TATACGTCCAAAGCACTGAGG---------- t0000187 1970
------------------------------------------------TATACGTCCAAAGCACTGAGGG--------- t0003060 151
------------------------------------------------TATACGTCCAAAGCACTGAGGGG-------- t0023400 17
-------------------------------------------------ATACGTCCAAAGCACTGAGG---------- t0026020 15
-------------------------------------------------ATACGTCCAAAGCACTGAGGG--------- t1174419 1
--------------------------------------------------TACGTCCAAAGCACTGAGGGG-------- t1112294 1
//
mireap
Adult-m0004 gi|183677208|gb|DS911299.1|:1700299:1700382:- 84(nt) -42.70(kcal/mol)
GGAGGGCCTTCCTCACTCAGTTTGGCTGTGGTGTAACGGGCGCTCGACCCATCACAACCTCCTTGAGTGAGTGAGGCCTCGCCG Adult-m0004 49
((.((((((..(((((((((...((.(((((((...(((....)))...))))))).))...)))))))))..))))))..)).
**********CCTCACTCAGTTTGGCTGTGG***************************************************** Adult-m0004-5p 49
----------CCTCACTCAGTTTGGCTGTGG----------------------------------------------------- t0010905 38
----------CCTCACTCAGTTTGGCTGTGGT---------------------------------------------------- t0034696 11
//
mireap
Adult-m0005 gi|183764191|gb|DS824332.1|:146842:146939:- 98(nt) -18.46(kcal/mol)
AAACACACACCCACACAAACACACAAAAAAGAAAGAAGTGGTGTTGAGGACAACATCAAGAAACCACTTTCATGTGACTTTTGAGGGCTCTGACTGAA Adult-m0005 16
.........(((.((.(((..((((..((((.......((((((((....))))))))........))))..))))..))))).)))...........
*******************************************************************TTTCATGTGACTTTTGAGGGC********** Adult-m0005-3p 16
-------------------------------------------------------------------TTTCATGTGACTTTTGAGGGC---------- t0025300 15
---------------------------------------------------------------------TCATGTGACTTTTGAGGGC---------- t0840605 1
//
mireap
Adult-m0006 gi|183784669|gb|DS803854.1|:581:659:- 79(nt) -35.50(kcal/mol)
TTCCACGTTTCCTTATCATTCGACTGTCCAGACTGCTGTTTTGGAGACCTGGACGGAGAACTGATAAGGGCTTGTGGTT Adult-m0006 357
..(((((..((((((((((((..((((((((.((.(......).))..)))))))).))).)))))))))..)))))..
**********CCTTATCATTCGACTGTCCAGA*********************************************** Adult-m0006-5p 357
---------TCCTTATCATTCGACTGTCCA------------------------------------------------- t0274574 2
---------TCCTTATCATTCGACTGTCCAG------------------------------------------------ t0055115 7
---------TCCTTATCATTCGACTGTCCAGA----------------------------------------------- t0016878 24
----------CCTTATCATTCGACTGTCCA------------------------------------------------- t0342880 2
----------CCTTATCATTCGACTGTCCAG------------------------------------------------ t0020795 19
----------CCTTATCATTCGACTGTCCAGA----------------------------------------------- t0001912 247
----------CCTTATCATTCGACTGTCCAGAC---------------------------------------------- t0349490 2
----------CCTTATCATTCGACTGTCCAGACT--------------------------------------------- t1213621 1
-----------CTTATCATTCGACTGTCCAGA----------------------------------------------- t0067224 5
------------TTATCATTCGACTGTCCAGA----------------------------------------------- t0047959 8
------------TTATCATTCGACTGTCCAGAC---------------------------------------------- t0159526 3
------------TTATCATTCGACTGTCCAGACT--------------------------------------------- t0012580 33
------------TTATCATTCGACTGTCCAGACTG-------------------------------------------- t1380659 1
-------------TATCATTCGACTGTCCAGA----------------------------------------------- t0156843 3
//
mireap
Adult-m0007 gi|183856875|gb|DS731648.1|:87016:87085:+ 70(nt) -26.40(kcal/mol)
TCGGCGCTATTTGGGAAACAGAAGAGCGACGCTTTTTCCTTGTTGCTTCTGTATCCGGAGCTGCAGCCCG Adult-m0007 12
..(((((..(((.(((.(((((..(((((((.........)))))))))))).))).)))..)).)))..
**********TTGGGAAACAGAAGAGCGACGC************************************** Adult-m0007-5p 12
----------TTGGGAAACAGAAGAGCGA----------------------------------------- t0575850 1
----------TTGGGAAACAGAAGAGCGACG--------------------------------------- t0114001 3
----------TTGGGAAACAGAAGAGCGACGC-------------------------------------- t0044253 8
//
mireap
Adult-m0008 gi|183954545|gb|DS633978.1|:93549:93634:+ 86(nt) -41.60(kcal/mol)
CCTACCTTCCGTCAATGGCACTGGAAGAATTCACGGGGTCTTGATAGAAATACCGTGACTTCTCCGGTGCTGTGGATGGCGGCTAG Adult-m0008 19
.(((.((.(((((.(((((((((((.(((.((((((..(((....)))....)))))).)))))))))))))).))))).)).)))
******************************************************GTGACTTCTCCGGTGCTGTGGA********** Adult-m0008-3p 19
-----------------------------------------------------CGTGACTTCTCCGGTGCTGTG------------ t0285715 2
-----------------------------------------------------CGTGACTTCTCCGGTGCTGTGG----------- t0071229 5
------------------------------------------------------GTGACTTCTCCGGTGCTGTG------------ t1263050 1
------------------------------------------------------GTGACTTCTCCGGTGCTGTGG----------- t0298700 2
------------------------------------------------------GTGACTTCTCCGGTGCTGTGGA---------- t0043587 8
-------------------------------------------------------TGACTTCTCCGGTGCTGTGGA---------- t1076106 1
//
mireap
Adult-m0009 gi|183954545|gb|DS633978.1|:113215:113294:+ 80(nt) -31.10(kcal/mol)
CCTTCCGTTTTTTGGCACTAGCACATTTTTGTGTTTCGATGCTACGACAAAAATTGTGGTAGTGTCAAGCAATAGGAAGA Adult-m0009 26
.((((((((.((((((((((.(((((((((((((.........)).))))))).)))).)))))))))).))).))))).
************************************************AAAAATTGTGGTAGTGTCAAGC********** Adult-m0009-3p 26
-----------------------------------------------CAAAAATTGTGGTAGTGTCAAGC---------- t0061072 6
-----------------------------------------------CAAAAATTGTGGTAGTGTCAAGCA--------- t0509971 1
------------------------------------------------AAAAATTGTGGTAGTGTCAAG----------- t0816143 1
------------------------------------------------AAAAATTGTGGTAGTGTCAAGC---------- t0023653 16
------------------------------------------------AAAAATTGTGGTAGTGTCAAGCA--------- t1450821 1
-------------------------------------------------AAAATTGTGGTAGTGTCAAGCA--------- t0781846 1
//
mireap
Adult-m0010 gi|183971967|gb|DS616556.1|:1188:1266:- 79(nt) -34.40(kcal/mol)
CCAGACAAAACTGGTTTTCACAATGATCGTCCAGATGGACCTGAAGTCTGAGATCATTGTGAAAGCTGATTTTGTTGAT Adult-m0010 65
...(((((((..((((((((((((((((...(((((.........))))).))))))))))))))))..)))))))...
**********CTGGTTTTCACAATGATCGTCC*********************************************** Adult-m0010-5p 65
----------CTGGTTTTCACAATGATCGTC------------------------------------------------ t0283946 2
----------CTGGTTTTCACAATGATCGTCC----------------------------------------------- t0012286 34
----------CTGGTTTTCACAATGATCGTCCA---------------------------------------------- t0031936 12
----------CTGGTTTTCACAATGATCGTCCAG--------------------------------------------- t0023629 16
----------CTGGTTTTCACAATGATCGTCCAGA-------------------------------------------- t1114362 1
//
mireap
Adult-m0011 gi|183975680|gb|DS612843.1|:171563:171660:+ 98(nt) -22.50(kcal/mol)
GGGCCTGTAATCAAAGCATCTTGAGCGCTGTGCGGGAGGATGATTTACTCAATGAAAACCTTGGCGACTTCCCAAGCAGTTCCTGAAGGAAAGCCTTT Adult-m0011 5
((((..((.......)).((((.((.(((((..((((((.(((.....))).......(....)...))))))..)))))..)).))))...))))..
*******************************************************************CTTCCCAAGCAGTTCCTGAAG********** Adult-m0011-3p 5
-------------------------------------------------------------------CTTCCCAAGCAGTTCCTGAAG---------- t0077249 5
//
mireap
Adult-m0012 gi|183975924|gb|DS612599.1|:38782:38860:- 79(nt) -34.40(kcal/mol)
CCAGACAAAACTGGTTTTCACAATGATCGTCCAGATGGACCTGAAGTCTGAGATCATTGTGAAAGCTGATTTTGTTGAT Adult-m0012 65
...(((((((..((((((((((((((((...(((((.........))))).))))))))))))))))..)))))))...
**********CTGGTTTTCACAATGATCGTCC*********************************************** Adult-m0012-5p 65
----------CTGGTTTTCACAATGATCGTC------------------------------------------------ t0283946 2
----------CTGGTTTTCACAATGATCGTCC----------------------------------------------- t0012286 34
----------CTGGTTTTCACAATGATCGTCCA---------------------------------------------- t0031936 12
----------CTGGTTTTCACAATGATCGTCCAG--------------------------------------------- t0023629 16
----------CTGGTTTTCACAATGATCGTCCAGA-------------------------------------------- t1114362 1
//

## Sheet: Larvae
mireap
Larvae-m0001 gi|183619440|gb|DS966815.1|:32756:32835:- 80(nt) -36.26(kcal/mol)
CCGAGTGCTGACTCGAGCTGCCCGTGCAAAACTGGAACCACTGCGTTGTTTTGTTCGTTCGGCTCGAGTTAGAAACCGGT Larvae-m0001 32
(((.((.(((((((((((((..((.(((((((...............))))))).))..)))))))))))))..))))).
**********ACTCGAGCTGCCCGTGCAAAAC************************************************ Larvae-m0001-5p 32
----------ACTCGAGCTGCCCGTGCAA--------------------------------------------------- t0168095 5
----------ACTCGAGCTGCCCGTGCAAA-------------------------------------------------- t0314604 3
----------ACTCGAGCTGCCCGTGCAAAA------------------------------------------------- t0277191 3
----------ACTCGAGCTGCCCGTGCAAAAC------------------------------------------------ t0068053 13
----------ACTCGAGCTGCCCGTGCAAAACT----------------------------------------------- t0112368 8
//
mireap
Larvae-m0002 gi|183641334|gb|DS945001.1|:228263:228349:- 87(nt) -39.40(kcal/mol)
AGTCACTAGTTAATTGTACTTCATCAGGTGCTCTGGAGTTCGGTTCGCACAACCAGGCATCTTTTGGAGTGCAAATGATAAGTGGCA Larvae-m0002 11
.((((((.((((.((((((((((..((((((.((((.((.((...)).))..))))))))))..)))))))))).)))).)))))).
******************************************************AGGCATCTTTTGGAGTGCAAATG********** Larvae-m0002-3p 11
-----------------------------------------------------CAGGCATCTTTTGGAGTGCAAAT----------- t0520247 2
-----------------------------------------------------CAGGCATCTTTTGGAGTGCAAATG---------- t2396441 1
------------------------------------------------------AGGCATCTTTTGGAGTGCAA------------- t0711841 1
------------------------------------------------------AGGCATCTTTTGGAGTGCAAATG---------- t0132615 7
//
mireap
Larvae-m0003 gi|183649339|gb|DS936996.1|:22667:22747:+ 81(nt) -27.60(kcal/mol)
TTTGGGTATGTTGTGGTGGGCGGTGAAGATCCTGCGTGCCCGCGTGGGTTCGGATCCCATCCTCGTCGCCATGTAGCGTTG Larvae-m0003 14
....(.(((((.(((..(((.((((..(((((.....((((....))))..))))).)))))))..))).))))).)....
*************************************************TCGGATCCCATCCTCGTCGCCA********** Larvae-m0003-3p 14
-------------------------------------------------TCGGATCCCATCCTCGTCGCCA---------- t0071400 13
--------------------------------------------------CGGATCCCATCCTCGTCGC------------ t2607382 1
//
mireap
Larvae-m0004 gi|183677208|gb|DS911299.1|:1700299:1700382:- 84(nt) -42.70(kcal/mol)
GGAGGGCCTTCCTCACTCAGTTTGGCTGTGGTGTAACGGGCGCTCGACCCATCACAACCTCCTTGAGTGAGTGAGGCCTCGCCG Larvae-m0004 62
((.((((((..(((((((((...((.(((((((...(((....)))...))))))).))...)))))))))..))))))..)).
**********CCTCACTCAGTTTGGCTGTG****************************************************** Larvae-m0004-5p 62
----------CCTCACTCAGTTTGGCTG-------------------------------------------------------- t0098443 9
----------CCTCACTCAGTTTGGCTGT------------------------------------------------------- t0044615 21
----------CCTCACTCAGTTTGGCTGTG------------------------------------------------------ t0038248 25
----------CCTCACTCAGTTTGGCTGTGG----------------------------------------------------- t0292141 3
----------CCTCACTCAGTTTGGCTGTGGT---------------------------------------------------- t0331765 3
----------CCTCACTCAGTTTGGCTGTGGTG--------------------------------------------------- t2768335 1
//
mireap
Larvae-m0005 gi|183738842|gb|DS849680.1|:132147:132236:+ 90(nt) -22.60(kcal/mol)
AGACTGTGATTGGGCTTCCACGACGGCGGCAGGGACTCCAGAAACCAGCGACAAAACTGCGGCCATTCCGTGACCTGCCTTCTAAGGAAA Larvae-m0005 7
...((..((..((((...((((..(((.((((....(((........).)).....)))).)))....))))....))))))...))...
**********TGGGCTTCCACGACGGCGGCAG********************************************************** Larvae-m0005-5p 7
----------TGGGCTTCCACGACGGCGGCA----------------------------------------------------------- t1126267 1
----------TGGGCTTCCACGACGGCGGCAG---------------------------------------------------------- t0229295 4
----------TGGGCTTCCACGACGGCGGCAGG--------------------------------------------------------- t0921618 1
----------TGGGCTTCCACGACGGCGGCAGGGA------------------------------------------------------- t0926503 1
//
mireap
Larvae-m0006 gi|183776485|gb|DS812038.1|:112672:112766:+ 95(nt) -34.40(kcal/mol)
TTATTTCTGCTGCCGAAACCATCGGCAACTGTGCTGCGGAGCGGCAGTTCGGTGTGAATGAGCGGAGCATTCGCGGTTGGCGGAACCAGAAGGAA Larvae-m0006 19
...((((((.((((((.....)))))).((((((((((((((....(((((.......)))))...)).))))))))..))))...))))))...
*************************************************************GCGGAGCATTCGCGGTTGGCGGAA********** Larvae-m0006-3p 19
-------------------------------------------------------------GCGGAGCATTCGCGGTTGGCGG------------ t0242914 3
-------------------------------------------------------------GCGGAGCATTCGCGGTTGGCGGA----------- t0146821 6
-------------------------------------------------------------GCGGAGCATTCGCGGTTGGCGGAA---------- t0099050 9
-------------------------------------------------------------GCGGAGCATTCGCGGTTGGCGGAAC--------- t2302015 1
//
mireap
Larvae-m0007 gi|183784669|gb|DS803854.1|:581:659:- 79(nt) -35.50(kcal/mol)
TTCCACGTTTCCTTATCATTCGACTGTCCAGACTGCTGTTTTGGAGACCTGGACGGAGAACTGATAAGGGCTTGTGGTT Larvae-m0007 95
..(((((..((((((((((((..((((((((.((.(......).))..)))))))).))).)))))))))..)))))..
**********CCTTATCATTCGACTGTCCAGA*********************************************** Larvae-m0007-5p 95
---------TCCTTATCATTCGACTGTCCAG------------------------------------------------ t0290395 3
---------TCCTTATCATTCGACTGTCCAGA----------------------------------------------- t0088046 10
---------TCCTTATCATTCGACTGTCCAGACT--------------------------------------------- t1240192 1
----------CCTTATCATTCGACTGTCC-------------------------------------------------- t1033322 1
----------CCTTATCATTCGACTGTCCA------------------------------------------------- t0332422 3
----------CCTTATCATTCGACTGTCCAG------------------------------------------------ t0046666 20
----------CCTTATCATTCGACTGTCCAGA----------------------------------------------- t0020853 47
----------CCTTATCATTCGACTGTCCAGAC---------------------------------------------- t0599306 2
----------CCTTATCATTCGACTGTCCAGACT--------------------------------------------- t2615317 1
----------CCTTATCATTCGACTGTCCAGACTGC------------------------------------------- t0376926 2
-----------CTTATCATTCGACTGTCCAGA----------------------------------------------- t1921296 1
------------TTATCATTCGACTGTCCAGACT--------------------------------------------- t0235365 4
//
mireap
Larvae-m0008 gi|183842307|gb|DS746216.1|:51106:51199:+ 94(nt) -24.50(kcal/mol)
CCCCAGCTCTTGGGTGGTTAAGGCGATGGACTAGAAATTTATTGGGGTCTCCCCGCACAGGTTCGAATCCTGTCGACTGCGCCAACATTTTTTT Larvae-m0008 79
.(((((...)))))((((...(((((((((...(((......(((((...)))))......)))...))).)))).))..))))..........
**************************************************************TCGAATCCTGTCGACTGCGCCA********** Larvae-m0008-3p 79
----------------------------------------------------------AGGTTCGAATCCTGTCGACTGCGCCA---------- t2190656 1
------------------------------------------------------------GTTCGAATCCTGTCGACTGCGCCA---------- t0930040 1
--------------------------------------------------------------TCGAATCCTGTCGACTGCGCCA---------- t0015224 66
---------------------------------------------------------------CGAATCCTGTCGACTGCGCCA---------- t0118033 7
----------------------------------------------------------------GAATCCTGTCGACTGCGCCA---------- t0536677 2
-----------------------------------------------------------------AATCCTGTCGACTGCGCCA---------- t0373070 2
//
mireap
Larvae-m0009 gi|183856875|gb|DS731648.1|:87016:87085:+ 70(nt) -26.40(kcal/mol)
TCGGCGCTATTTGGGAAACAGAAGAGCGACGCTTTTTCCTTGTTGCTTCTGTATCCGGAGCTGCAGCCCG Larvae-m0009 13
..(((((..(((.(((.(((((..(((((((.........)))))))))))).))).)))..)).)))..
**********TTGGGAAACAGAAGAGCGACGC************************************** Larvae-m0009-5p 13
----------TTGGGAAACAGAAGAGCG------------------------------------------ t1127090 1
----------TTGGGAAACAGAAGAGCGAC---------------------------------------- t0354693 2
----------TTGGGAAACAGAAGAGCGACG--------------------------------------- t0358567 2
----------TTGGGAAACAGAAGAGCGACGC-------------------------------------- t0111680 8
//
mireap
Larvae-m0010 gi|183883372|gb|DS705151.1|:468485:468584:+ 100(nt) -23.09(kcal/mol)
CATGTGTTACTCCTGACCAAATGAGTGATGAGCACAGCTACTTCAGGGGTTCACCAGACGACATTTTGCGTATTACCTATCTGGTTCTGTTGTACACAAT Larvae-m0010 7
..(((((.((..(.(((((.(((.((((((.(((........((.((......)).))........))).)))))).))).)))))..)..)))))))..
**********TCCTGACCAAATGAGTGATGAGCA****************************************************************** Larvae-m0010-5p 7
----------TCCTGACCAAATGAGTGATGAGC------------------------------------------------------------------- t0435454 2
----------TCCTGACCAAATGAGTGATGAGCA------------------------------------------------------------------ t0353204 2
----------TCCTGACCAAATGAGTGATGAGCAC----------------------------------------------------------------- t0554130 2
----------TCCTGACCAAATGAGTGATGAGCACA---------------------------------------------------------------- t2420820 1
//
mireap
Larvae-m0011 gi|183892431|gb|DS696092.1|:157396:157474:+ 79(nt) -45.64(kcal/mol)
TGGCGGACTCTAAGTTAATCTCCAAGCCCAATGGTAATTCTCGTCAATTGGGCTTGAAGATTAGCTTAGACCCCGCCAA Larvae-m0011 10
((((((..(((((((((((((.((((((((((..............)))))))))).)))))))))))))..)))))).
**********TAAGTTAATCTCCAAGCCCAAT*********************************************** Larvae-m0011-5p 10
----------TAAGTTAATCTCCAAGCCCAAT----------------------------------------------- t0121978 7
-----------AAGTTAATCTCCAAGCCCAAT----------------------------------------------- t0315624 3
//
mireap
Larvae-m0012 gi|183971967|gb|DS616556.1|:1188:1266:- 79(nt) -34.40(kcal/mol)
CCAGACAAAACTGGTTTTCACAATGATCGTCCAGATGGACCTGAAGTCTGAGATCATTGTGAAAGCTGATTTTGTTGAT Larvae-m0012 499
...(((((((..((((((((((((((((...(((((.........))))).))))))))))))))))..)))))))...
**********CTGGTTTTCACAATGATCGTCCA********************************************** Larvae-m0012-5p 498
---------ACTGGTTTTCACAATGATCGTCCAG--------------------------------------------- t1461873 1
----------CTGGTTTTCACAATGATC--------------------------------------------------- t0612095 2
----------CTGGTTTTCACAATGATCG-------------------------------------------------- t2444995 1
----------CTGGTTTTCACAATGATCGT------------------------------------------------- t0219272 4
----------CTGGTTTTCACAATGATCGTC------------------------------------------------ t0041733 23
----------CTGGTTTTCACAATGATCGTCC----------------------------------------------- t0059357 16
----------CTGGTTTTCACAATGATCGTCCA---------------------------------------------- t0004813 209
----------CTGGTTTTCACAATGATCGTCCAG--------------------------------------------- t0005597 180
----------CTGGTTTTCACAATGATCGTCCAGA-------------------------------------------- t0027667 35
----------CTGGTTTTCACAATGATCGTCCAGAT------------------------------------------- t1840163 1
-----------TGGTTTTCACAATGATCGTCCA---------------------------------------------- t0066287 14
-----------TGGTTTTCACAATGATCGTCCAG--------------------------------------------- t0219765 4
-----------TGGTTTTCACAATGATCGTCCAGA-------------------------------------------- t0116881 7
------------GGTTTTCACAATGATCGTCCAGA-------------------------------------------- t0789800 1
---------------TTTCACAATGATCGTCCAGA-------------------------------------------- t1911989 1
//
mireap
Larvae-m0013 gi|183975924|gb|DS612599.1|:38782:38860:- 79(nt) -34.40(kcal/mol)
CCAGACAAAACTGGTTTTCACAATGATCGTCCAGATGGACCTGAAGTCTGAGATCATTGTGAAAGCTGATTTTGTTGAT Larvae-m0013 499
...(((((((..((((((((((((((((...(((((.........))))).))))))))))))))))..)))))))...
**********CTGGTTTTCACAATGATCGTCCA********************************************** Larvae-m0013-5p 498
---------ACTGGTTTTCACAATGATCGTCCAG--------------------------------------------- t1461873 1
----------CTGGTTTTCACAATGATC--------------------------------------------------- t0612095 2
----------CTGGTTTTCACAATGATCG-------------------------------------------------- t2444995 1
----------CTGGTTTTCACAATGATCGT------------------------------------------------- t0219272 4
----------CTGGTTTTCACAATGATCGTC------------------------------------------------ t0041733 23
----------CTGGTTTTCACAATGATCGTCC----------------------------------------------- t0059357 16
----------CTGGTTTTCACAATGATCGTCCA---------------------------------------------- t0004813 209
----------CTGGTTTTCACAATGATCGTCCAG--------------------------------------------- t0005597 180
----------CTGGTTTTCACAATGATCGTCCAGA-------------------------------------------- t0027667 35
----------CTGGTTTTCACAATGATCGTCCAGAT------------------------------------------- t1840163 1
-----------TGGTTTTCACAATGATCGTCCA---------------------------------------------- t0066287 14
-----------TGGTTTTCACAATGATCGTCCAG--------------------------------------------- t0219765 4
-----------TGGTTTTCACAATGATCGTCCAGA-------------------------------------------- t0116881 7
------------GGTTTTCACAATGATCGTCCAGA-------------------------------------------- t0789800 1
---------------TTTCACAATGATCGTCCAGA-------------------------------------------- t1911989 1
//
